# Supplementary material for: ZBED6 regulates Igf2 expression partially through its regulation of miR483 expression
Source: Sci Rep. 2021 Sep 30;11:19484. doi: 10.1038/s41598-021-98777-0 (PMC8484269; doi:10.1038/s41598-021-98777-0)
Supplement: Supplementary file 3 — Supplementary Information 3. [file 41598_2021_98777_MOESM3_ESM.xlsx]

## Sheet: legends
ZBED6 regulates Igf2 expression partially through its regulation of miR483 expression
Rakan Naboulsi, Mårten Larsson, Leif Andersson, Shady Younis
Supplementary File 2. Differential expression analysis of mRNA-seq of the C2C12 cell lines.
ensembl_gene_id	Mouse ensembl gene ID
ensembl_transcript_id	Mouse ensembl transcript ID
transcript_length	Transcript length
description	Gene name description
chromosome_name	chromosome number
start_position	Start position of the gene
end_position	End position of the gene
strand	Strand orientation
mgi_symbol	Mouse Gene symbol
entrezgene_id	ENTREZ Gene ID
logFC	log2 fold change between the groups
logCPM	the average log2-counts-per-million
LR	likelihood ratio statistics
PValue	the two-sided p-value
FDR	The FDR-adjusted p-value of the test statistic using Benjamini–Hochberg correction procedure
significance	Significance based on FDR

## Sheet: Igf2-WT-dGGCT miR483_WT-WT
ensembl_gene_id	ensembl_transcript_id	transcript_length	description	chromosome_name	start_position	end_position	strand	mgi_symbol	entrezgene_id	logFC	logCPM	LR	PValue	FDR	significance
ENSMUSG00000029108	ENSMUST00000191837	8785	protocadherin 7 [Source:MGI Symbol;Acc:MGI:1860487]	5	57717967	58133230	1	Pcdh7	54216	-7.39254	4.38872	299.442	4.35857e-67	5.95075e-63	sig_de
ENSMUSG00000048583	ENSMUST00000000033	3708	insulin-like growth factor 2 [Source:MGI Symbol;Acc:MGI:96434]	7	142650766	142666816	-1	Igf2	16002	7.77139	3.80571	233.953	8.18837e-53	5.58979e-49	sig_de
ENSMUSG00000054863	ENSMUST00000230414	2649	TAFA chemokine like family member 5 [Source:MGI Symbol;Acc:MGI:2146182]	15	87544299	87759364	1	Tafa5	106014	-5.22446	5.09665	221.444	4.37995e-50	1.99332e-46	sig_de
ENSMUSG00000020140	ENSMUST00000020350	4714	leucine rich repeat containing G protein coupled receptor 5 [Source:MGI Symbol;Acc:MGI:1341817]	10	115450311	115587780	-1	Lgr5	14160	7.51448	4.22453	216.133	6.30955e-49	2.15361e-45	sig_de
ENSMUSG00000052504	ENSMUST00000064405	5663	Eph receptor A3 [Source:MGI Symbol;Acc:MGI:99612]	16	63543534	63864175	-1	Epha3	13837	7.92247	3.48293	167.051	3.26057e-38	8.90332e-35	sig_de
ENSMUSG00000031673	ENSMUST00000075190	5647	cadherin 11 [Source:MGI Symbol;Acc:MGI:99217]	8	102632095	102785642	-1	Cdh11	12552	-7.53661	3.31659	119.633	7.6126e-28	1.73225e-24	sig_de
ENSMUSG00000020911	ENSMUST00000007317	1576	keratin 19 [Source:MGI Symbol;Acc:MGI:96693]	11	100140810	100148665	-1	Krt19	16669	-9.26868	1.71504	111.778	3.99595e-26	7.79381e-23	sig_de
ENSMUSG00000032024	ENSMUST00000139577	634	CXADR-like membrane protein [Source:MGI Symbol;Acc:MGI:1918816]	9	40685962	40785319	1	Clmp	71566	-6.11279	5.20925	111.327	5.01782e-26	8.56354e-23	sig_de
ENSMUSG00000032281	ENSMUST00000034822	2880	acyl-CoA synthetase bubblegum family member 1 [Source:MGI Symbol;Acc:MGI:2385656]	9	54604877	54661870	-1	Acsbg1	94180	-4.45257	3.0505	103.488	2.62032e-24	3.97502e-21	sig_de
ENSMUSG00000038738	ENSMUST00000107938	9826	SH3 and multiple ankyrin repeat domains 1 [Source:MGI Symbol;Acc:MGI:3613677]	7	44310253	44360572	1	Shank1	243961	7.47922	1.77832	93.3219	4.44455e-22	6.06815e-19	sig_de
ENSMUSG00000019846	ENSMUST00000159506	2620	laminin, alpha 4 [Source:MGI Symbol;Acc:MGI:109321]	10	38965515	39110188	1	Lama4	16775	5.34933	3.96764	90.0523	2.31946e-21	2.87888e-18	sig_de
ENSMUSG00000035864	ENSMUST00000105276	4820	synaptotagmin I [Source:MGI Symbol;Acc:MGI:99667]	10	108497650	109010982	-1	Syt1	20979	6.52737	4.18354	88.288	5.65871e-21	6.4382e-18	sig_de
ENSMUSG00000031278	ENSMUST00000112907	5137	acyl-CoA synthetase long-chain family member 4 [Source:MGI Symbol;Acc:MGI:1354713]	X	142317993	142390535	-1	Acsl4	50790	-2.72602	4.83664	86.4177	1.45676e-20	1.52993e-17	sig_de
ENSMUSG00000090958	ENSMUST00000205937	360	leucine rich repeat containing 32 [Source:MGI Symbol;Acc:MGI:93882]	7	98489283	98502181	1	Lrrc32	434215	-5.84798	3.06853	85.5182	2.29575e-20	2.23885e-17	sig_de
ENSMUSG00000007594	ENSMUST00000007738	3648	hyaluronan and proteoglycan link protein 4 [Source:MGI Symbol;Acc:MGI:2679531]	8	70083457	70090862	1	Hapln4	330790	4.39114	3.65887	80.6584	2.68318e-19	2.44223e-16	sig_de
ENSMUSG00000022483	ENSMUST00000088355	4862	collagen, type II, alpha 1 [Source:MGI Symbol;Acc:MGI:88452]	15	97975602	98004695	-1	Col2a1	12824	8.18926	6.01697	79.1669	5.70784e-19	4.87057e-16	sig_de
ENSMUSG00000096225	ENSMUST00000177846	2076	LIM homeobox protein 8 [Source:MGI Symbol;Acc:MGI:1096343]	3	154306294	154330659	-1	Lhx8	16875	7.15396	1.19122	77.4902	1.3338e-18	1.05065e-15	sig_de
ENSMUSG00000036192	ENSMUST00000040153	8759	RAR-related orphan receptor beta [Source:MGI Symbol;Acc:MGI:1343464]	19	18930605	19111196	-1	Rorb	225998	-6.23247	2.32852	77.4156	1.38516e-18	1.05065e-15	sig_de
ENSMUSG00000018339	ENSMUST00000125094	829	glutathione peroxidase 3 [Source:MGI Symbol;Acc:MGI:105102]	11	54902453	54910377	1	Gpx3	14778	-2.70577	5.54982	75.9243	2.9475e-18	2.11801e-15	sig_de
ENSMUSG00000059921	ENSMUST00000106236	9646	unc-5 netrin receptor C [Source:MGI Symbol;Acc:MGI:1095412]	3	141465216	141834924	1	Unc5c	22253	3.44015	5.11461	75.4075	3.82938e-18	2.61412e-15	sig_de
ENSMUSG00000042988	ENSMUST00000106177	2212	notum palmitoleoyl-protein carboxylesterase [Source:MGI Symbol;Acc:MGI:1924833]	11	120653788	120661175	-1	Notum	77583	4.53994	2.74454	71.1141	3.37147e-17	2.19194e-14	sig_de
ENSMUSG00000004473	ENSMUST00000004587	2978	C-type lectin domain family 11, member a [Source:MGI Symbol;Acc:MGI:1298219]	7	44302687	44306902	-1	Clec11a	20256	6.54645	4.23926	69.5839	7.32331e-17	4.54478e-14	sig_de
ENSMUSG00000023885	ENSMUST00000170872	5895	thrombospondin 2 [Source:MGI Symbol;Acc:MGI:98738]	17	14665500	14694235	-1	Thbs2	21826	-2.90569	7.47507	67.8627	1.75289e-16	1.04053e-13	sig_de
ENSMUSG00000058297	ENSMUST00000138976	1460	sparc/osteonectin, cwcv and kazal-like domains proteoglycan 2 [Source:MGI Symbol;Acc:MGI:1891351]	10	60106219	60135198	1	Spock2	94214	2.84764	6.98414	63.9439	1.28014e-15	7.2824e-13	sig_de
ENSMUSG00000068327	ENSMUST00000174674	1514	T cell leukemia, homeobox 2 [Source:MGI Symbol;Acc:MGI:1350935]	6	83068324	83070293	-1	Tlx2	21909	4.95879	2.80875	63.3496	1.73091e-15	9.45285e-13	sig_de
ENSMUSG00000042793	ENSMUST00000044828	6675	leucine-rich repeat-containing G protein-coupled receptor 6 [Source:MGI Symbol;Acc:MGI:2441805]	1	134983301	135105276	-1	Lgr6	329252	-6.0563	6.49492	61.5675	4.27814e-15	2.24652e-12	sig_de
ENSMUSG00000046470	ENSMUST00000054491	1620	SRY (sex determining region Y)-box 18 [Source:MGI Symbol;Acc:MGI:103559]	2	181669836	181671640	-1	Sox18	20672	5.84898	3.46113	61.013	5.66981e-15	2.86703e-12	sig_de
ENSMUSG00000075289	ENSMUST00000237815	2371	carnosine synthase 1 [Source:MGI Symbol;Acc:MGI:2147595]	19	4164324	4175479	-1	Carns1	107239	2.48641	3.65064	59.7649	1.06894e-14	5.21224e-12	sig_de
ENSMUSG00000030772	ENSMUST00000033036	3359	dickkopf WNT signaling pathway inhibitor 3 [Source:MGI Symbol;Acc:MGI:1354952]	7	112116017	112159057	-1	Dkk3	50781	3.17058	4.63297	59.4062	1.28267e-14	5.92398e-12	sig_de
ENSMUSG00000026748	ENSMUST00000028081	6947	plexin domain containing 2 [Source:MGI Symbol;Acc:MGI:1914698]	2	16356304	16755839	1	Plxdc2	67448	-6.69092	3.12193	59.3772	1.30169e-14	5.92398e-12	sig_de
ENSMUSG00000058420	ENSMUST00000081574	2764	synaptotagmin XVII [Source:MGI Symbol;Acc:MGI:104966]	7	118380717	118448222	-1	Syt17	110058	2.06636	5.16399	58.4574	2.07736e-14	9.1491e-12	sig_de
ENSMUSG00000021994	ENSMUST00000063465	7010	wingless-type MMTV integration site family, member 5A [Source:MGI Symbol;Acc:MGI:98958]	14	28504750	28527448	1	Wnt5a	22418	4.17737	3.30747	57.739	2.99312e-14	1.27703e-11	sig_de
ENSMUSG00000026459	ENSMUST00000027730	1495	myogenin [Source:MGI Symbol;Acc:MGI:97276]	1	134289989	134292548	1	Myog	17928	-5.38359	1.35753	55.4971	9.35993e-14	3.87246e-11	sig_de
ENSMUSG00000015568	ENSMUST00000015712	4115	lipoprotein lipase [Source:MGI Symbol;Acc:MGI:96820]	8	68880491	68907448	1	Lpl	16956	-5.3748	4.7952	54.9851	1.21448e-13	4.87684e-11	sig_de
ENSMUSG00000047945	ENSMUST00000062356	1605	MARCKS-like 1 [Source:MGI Symbol;Acc:MGI:97143]	4	129513581	129515985	1	Marcksl1	17357	-2.768	6.40466	54.8231	1.3188e-13	5.14444e-11	sig_de
ENSMUSG00000036862	ENSMUST00000078482	10754	dachsous cadherin related 1 [Source:MGI Symbol;Acc:MGI:2685011]	7	105752990	105787654	-1	Dchs1	233651	5.41828	3.43205	54.454	1.59127e-13	6.03489e-11	sig_de
ENSMUSG00000059355	ENSMUST00000079764	922	WD repeat domain 83 opposite strand [Source:MGI Symbol;Acc:MGI:3041257]	8	85080740	85082339	1	Wdr83os	414077	1.88871	8.0677	54.3084	1.71366e-13	6.32342e-11	sig_de
ENSMUSG00000048402	ENSMUST00000062483	6637	GLI-Kruppel family member GLI2 [Source:MGI Symbol;Acc:MGI:95728]	1	118834132	119053619	-1	Gli2	14633	3.08924	2.97074	53.99	2.01514e-13	7.24018e-11	sig_de
ENSMUSG00000021732	ENSMUST00000022246	4114	fibroblast growth factor 10 [Source:MGI Symbol;Acc:MGI:1099809]	13	118669791	118792115	1	Fgf10	14165	6.50325	3.88378	53.7985	2.22139e-13	7.75225e-11	sig_de
ENSMUSG00000020908	ENSMUST00000108689	6031	myosin, heavy polypeptide 3, skeletal muscle, embryonic [Source:MGI Symbol;Acc:MGI:1339709]	11	67078300	67102291	1	Myh3	17883	-6.9614	0.878535	53.7549	2.27122e-13	7.75225e-11	sig_de
ENSMUSG00000031273	ENSMUST00000101205	6648	collagen, type IV, alpha 6 [Source:MGI Symbol;Acc:MGI:2152695]	X	141165403	141474076	-1	Col4a6	94216	8.24886	0.330816	53.34	2.80542e-13	9.34206e-11	sig_de
ENSMUSG00000039942	ENSMUST00000133966	3771	prostaglandin E receptor 4 (subtype EP4) [Source:MGI Symbol;Acc:MGI:104311]	15	5206661	5244187	-1	Ptger4	19219	-3.59448	4.67183	52.2911	4.78532e-13	1.55557e-10	sig_de
ENSMUSG00000041945	ENSMUST00000039672	3160	major facilitator superfamily domain containing 9 [Source:MGI Symbol;Acc:MGI:2443548]	1	40772038	40790687	-1	Mfsd9	211798	-9.79303	0.930337	51.9828	5.59881e-13	1.77769e-10	sig_de
ENSMUSG00000061132	ENSMUST00000117695	1701	B cell linker [Source:MGI Symbol;Acc:MGI:96878]	19	40928927	40994535	-1	Blnk	17060	-6.85573	5.1248	51.8073	6.12225e-13	1.89971e-10	sig_de
ENSMUSG00000026437	ENSMUST00000027697	4355	cyclin-dependent kinase 18 [Source:MGI Symbol;Acc:MGI:97518]	1	132112237	132139684	-1	Cdk18	18557	-1.98943	7.459	50.8781	9.82847e-13	2.98196e-10	sig_de
ENSMUSG00000032327	ENSMUST00000085677	2725	stimulated by retinoic acid gene 6 [Source:MGI Symbol;Acc:MGI:107742]	9	58063788	58153996	1	Stra6	20897	-4.4845	3.05141	50.6421	1.10841e-12	3.2898e-10	sig_de
ENSMUSG00000031740	ENSMUST00000034187	3078	matrix metallopeptidase 2 [Source:MGI Symbol;Acc:MGI:97009]	8	92827291	92853420	1	Mmp2	17390	2.01986	7.7655	50.1424	1.42987e-12	4.15363e-10	sig_de
ENSMUSG00000024500	ENSMUST00000136118	2237	protein phosphatase 2, regulatory subunit B, beta [Source:MGI Symbol;Acc:MGI:1920180]	18	42637432	43083127	-1	Ppp2r2b	72930	-7.75793	0.83626	49.9034	1.61507e-12	4.59386e-10	sig_de
ENSMUSG00000031770	ENSMUST00000161576	1952	homocysteine-inducible, endoplasmic reticulum stress-inducible, ubiquitin-like domain member 1 [Source:MGI Symbol;Acc:MGI:1927406]	8	94386438	94395377	1	Herpud1	64209	1.94572	7.53014	49.6551	1.8329e-12	5.10706e-10	sig_de
ENSMUSG00000005583	ENSMUST00000198199	2589	myocyte enhancer factor 2C [Source:MGI Symbol;Acc:MGI:99458]	13	83504034	83667080	1	Mef2c	17260	-9.56904	0.291641	48.3103	3.63838e-12	9.93495e-10	sig_de
ENSMUSG00000041482	ENSMUST00000047480	10724	piezo-type mechanosensitive ion channel component 2 [Source:MGI Symbol;Acc:MGI:1918781]	18	63010213	63387183	-1	Piezo2	667742	-4.3529	4.66901	47.9918	4.28004e-12	1.14579e-09	sig_de
ENSMUSG00000030303	ENSMUST00000032443	3480	fatty acyl CoA reductase 2 [Source:MGI Symbol;Acc:MGI:2687035]	6	148047259	148182758	1	Far2	330450	8.09753	0.243485	47.4783	5.56172e-12	1.46027e-09	sig_de
ENSMUSG00000029561	ENSMUST00000031542	3123	2'-5' oligoadenylate synthetase-like 2 [Source:MGI Symbol;Acc:MGI:1344390]	5	114896936	114912234	1	Oasl2	23962	-6.01251	0.288902	46.8277	7.7511e-12	1.99671e-09	sig_de
ENSMUSG00000068246	ENSMUST00000230979	1529	apolipoprotein L 9b [Source:MGI Symbol;Acc:MGI:1919148]	15	77729039	77736382	1	Apol9b	71898	-2.8228	3.79782	46.4534	9.3825e-12	2.37221e-09	sig_de
ENSMUSG00000026981	ENSMUST00000114487	2474	interleukin 1 receptor antagonist [Source:MGI Symbol;Acc:MGI:96547]	2	24336853	24351494	1	Il1rn	16181	-6.72055	4.62068	46.2937	1.0179e-11	2.5268e-09	sig_de
ENSMUSG00000040612	ENSMUST00000111416	8251	immunoglobulin-like domain containing receptor 2 [Source:MGI Symbol;Acc:MGI:1196370]	1	166254139	166316823	1	Ildr2	100039795	-2.21507	4.18958	46.1524	1.09404e-11	2.66732e-09	sig_de
ENSMUSG00000022861	ENSMUST00000089925	3555	diacylglycerol kinase, gamma [Source:MGI Symbol;Acc:MGI:105060]	16	22468461	22657221	-1	Dgkg	110197	9.31176	-0.702273	45.313	1.67931e-11	4.02239e-09	sig_de
ENSMUSG00000046318	ENSMUST00000146610	3261	collagen and calcium binding EGF domains 1 [Source:MGI Symbol;Acc:MGI:2445053]	18	66045302	66302741	-1	Ccbe1	320924	-2.88424	4.52763	44.9015	2.07199e-11	4.8774e-09	sig_de
ENSMUSG00000042254	ENSMUST00000048762	4153	cartilage intermediate layer protein, nucleotide pyrophosphohydrolase [Source:MGI Symbol;Acc:MGI:2444507]	9	65265180	65280605	1	Cilp	214425	3.22349	2.69409	44.7208	2.27227e-11	5.2582e-09	sig_de
ENSMUSG00000031364	ENSMUST00000033730	2523	gastrin releasing peptide receptor [Source:MGI Symbol;Acc:MGI:95836]	X	163513904	163549677	-1	Grpr	14829	7.31747	2.12814	44.5132	2.52647e-11	5.74898e-09	sig_de
ENSMUSG00000046711	ENSMUST00000118599	1045	high mobility group AT-hook 1 [Source:MGI Symbol;Acc:MGI:96160]	17	27556497	27563674	1	Hmga1	15361	-2.46875	9.17624	44.3053	2.80957e-11	6.28837e-09	sig_de
ENSMUSG00000029449	ENSMUST00000160479	4306	ras homolog family member F (in filopodia) [Source:MGI Symbol;Acc:MGI:1345629]	5	123103044	123132692	-1	Rhof	23912	3.4433	2.14364	43.5698	4.09107e-11	9.00859e-09	sig_de
ENSMUSG00000020275	ENSMUST00000102864	7466	reticuloendotheliosis oncogene [Source:MGI Symbol;Acc:MGI:97897]	11	23736847	23770970	-1	Rel	19696	2.24215	4.13575	43.5385	4.15689e-11	9.00859e-09	sig_de
ENSMUSG00000029209	ENSMUST00000139632	1202	glucosamine-6-phosphate deaminase 2 [Source:MGI Symbol;Acc:MGI:1915230]	5	69573108	69592340	-1	Gnpda2	67980	-5.80312	0.458655	43.1686	5.02195e-11	1.07132e-08	sig_de
ENSMUSG00000045636	ENSMUST00000093534	4148	mitochondrial tumor suppressor 1 [Source:MGI Symbol;Acc:MGI:2142572]	8	40990914	41133726	-1	Mtus1	102103	2.33102	4.99757	42.8813	5.81654e-11	1.22174e-08	sig_de
ENSMUSG00000022018	ENSMUST00000022595	918	regulator of cell cycle [Source:MGI Symbol;Acc:MGI:1913464]	14	79288756	79301645	-1	Rgcc	66214	-3.54434	1.63502	42.7799	6.12599e-11	1.26724e-08	sig_de
ENSMUSG00000029096	ENSMUST00000087629	2750	HtrA serine peptidase 3 [Source:MGI Symbol;Acc:MGI:1925808]	5	35652023	35679782	-1	Htra3	78558	-3.20384	3.86611	42.6085	6.68689e-11	1.36263e-08	sig_de
ENSMUSG00000010080	ENSMUST00000127305	3884	epsin 3 [Source:MGI Symbol;Acc:MGI:1919139]	11	94489599	94499974	-1	Epn3	71889	3.51156	3.33219	42.5018	7.06161e-11	1.41783e-08	sig_de
ENSMUSG00000016386	ENSMUST00000111063	2848	metallophosphoesterase domain containing 2 [Source:MGI Symbol;Acc:MGI:1924265]	2	106693269	106868356	1	Mpped2	77015	8.48488	0.578472	42.3665	7.56753e-11	1.49738e-08	sig_de
ENSMUSG00000056328	ENSMUST00000124516	6081	myosin, heavy polypeptide 1, skeletal muscle, adult [Source:MGI Symbol;Acc:MGI:1339711]	11	67200052	67224575	1	Myh1	17879	-9.47794	-0.66787	41.9479	9.37404e-11	1.82834e-08	sig_de
ENSMUSG00000078249	ENSMUST00000105046	1626	high mobility group AT-hook 1B [Source:MGI Symbol;Acc:MGI:96161]	11	120762794	120764419	1	Hmga1b	111241	-2.46148	9.6473	41.7303	1.04773e-10	2.01474e-08	sig_de
ENSMUSG00000024921	ENSMUST00000176769	5703	SWI/SNF related, matrix associated, actin dependent regulator of chromatin, subfamily a, member 2 [Source:MGI Symbol;Acc:MGI:99603]	19	26605050	26778322	1	Smarca2	67155	2.41392	5.14176	41.5972	1.12156e-10	2.12676e-08	sig_de
ENSMUSG00000030000	ENSMUST00000203529	1408	adducin 2 (beta) [Source:MGI Symbol;Acc:MGI:87919]	6	86028681	86124409	1	Add2	11519	-6.93552	2.3166	41.3489	1.27344e-10	2.38168e-08	sig_de
ENSMUSG00000015619	ENSMUST00000102976	3215	GATA binding protein 3 [Source:MGI Symbol;Acc:MGI:95663]	2	9857078	9890034	-1	Gata3	14462	-2.12515	3.86683	41.0227	1.50474e-10	2.77624e-08	sig_de
ENSMUSG00000031070	ENSMUST00000033386	2087	MAS-related GPR, member F [Source:MGI Symbol;Acc:MGI:2384823]	7	145300828	145309557	1	Mrgprf	211577	2.46299	5.48965	40.9405	1.56935e-10	2.85684e-08	sig_de
ENSMUSG00000000359	ENSMUST00000000369	1663	rad and gem related GTP binding protein 1 [Source:MGI Symbol;Acc:MGI:1097696]	2	152626951	152635198	1	Rem1	19700	-2.29881	3.84801	40.8868	1.61304e-10	2.89774e-08	sig_de
ENSMUSG00000051067	ENSMUST00000053986	3439	leucine rich repeat and Ig domain containing 3 [Source:MGI Symbol;Acc:MGI:3609246]	10	80832801	80844039	-1	Lingo3	237403	7.7095	1.6167	40.7784	1.70508e-10	3.0233e-08	sig_de
ENSMUSG00000031963	ENSMUST00000071982	3791	BMP-binding endothelial regulator [Source:MGI Symbol;Acc:MGI:1920480]	9	23223076	23485200	1	Bmper	73230	2.80797	3.24414	40.1262	2.38078e-10	4.16728e-08	sig_de
ENSMUSG00000039316	ENSMUST00000044503	4029	raftlin lipid raft linker 1 [Source:MGI Symbol;Acc:MGI:1923688]	17	49992257	50190674	-1	Rftn1	76438	-10.9767	1.43905	39.8999	2.67317e-10	4.60106e-08	sig_de
ENSMUSG00000041649	ENSMUST00000143880	247	Kruppel-like factor 8 [Source:MGI Symbol;Acc:MGI:2442430]	X	153237466	153396132	1	Klf8	245671	7.12822	0.754285	39.8833	2.696e-10	4.60106e-08	sig_de
ENSMUSG00000015579	ENSMUST00000015723	1525	NK2 homeobox 5 [Source:MGI Symbol;Acc:MGI:97350]	17	26838664	26845009	-1	Nkx2-5	18091	3.03977	3.50291	39.7051	2.95352e-10	4.97833e-08	sig_de
ENSMUSG00000032816	ENSMUST00000035499	6223	immunoglobulin superfamily, DCC subclass, member 4 [Source:MGI Symbol;Acc:MGI:1858497]	9	65101486	65137940	1	Igdcc4	56741	2.59136	3.41563	39.6329	3.06482e-10	5.10292e-08	sig_de
ENSMUSG00000031708	ENSMUST00000212990	648	trans-2,3-enoyl-CoA reductase [Source:MGI Symbol;Acc:MGI:1915408]	8	83571698	83607971	-1	Tecr	106529	1.75769	9.39525	39.1019	4.02245e-10	6.56195e-08	sig_de
ENSMUSG00000015850	ENSMUST00000117782	4036	ADAMTS-like 4 [Source:MGI Symbol;Acc:MGI:2389008]	3	95676201	95687917	-1	Adamtsl4	229595	2.72462	6.32352	39.0948	4.03724e-10	6.56195e-08	sig_de
ENSMUSG00000023224	ENSMUST00000023994	1768	serine (or cysteine) peptidase inhibitor, clade G, member 1 [Source:MGI Symbol;Acc:MGI:894696]	2	84765387	84775444	-1	Serping1	12258	-7.02209	2.22852	38.9205	4.41422e-10	7.09027e-08	sig_de
ENSMUSG00000038805	ENSMUST00000175898	2419	sine oculis-related homeobox 3 [Source:MGI Symbol;Acc:MGI:102764]	17	85613608	85629302	1	Six3	20473	8.98128	2.0038	38.8452	4.58792e-10	7.28359e-08	sig_de
ENSMUSG00000040528	ENSMUST00000147326	1234	mast cell immunoglobulin like receptor 1 [Source:MGI Symbol;Acc:MGI:2685731]	11	106751226	106768794	1	Milr1	380732	-6.24836	0.0742148	38.4336	5.66499e-10	8.89012e-08	sig_de
ENSMUSG00000040950	ENSMUST00000041550	1586	macrophage galactose N-acetyl-galactosamine specific lectin 2 [Source:MGI Symbol;Acc:MGI:2385729]	11	70130329	70137550	1	Mgl2	216864	-6.03066	1.48643	38.3183	6.00962e-10	9.3238e-08	sig_de
ENSMUSG00000091955	ENSMUST00000170837	485	predicted pseudogene 9844 [Source:MGI Symbol;Acc:MGI:3704288]	7	24862213	24862697	1	Gm9844		-1.6575	7.52936	38.247	6.23327e-10	9.56211e-08	sig_de
ENSMUSG00000115017	ENSMUST00000228426	318	predicted gene 2573 [Source:MGI Symbol;Acc:MGI:3780740]	15	12181147	12181464	1	Gm2573		2.16028	5.25834	38.0734	6.81331e-10	1.03358e-07	sig_de
ENSMUSG00000000567	ENSMUST00000000579	4135	SRY (sex determining region Y)-box 9 [Source:MGI Symbol;Acc:MGI:98371]	11	112782224	112787760	1	Sox9	20682	-2.78719	6.83192	37.9554	7.23815e-10	1.08596e-07	sig_de
ENSMUSG00000032911	ENSMUST00000214057	4976	chondroitin sulfate proteoglycan 4 [Source:MGI Symbol;Acc:MGI:2153093]	9	56865033	56899870	1	Cspg4	121021	1.75714	6.32426	37.7036	8.23541e-10	1.22215e-07	sig_de
ENSMUSG00000050138	ENSMUST00000055221	1972	potassium channel, subfamily K, member 12 [Source:MGI Symbol;Acc:MGI:2684043]	17	87745801	87797994	-1	Kcnk12	210741	-6.92383	0.0269992	37.6358	8.52662e-10	1.25176e-07	sig_de
ENSMUSG00000061013	ENSMUST00000079788	3650	mohawk homeobox [Source:MGI Symbol;Acc:MGI:2687286]	18	6934518	7004780	-1	Mkx	210719	5.48799	1.72813	37.5043	9.12115e-10	1.32029e-07	sig_de
ENSMUSG00000001909	ENSMUST00000175980	1014	tRNA methyltransferase 1 [Source:MGI Symbol;Acc:MGI:1289155]	8	84686307	84699808	1	Trmt1	212528	1.7125	6.08286	37.4903	9.18684e-10	1.32029e-07	sig_de
ENSMUSG00000044646	ENSMUST00000058997	4572	zinc finger and BTB domain containing 7C [Source:MGI Symbol;Acc:MGI:2443302]	18	75820178	76148564	1	Zbtb7c	207259	1.76878	5.98644	37.0165	1.17136e-09	1.66589e-07	sig_de
ENSMUSG00000027253	ENSMUST00000028689	7926	low density lipoprotein receptor-related protein 4 [Source:MGI Symbol;Acc:MGI:2442252]	2	91457511	91513779	1	Lrp4	228357	1.98758	5.40415	36.987	1.18922e-09	1.67047e-07	sig_de
ENSMUSG00000042745	ENSMUST00000038368	934	inhibitor of DNA binding 1, HLH protein [Source:MGI Symbol;Acc:MGI:96396]	2	152736251	152737410	1	Id1	15901	-3.21965	4.05518	36.9709	1.19905e-09	1.67047e-07	sig_de
ENSMUSG00000031075	ENSMUST00000121758	4552	anoctamin 1, calcium activated chloride channel [Source:MGI Symbol;Acc:MGI:2142149]	7	144588549	144751974	-1	Ano1	101772	3.15018	2.6859	36.8286	1.28982e-09	1.77878e-07	sig_de
ENSMUSG00000036879	ENSMUST00000159716	481	phosphorylase kinase beta [Source:MGI Symbol;Acc:MGI:97578]	8	85840959	86061376	1	Phkb	102093	1.94678	4.56884	36.6847	1.38863e-09	1.89589e-07	sig_de
ENSMUSG00000040631	ENSMUST00000212810	2558	docking protein 4 [Source:MGI Symbol;Acc:MGI:2148865]	8	94863828	94876330	-1	Dok4	114255	1.81626	4.31381	36.6188	1.43638e-09	1.94167e-07	sig_de
ENSMUSG00000041703	ENSMUST00000039118	4767	zinc finger protein of the cerebellum 5 [Source:MGI Symbol;Acc:MGI:1929518]	14	122456795	122465677	-1	Zic5	65100	6.59177	1.37687	36.597	1.45254e-09	1.94427e-07	sig_de
ENSMUSG00000032446	ENSMUST00000111763	2869	eomesodermin [Source:MGI Symbol;Acc:MGI:1201683]	9	118478212	118486132	1	Eomes	13813	9.34445	-0.169871	36.511	1.51808e-09	2.01226e-07	sig_de
ENSMUSG00000028370	ENSMUST00000084501	11027	pregnancy-associated plasma protein A [Source:MGI Symbol;Acc:MGI:97479]	4	65124174	65357509	1	Pappa	18491	-7.52774	3.05271	36.1415	1.83498e-09	2.40895e-07	sig_de
ENSMUSG00000002265	ENSMUST00000239104	8986	paternally expressed 3 [Source:MGI Symbol;Acc:MGI:104748]	7	6703892	6730431	-1	Peg3	18616	-3.02676	6.39656	36.0651	1.90837e-09	2.48142e-07	sig_de
ENSMUSG00000069516	ENSMUST00000092163	1316	lysozyme 2 [Source:MGI Symbol;Acc:MGI:96897]	10	117277331	117282321	-1	Lyz2	17105	9.22318	-0.779209	35.9348	2.04035e-09	2.62801e-07	sig_de
ENSMUSG00000017897	ENSMUST00000063433	2460	EYA transcriptional coactivator and phosphatase 2 [Source:MGI Symbol;Acc:MGI:109341]	2	165595032	165771727	1	Eya2	14049	-8.97187	-1.12192	35.8906	2.08717e-09	2.66319e-07	sig_de
ENSMUSG00000017002	ENSMUST00000109367	876	secretory leukocyte peptidase inhibitor [Source:MGI Symbol;Acc:MGI:109297]	2	164354070	164389095	-1	Slpi	20568	-5.15053	1.6549	34.801	3.65189e-09	4.6166e-07	sig_de
ENSMUSG00000052396	ENSMUST00000064231	1780	monoacylglycerol O-acyltransferase 2 [Source:MGI Symbol;Acc:MGI:2663253]	7	99219084	99238619	-1	Mogat2	233549	3.50808	1.78573	34.1582	5.08096e-09	6.36425e-07	sig_de
ENSMUSG00000020758	ENSMUST00000021107	6014	integrin beta 4 [Source:MGI Symbol;Acc:MGI:96613]	11	115974709	116008412	1	Itgb4	192897	2.81613	3.19314	33.9074	5.77977e-09	7.17375e-07	sig_de
ENSMUSG00000024912	ENSMUST00000025850	1864	fos-like antigen 1 [Source:MGI Symbol;Acc:MGI:107179]	19	5447547	5455946	1	Fosl1	14283	-1.5276	7.79413	33.7354	6.31411e-09	7.76635e-07	sig_de
ENSMUSG00000031696	ENSMUST00000034131	3474	VPS35 retromer complex component [Source:MGI Symbol;Acc:MGI:1890467]	8	85260392	85299802	-1	Vps35	65114	1.48486	5.90609	33.6885	6.46818e-09	7.88482e-07	sig_de
ENSMUSG00000036834	ENSMUST00000048134	6259	phospholipase C, eta 1 [Source:MGI Symbol;Acc:MGI:2683547]	3	63696234	63899472	-1	Plch1	269437	8.89968	-1.00655	33.5835	6.8269e-09	8.22477e-07	sig_de
ENSMUSG00000079523	ENSMUST00000114050	570	thymosin, beta 10 [Source:MGI Symbol;Acc:MGI:109146]	6	72957347	72958748	-1	Tmsb10	19240	-1.74885	11.0653	33.572	6.86753e-09	8.22477e-07	sig_de
ENSMUSG00000068614	ENSMUST00000090269	1473	actin, alpha, cardiac muscle 1 [Source:MGI Symbol;Acc:MGI:87905]	2	114047282	114053548	-1	Actc1	11464	-5.9132	2.37167	33.5408	6.97843e-09	8.28491e-07	sig_de
ENSMUSG00000038403	ENSMUST00000049208	2028	hemojuvelin BMP co-receptor [Source:MGI Symbol;Acc:MGI:1916835]	3	96525172	96529210	1	Hjv	69585	-8.49884	-1.51849	33.4447	7.33208e-09	8.62973e-07	sig_de
ENSMUSG00000049775	ENSMUST00000112172	768	thymosin, beta 4, X chromosome [Source:MGI Symbol;Acc:MGI:99510]	X	167207093	167209315	-1	Tmsb4x	19241	-3.0661	6.09034	33.1743	8.42561e-09	9.83204e-07	sig_de
ENSMUSG00000019362	ENSMUST00000019506	616	DNA segment, Chr 8, ERATO Doi 738, expressed [Source:MGI Symbol;Acc:MGI:1289231]	8	84246238	84249719	-1	D8Ertd738e	101966	1.5417	5.28976	33.0683	8.89791e-09	1.02314e-06	sig_de
ENSMUSG00000053219	ENSMUST00000181645	1579	retinoic acid early transcript 1E [Source:MGI Symbol;Acc:MGI:2675273]	10	22158569	22374139	1	Raet1e	379043	1.75711	5.24127	33.064	8.91769e-09	1.02314e-06	sig_de
ENSMUSG00000004892	ENSMUST00000090971	3141	brevican [Source:MGI Symbol;Acc:MGI:1096385]	3	87987531	88000230	-1	Bcan	12032	7.55038	-0.164258	32.991	9.25878e-09	1.05342e-06	sig_de
ENSMUSG00000021285	ENSMUST00000054815	4389	protein phosphatase 1, regulatory subunit 13B [Source:MGI Symbol;Acc:MGI:1336199]	12	111828457	111908110	-1	Ppp1r13b	21981	-1.55453	4.8163	32.9513	9.44952e-09	1.06623e-06	sig_de
ENSMUSG00000036334	ENSMUST00000193455	8484	immunoglobulin superfamily, member 10 [Source:MGI Symbol;Acc:MGI:1923481]	3	59316735	59344394	-1	Igsf10	242050	3.03824	5.41234	32.9259	9.57374e-09	1.0714e-06	sig_de
ENSMUSG00000021868	ENSMUST00000125881	3637	peptidylprolyl isomerase F (cyclophilin F) [Source:MGI Symbol;Acc:MGI:2145814]	14	25694154	25700468	1	Ppif	105675	-1.77165	4.04686	32.6332	1.113e-08	1.23543e-06	sig_de
ENSMUSG00000025321	ENSMUST00000026360	8403	integrin beta 8 [Source:MGI Symbol;Acc:MGI:1338035]	12	119158022	119238802	-1	Itgb8	320910	-4.67943	1.6522	32.5993	1.13258e-08	1.23746e-06	sig_de
ENSMUSG00000063659	ENSMUST00000195002	394	zinc finger and BTB domain containing 18 [Source:MGI Symbol;Acc:MGI:1353609]	1	177442351	177450764	1	Zbtb18	30928	-1.74578	4.34945	32.5986	1.13296e-08	1.23746e-06	sig_de
ENSMUSG00000067586	ENSMUST00000087978	4463	sphingosine-1-phosphate receptor 3 [Source:MGI Symbol;Acc:MGI:1339365]	13	51408639	51422797	1	S1pr3	13610	-4.74914	3.80847	32.5068	1.18775e-08	1.27845e-06	sig_de
ENSMUSG00000026080	ENSMUST00000027249	2975	carbohydrate sulfotransferase 10 [Source:MGI Symbol;Acc:MGI:2138283]	1	38863867	38898161	-1	Chst10	98388	4.04937	0.949093	32.5044	1.18921e-08	1.27845e-06	sig_de
ENSMUSG00000005470	ENSMUST00000005607	1788	anti-silencing function 1B histone chaperone [Source:MGI Symbol;Acc:MGI:1914179]	8	83955507	83970197	1	Asf1b	66929	1.53654	8.05275	32.4441	1.2267e-08	1.30845e-06	sig_de
ENSMUSG00000052271	ENSMUST00000060747	3494	basic helix-loop-helix family, member a15 [Source:MGI Symbol;Acc:MGI:891976]	5	144190286	144194441	1	Bhlha15	17341	8.58118	-1.48232	32.1994	1.39131e-08	1.47253e-06	sig_de
ENSMUSG00000005338	ENSMUST00000111220	5155	cell adhesion molecule 3 [Source:MGI Symbol;Acc:MGI:2137858]	1	173333258	173367695	-1	Cadm3	94332	8.03033	2.54674	32.072	1.48564e-08	1.56027e-06	sig_de
ENSMUSG00000026639	ENSMUST00000194407	1240	laminin, beta 3 [Source:MGI Symbol;Acc:MGI:99915]	1	193207699	193343878	1	Lamb3	16780	-2.43184	2.87441	31.9827	1.55552e-08	1.62119e-06	sig_de
ENSMUSG00000037341	ENSMUST00000224372	1151	solute carrier family 9 (sodium/hydrogen exchanger), member 7 [Source:MGI Symbol;Acc:MGI:2444530]	X	20105754	20291807	-1	Slc9a7	236727	5.49365	0.227667	31.9193	1.6071e-08	1.66225e-06	sig_de
ENSMUSG00000037419	ENSMUST00000167549	4470	endonuclease domain containing 1 [Source:MGI Symbol;Acc:MGI:1919196]	9	14353990	14381507	-1	Endod1	71946	1.91005	4.90778	31.8065	1.70324e-08	1.74845e-06	sig_de
ENSMUSG00000036019	ENSMUST00000130665	2779	transmembrane and tetratricopeptide repeat containing 2 [Source:MGI Symbol;Acc:MGI:1914057]	10	105187663	105574451	-1	Tmtc2	278279	3.70735	2.98141	31.6934	1.80535e-08	1.83943e-06	sig_de
ENSMUSG00000056174	ENSMUST00000070132	4332	collagen, type VIII, alpha 2 [Source:MGI Symbol;Acc:MGI:88464]	4	126286793	126314330	1	Col8a2	329941	2.38529	3.59045	31.6069	1.88757e-08	1.90291e-06	sig_de
ENSMUSG00000062345	ENSMUST00000009356	1970	serine (or cysteine) peptidase inhibitor, clade B, member 2 [Source:MGI Symbol;Acc:MGI:97609]	1	107511423	107535478	1	Serpinb2	18788	-7.49195	0.803981	31.5987	1.89552e-08	1.90291e-06	sig_de
ENSMUSG00000035258	ENSMUST00000231337	2551	ABI gene family, member 3 (NESH) binding protein [Source:MGI Symbol;Acc:MGI:2444583]	16	56477878	56690135	1	Abi3bp	320712	10.1807	2.2518	31.5658	1.92792e-08	1.92131e-06	sig_de
ENSMUSG00000028885	ENSMUST00000030709	2006	sphingomyelin phosphodiesterase, acid-like 3B [Source:MGI Symbol;Acc:MGI:1916022]	4	132732966	132757252	-1	Smpdl3b	100340	1.65545	5.14546	31.5497	1.94403e-08	1.92333e-06	sig_de
ENSMUSG00000025185	ENSMUST00000026190	3738	lysyl oxidase-like 4 [Source:MGI Symbol;Acc:MGI:1914823]	19	42593982	42612813	-1	Loxl4	67573	2.29366	4.39367	31.4972	1.9973e-08	1.96181e-06	sig_de
ENSMUSG00000038146	ENSMUST00000087723	8016	notch 3 [Source:MGI Symbol;Acc:MGI:99460]	17	32120820	32166852	-1	Notch3	18131	-2.86156	6.76724	31.4804	2.01461e-08	1.96467e-06	sig_de
ENSMUSG00000022799	ENSMUST00000023487	7964	Rho GTPase activating protein 31 [Source:MGI Symbol;Acc:MGI:1333857]	16	38598340	38713274	-1	Arhgap31	12549	-1.65488	6.9555	31.4011	2.09864e-08	2.02417e-06	sig_de
ENSMUSG00000058355	ENSMUST00000080536	3793	ATP-binding cassette, sub-family E (OABP), member 1 [Source:MGI Symbol;Acc:MGI:1195458]	8	79683462	79711740	-1	Abce1	24015	1.57923	6.81953	31.395	2.10527e-08	2.02417e-06	sig_de
ENSMUSG00000034765	ENSMUST00000038287	2473	dual specificity phosphatase 5 [Source:MGI Symbol;Acc:MGI:2685183]	19	53529109	53542431	1	Dusp5	240672	-1.74292	5.71863	31.3211	2.18693e-08	2.07637e-06	sig_de
ENSMUSG00000022203	ENSMUST00000022813	2705	embryonal Fyn-associated substrate [Source:MGI Symbol;Acc:MGI:105311]	14	54916535	54926126	-1	Efs	13644	5.56422	2.25575	31.3184	2.18998e-08	2.07637e-06	sig_de
ENSMUSG00000052688	ENSMUST00000064679	4498	RAB7B, member RAS oncogene family [Source:MGI Symbol;Acc:MGI:2442295]	1	131688695	131715439	1	Rab7b	226421	-2.675	3.62088	31.0433	2.5234e-08	2.36104e-06	sig_de
ENSMUSG00000081749	ENSMUST00000118330	726	predicted gene 12241 [Source:MGI Symbol;Acc:MGI:3649718]	11	56459349	56460074	1	Gm12241		6.60565	-1.12442	31.0422	2.52481e-08	2.36104e-06	sig_de
ENSMUSG00000031530	ENSMUST00000033930	2740	dual specificity phosphatase 4 [Source:MGI Symbol;Acc:MGI:2442191]	8	34807297	34819894	1	Dusp4	319520	-2.28722	5.78582	30.6482	3.09316e-08	2.8604e-06	sig_de
ENSMUSG00000027820	ENSMUST00000194324	615	membrane metallo endopeptidase [Source:MGI Symbol;Acc:MGI:97004]	3	63241537	63386030	1	Mme	17380	10.3258	2.44747	30.6435	3.1007e-08	2.8604e-06	sig_de
ENSMUSG00000062713	ENSMUST00000231688	3920	single-minded family bHLH transcription factor 2 [Source:MGI Symbol;Acc:MGI:98307]	16	94084931	94127032	1	Sim2	20465	-1.5841	6.08324	30.6078	3.15814e-08	2.89383e-06	sig_de
ENSMUSG00000025026	ENSMUST00000111741	4426	adducin 3 (gamma) [Source:MGI Symbol;Acc:MGI:1351615]	19	53140443	53247399	1	Add3	27360	-2.07321	3.17046	30.5889	3.18914e-08	2.90276e-06	sig_de
ENSMUSG00000034156	ENSMUST00000039627	7616	TSPO associated protein 1 [Source:MGI Symbol;Acc:MGI:2450877]	11	87760541	87785928	1	Tspoap1	207777	7.06858	-0.636392	30.2391	3.81938e-08	3.45338e-06	sig_de
ENSMUSG00000017057	ENSMUST00000033418	3712	interleukin 13 receptor, alpha 1 [Source:MGI Symbol;Acc:MGI:105052]	X	36112110	36171259	1	Il13ra1	16164	-1.85545	3.8278	30.1767	3.94428e-08	3.54285e-06	sig_de
ENSMUSG00000003813	ENSMUST00000144675	725	RAD23 homolog A, nucleotide excision repair protein [Source:MGI Symbol;Acc:MGI:105126]	8	84834019	84840665	-1	Rad23a	19358	1.55416	8.35393	30.1485	4.00199e-08	3.57119e-06	sig_de
ENSMUSG00000034684	ENSMUST00000080560	3395	sema domain, immunoglobulin domain (Ig), short basic domain, secreted, (semaphorin) 3F [Source:MGI Symbol;Acc:MGI:1096347]	9	107681500	107710475	-1	Sema3f	20350	2.90568	5.17158	29.9078	4.53082e-08	4.01684e-06	sig_de
ENSMUSG00000031825	ENSMUST00000132583	4182	cysteine-rich secretory protein LCCL domain containing 2 [Source:MGI Symbol;Acc:MGI:1926142]	8	119992438	120052793	1	Crispld2	78892	-9.68786	-0.417029	29.8117	4.76107e-08	4.19373e-06	sig_de
ENSMUSG00000061816	ENSMUST00000186202	874	myosin, light polypeptide 1 [Source:MGI Symbol;Acc:MGI:97269]	1	66924295	66945404	-1	Myl1	17901	-6.45474	-0.411369	29.6265	5.23847e-08	4.57045e-06	sig_de
ENSMUSG00000028751	ENSMUST00000030531	854	phospholipase A2, group IIE [Source:MGI Symbol;Acc:MGI:1349660]	4	138877942	138882817	1	Pla2g2e	26970	-8.60004	-0.118666	29.6201	5.2557e-08	4.57045e-06	sig_de
ENSMUSG00000037103	ENSMUST00000041367	2312	DDB1 and CUL4 associated factor 15 [Source:MGI Symbol;Acc:MGI:2684420]	8	84097072	84104768	-1	Dcaf15	212123	1.61608	6.16716	29.5365	5.48741e-08	4.74175e-06	sig_de
ENSMUSG00000031134	ENSMUST00000140384	2139	RNA binding motif protein, X chromosome [Source:MGI Symbol;Acc:MGI:1343044]	X	57383530	57393036	-1	Rbmx	19655	-1.63187	5.41372	29.5124	5.55591e-08	4.75643e-06	sig_de
ENSMUSG00000036356	ENSMUST00000078350	3943	chondroitin sulfate N-acetylgalactosaminyltransferase 1 [Source:MGI Symbol;Acc:MGI:2442354]	8	68356781	68735146	-1	Csgalnact1	234356	-1.85055	3.81786	29.5061	5.57408e-08	4.75643e-06	sig_de
ENSMUSG00000073755	ENSMUST00000097886	2886	RIKEN cDNA 5730409E04Rik gene [Source:MGI Symbol;Acc:MGI:3609248]	4	126609818	126614371	1	5730409E04Rik	230757	-8.57543	-0.13539	29.4009	5.88517e-08	4.9907e-06	sig_de
ENSMUSG00000005142	ENSMUST00000210991	2820	mannosidase 2, alpha B1 [Source:MGI Symbol;Acc:MGI:107286]	8	85083270	85098282	1	Man2b1	17159	1.40827	5.78369	29.2749	6.28037e-08	5.29296e-06	sig_de
ENSMUSG00000087247	ENSMUST00000133144	971	ALK and LTK ligand 1 [Source:MGI Symbol;Acc:MGI:3645495]	1	6359218	6394731	1	Alkal1	620393	4.46578	1.51473	29.0924	6.90083e-08	5.78019e-06	sig_de
ENSMUSG00000051375	ENSMUST00000160721	5416	protocadherin 1 [Source:MGI Symbol;Acc:MGI:104692]	18	38185914	38212053	-1	Pcdh1	75599	-4.24928	6.63905	29.0453	7.07065e-08	5.88632e-06	sig_de
ENSMUSG00000081126	ENSMUST00000120260	1462	predicted gene 15784 [Source:MGI Symbol;Acc:MGI:3783226]	6	149361686	149363147	1	Gm15784		1.55518	4.77724	29.0266	7.13922e-08	5.90738e-06	sig_de
ENSMUSG00000012889	ENSMUST00000093380	2090	podocan-like 1 [Source:MGI Symbol;Acc:MGI:2685352]	8	84125989	84132527	1	Podnl1	244550	2.82145	6.77254	28.9335	7.49076e-08	6.16093e-06	sig_de
ENSMUSG00000030465	ENSMUST00000120071	9203	pleckstrin and Sec7 domain containing 3 [Source:MGI Symbol;Acc:MGI:1918215]	8	67689082	68212027	-1	Psd3	234353	2.71153	5.18774	28.7864	8.0816e-08	6.60707e-06	sig_de
ENSMUSG00000025701	ENSMUST00000026795	2821	arachidonate 5-lipoxygenase [Source:MGI Symbol;Acc:MGI:87999]	6	116410077	116461178	-1	Alox5	11689	-8.02998	6.6878	28.6047	8.87681e-08	7.17595e-06	sig_de
ENSMUSG00000028132	ENSMUST00000135818	1336	TLC domain containing 4 [Source:MGI Symbol;Acc:MGI:1923195]	3	121201761	121283098	-1	Tlcd4	99887	4.94693	2.27886	28.6034	8.88256e-08	7.17595e-06	sig_de
ENSMUSG00000031703	ENSMUST00000034140	3306	integrin alpha FG-GAP repeat containing 1 [Source:MGI Symbol;Acc:MGI:106419]	8	85717578	85840921	-1	Itfg1	71927	1.52783	5.73786	28.5721	9.02738e-08	7.25005e-06	sig_de
ENSMUSG00000033174	ENSMUST00000113585	3676	monoglyceride lipase [Source:MGI Symbol;Acc:MGI:1346042]	6	88724412	88828360	1	Mgll	23945	-5.47585	2.04807	28.2667	1.05701e-07	8.43939e-06	sig_de
ENSMUSG00000031586	ENSMUST00000053251	2466	RNA binding protein gene with multiple splicing [Source:MGI Symbol;Acc:MGI:1334446]	8	33782643	33929863	-1	Rbpms	19663	-5.10075	4.17462	28.2428	1.07014e-07	8.49459e-06	sig_de
ENSMUSG00000001911	ENSMUST00000148644	398	nuclear factor I/X [Source:MGI Symbol;Acc:MGI:97311]	8	84699876	84800344	-1	Nfix	18032	1.90205	10.5535	28.152	1.12155e-07	8.85114e-06	sig_de
ENSMUSG00000031639	ENSMUST00000034056	4407	toll-like receptor 3 [Source:MGI Symbol;Acc:MGI:2156367]	8	45395665	45411080	-1	Tlr3	142980	2.78238	2.85489	27.9754	1.2287e-07	9.64108e-06	sig_de
ENSMUSG00000043441	ENSMUST00000058535	4222	G protein-coupled receptor 149 [Source:MGI Symbol;Acc:MGI:2443628]	3	62529077	62605140	-1	Gpr149	229357	6.04222	-0.421217	27.9396	1.25162e-07	9.76479e-06	sig_de
ENSMUSG00000060913	ENSMUST00000029139	2595	tripartite motif-containing 55 [Source:MGI Symbol;Acc:MGI:3036269]	3	19644474	19692421	1	Trim55	381485	-8.14474	1.38938	27.8983	1.27863e-07	9.88917e-06	sig_de
ENSMUSG00000022199	ENSMUST00000228249	4488	solute carrier family 22 (organic cation transporter), member 17 [Source:MGI Symbol;Acc:MGI:1926225]	14	54906304	54913132	-1	Slc22a17	59049	2.82037	1.56726	27.8931	1.28205e-07	9.88917e-06	sig_de
ENSMUSG00000024130	ENSMUST00000133816	3758	ATP-binding cassette, sub-family A (ABC1), member 3 [Source:MGI Symbol;Acc:MGI:1351617]	17	24351950	24410201	1	Abca3	27410	2.32194	4.16151	27.743	1.38549e-07	1.06271e-05	sig_de
ENSMUSG00000067629	ENSMUST00000194598	6011	synaptic Ras GTPase activating protein 1 homolog (rat) [Source:MGI Symbol;Acc:MGI:3039785]	17	26941253	26972434	1	Syngap1	240057	1.5116	4.92628	27.5907	1.49899e-07	1.14334e-05	sig_de
ENSMUSG00000028194	ENSMUST00000029845	3764	dimethylarginine dimethylaminohydrolase 1 [Source:MGI Symbol;Acc:MGI:1916469]	3	145758675	145894277	1	Ddah1	69219	1.68344	6.33799	27.4087	1.64688e-07	1.24353e-05	sig_de
ENSMUSG00000037990	ENSMUST00000135526	1940	SH3 domain containing ring finger 3 [Source:MGI Symbol;Acc:MGI:2444637]	10	58813359	59138916	1	Sh3rf3	237353	2.87925	2.97723	27.4067	1.64857e-07	1.24353e-05	sig_de
ENSMUSG00000028967	ENSMUST00000073600	3036	ERBB receptor feedback inhibitor 1 [Source:MGI Symbol;Acc:MGI:1921405]	4	150853919	150868892	1	Errfi1	74155	-1.84189	7.29106	27.3708	1.67951e-07	1.25991e-05	sig_de
ENSMUSG00000058914	ENSMUST00000022853	2338	C1q and tumor necrosis factor related protein 3 [Source:MGI Symbol;Acc:MGI:1932136]	15	10952332	10980150	1	C1qtnf3	81799	1.79518	3.36998	27.3213	1.72307e-07	1.28535e-05	sig_de
ENSMUSG00000035042	ENSMUST00000035938	532	chemokine (C-C motif) ligand 5 [Source:MGI Symbol;Acc:MGI:98262]	11	83525778	83530518	-1	Ccl5	20304	8.50376	-0.491984	27.311	1.73225e-07	1.28535e-05	sig_de
ENSMUSG00000057672	ENSMUST00000005616	6662	protein kinase N1 [Source:MGI Symbol;Acc:MGI:108022]	8	83666536	83699179	-1	Pkn1	320795	1.46563	7.60848	27.1139	1.91817e-07	1.41561e-05	sig_de
ENSMUSG00000032006	ENSMUST00000058692	3131	platelet-derived growth factor, D polypeptide [Source:MGI Symbol;Acc:MGI:1919035]	9	6168584	6378850	1	Pdgfd	71785	-9.22753	0.416526	27.0874	1.94465e-07	1.42744e-05	sig_de
ENSMUSG00000063851	ENSMUST00000107455	1432	ring finger protein 183 [Source:MGI Symbol;Acc:MGI:1923322]	4	62427540	62435252	-1	Rnf183	76072	-9.46732	0.136245	27.0698	1.96242e-07	1.43277e-05	sig_de
ENSMUSG00000025791	ENSMUST00000058351	2371	phosphoglucomutase 1 [Source:MGI Symbol;Acc:MGI:97565]	4	99929414	99987294	1	Pgm1	72157	-1.48576	4.97717	26.8665	2.18009e-07	1.58323e-05	sig_de
ENSMUSG00000025997	ENSMUST00000027146	9278	IKAROS family zinc finger 2 [Source:MGI Symbol;Acc:MGI:1342541]	1	69531214	69687245	-1	Ikzf2	22779	2.43312	2.26552	26.7308	2.33864e-07	1.68939e-05	sig_de
ENSMUSG00000038250	ENSMUST00000042724	4707	ubiquitin specific peptidase 38 [Source:MGI Symbol;Acc:MGI:1922091]	8	80980733	81014928	-1	Usp38	74841	1.46364	4.73841	26.7068	2.36789e-07	1.70152e-05	sig_de
ENSMUSG00000021573	ENSMUST00000140217	408	tubulin polymerization promoting protein [Source:MGI Symbol;Acc:MGI:1920198]	13	74009407	74035753	1	Tppp	72948	5.58806	-0.960647	26.6285	2.46578e-07	1.76258e-05	sig_de
ENSMUSG00000005483	ENSMUST00000005620	2996	DnaJ heat shock protein family (Hsp40) member B1 [Source:MGI Symbol;Acc:MGI:1931874]	8	83608193	83612653	1	Dnajb1	81489	1.3543	7.1911	26.5315	2.59275e-07	1.84369e-05	sig_de
ENSMUSG00000003808	ENSMUST00000003906	1826	phenylalanyl-tRNA synthetase, alpha subunit [Source:MGI Symbol;Acc:MGI:1913840]	8	84856989	84869257	1	Farsa	66590	1.42017	6.50114	26.4651	2.68346e-07	1.89362e-05	sig_de
ENSMUSG00000018012	ENSMUST00000018156	1076	Rac family small GTPase 3 [Source:MGI Symbol;Acc:MGI:2180784]	11	120721470	120723969	1	Rac3	170758	2.92437	1.23002	26.4599	2.69071e-07	1.89362e-05	sig_de
ENSMUSG00000036550	ENSMUST00000068452	8152	CCR4-NOT transcription complex, subunit 1 [Source:MGI Symbol;Acc:MGI:2442402]	8	95719451	95807464	-1	Cnot1	234594	1.35446	7.71438	26.3889	2.79138e-07	1.95439e-05	sig_de
ENSMUSG00000027624	ENSMUST00000103137	6490	erythrocyte membrane protein band 4.1 like 1 [Source:MGI Symbol;Acc:MGI:103010]	2	156420909	156543214	1	Epb41l1	13821	-1.67883	7.39158	26.2893	2.93907e-07	2.0473e-05	sig_de
ENSMUSG00000063253	ENSMUST00000212473	673	short coiled-coil protein [Source:MGI Symbol;Acc:MGI:1927654]	8	83430084	83458391	-1	Scoc	56367	1.4893	5.53457	26.2675	2.97243e-07	2.06003e-05	sig_de
ENSMUSG00000005469	ENSMUST00000005606	2276	protein kinase, cAMP dependent, catalytic, alpha [Source:MGI Symbol;Acc:MGI:97592]	8	83972993	83996443	1	Prkaca	18747	1.37597	8.61492	26.2279	3.03404e-07	2.09211e-05	sig_de
ENSMUSG00000091144	ENSMUST00000166912	3459	PHD finger protein 11C [Source:MGI Symbol;Acc:MGI:3648476]	14	59380833	59395381	-1	Phf11c	628705	3.9657	-0.256037	26.1669	3.13137e-07	2.14837e-05	sig_de
ENSMUSG00000015217	ENSMUST00000072699	1571	high mobility group box 3 [Source:MGI Symbol;Acc:MGI:1098219]	X	71555918	71560676	1	Hmgb3	15354	-1.6142	4.74187	26.1331	3.18679e-07	2.17546e-05	sig_de
ENSMUSG00000029659	ENSMUST00000093110	2953	mesenteric estrogen dependent adipogenesis [Source:MGI Symbol;Acc:MGI:1917967]	5	149411749	149431723	1	Medag	70717	-4.19024	2.12964	26.054	3.32002e-07	2.25514e-05	sig_de
ENSMUSG00000002006	ENSMUST00000002080	3970	PDZ domain containing 4 [Source:MGI Symbol;Acc:MGI:2443483]	X	73793359	73824969	-1	Pdzd4	245469	-5.0893	0.068434	26.0288	3.36362e-07	2.26645e-05	sig_de
ENSMUSG00000031506	ENSMUST00000187985	1990	protein tyrosine phosphatase, non-receptor type 7 [Source:MGI Symbol;Acc:MGI:2156893]	1	135132700	135145317	1	Ptpn7	320139	-9.01666	0.310831	26.0252	3.36988e-07	2.26645e-05	sig_de
ENSMUSG00000006651	ENSMUST00000006828	2343	amyloid beta (A4) precursor-like protein 1 [Source:MGI Symbol;Acc:MGI:88046]	7	30434982	30445535	-1	Aplp1	11803	1.55464	4.49458	25.9734	3.46157e-07	2.31671e-05	sig_de
ENSMUSG00000030790	ENSMUST00000033054	1390	adrenomedullin [Source:MGI Symbol;Acc:MGI:108058]	7	110627661	110629820	1	Adm	11535	9.01281	-0.733573	25.8317	3.72513e-07	2.48093e-05	sig_de
ENSMUSG00000044468	ENSMUST00000128107	460	terminal nucleotidyltransferase 5C [Source:MGI Symbol;Acc:MGI:1921895]	3	100451628	100489324	-1	Tent5c	74645	3.1629	1.21307	25.7492	3.8878e-07	2.57671e-05	sig_de
ENSMUSG00000022686	ENSMUST00000121344	4175	UDP-GlcNAc:betaGal beta-1,3-N-acetylglucosaminyltransferase 5 [Source:MGI Symbol;Acc:MGI:2137302]	16	19760208	19772753	1	B3gnt5	108105	-5.18592	-0.438336	25.7382	3.91015e-07	2.579e-05	sig_de
ENSMUSG00000033256	ENSMUST00000048635	1431	Src homology 2 domain containing F [Source:MGI Symbol;Acc:MGI:3613669]	2	122348892	122369162	-1	Shf	435684	-1.41085	4.71566	25.6572	4.0777e-07	2.67658e-05	sig_de
ENSMUSG00000032744	ENSMUST00000040821	4537	hairy/enhancer-of-split related with YRPW motif-like [Source:MGI Symbol;Acc:MGI:1860511]	4	123233556	123249875	1	Heyl	56198	-5.26454	3.5282	25.4659	4.50267e-07	2.92276e-05	sig_de
ENSMUSG00000090381	ENSMUST00000109467	904	predicted gene 6158 [Source:MGI Symbol;Acc:MGI:3779562]	14	24069734	24070637	1	Gm6158		1.35179	5.21321	25.4631	4.50933e-07	2.92276e-05	sig_de
ENSMUSG00000048915	ENSMUST00000076840	4032	ephrin A5 [Source:MGI Symbol;Acc:MGI:107444]	17	62604184	62881317	-1	Efna5	13640	2.32512	3.51576	25.4598	4.51697e-07	2.92276e-05	sig_de
ENSMUSG00000071379	ENSMUST00000071858	1526	hippocalcin-like 1 [Source:MGI Symbol;Acc:MGI:1855689]	12	17690856	17791933	1	Hpcal1	53602	-1.41329	5.71101	25.4468	4.5475e-07	2.92863e-05	sig_de
ENSMUSG00000052926	ENSMUST00000126029	338	ribonuclease H2, large subunit [Source:MGI Symbol;Acc:MGI:1916974]	8	84956610	84969767	-1	Rnaseh2a	69724	1.80242	5.09223	25.4203	4.61031e-07	2.95514e-05	sig_de
ENSMUSG00000040111	ENSMUST00000137454	2667	GRAM domain containing 1B [Source:MGI Symbol;Acc:MGI:1925037]	9	40293233	40531383	-1	Gramd1b	235283	-4.33737	1.64205	25.2875	4.93898e-07	3.13813e-05	sig_de
ENSMUSG00000025089	ENSMUST00000026076	4641	glial cell line derived neurotrophic factor family receptor alpha 1 [Source:MGI Symbol;Acc:MGI:1100842]	19	58235604	58455909	-1	Gfra1	14585	-2.33795	2.88146	25.2864	4.94176e-07	3.13813e-05	sig_de
ENSMUSG00000031654	ENSMUST00000034076	2800	cerebellin 1 precursor protein [Source:MGI Symbol;Acc:MGI:88281]	8	87468405	87472609	-1	Cbln1	12404	3.20148	2.32612	25.2191	5.11742e-07	3.23463e-05	sig_de
ENSMUSG00000033751	ENSMUST00000036734	2494	growth arrest and DNA-damage-inducible, gamma interacting protein 1 [Source:MGI Symbol;Acc:MGI:1914947]	8	84831522	84835482	1	Gadd45gip1	102060	1.33245	5.57201	25.096	5.45448e-07	3.41716e-05	sig_de
ENSMUSG00000035671	ENSMUST00000039480	4625	zinc finger SWIM-type containing 4 [Source:MGI Symbol;Acc:MGI:2443726]	8	84210678	84237055	-1	Zswim4	212168	1.29956	6.06315	25.0916	5.46715e-07	3.41716e-05	sig_de
ENSMUSG00000007805	ENSMUST00000007949	1329	twist basic helix-loop-helix transcription factor 2 [Source:MGI Symbol;Acc:MGI:104685]	1	91801461	91848028	1	Twist2	13345	-1.44145	5.11532	25.0866	5.48128e-07	3.41716e-05	sig_de
ENSMUSG00000022227	ENSMUST00000022836	1014	mast cell protease 1 [Source:MGI Symbol;Acc:MGI:96937]	14	56017971	56020384	1	Mcpt1	17224	-9.60251	-0.430587	25.0745	5.51566e-07	3.42297e-05	sig_de
ENSMUSG00000091055	ENSMUST00000170760	1156	sialic acid binding Ig-like lectin 15 [Source:MGI Symbol;Acc:MGI:3646642]	18	78043614	78057395	-1	Siglec15	620235	-7.75051	0.622013	25.0188	5.67744e-07	3.50743e-05	sig_de
ENSMUSG00000038264	ENSMUST00000214314	417	sema domain, immunoglobulin domain (Ig), and GPI membrane anchor, (semaphorin) 7A [Source:MGI Symbol;Acc:MGI:1306826]	9	57940112	57962865	1	Sema7a	20361	-1.56164	6.60636	24.9191	5.97856e-07	3.67682e-05	sig_de
ENSMUSG00000044337	ENSMUST00000065587	3065	atypical chemokine receptor 3 [Source:MGI Symbol;Acc:MGI:109562]	1	90203980	90216751	1	Ackr3	12778	-5.89273	5.50246	24.7806	6.42412e-07	3.93312e-05	sig_de
ENSMUSG00000068015	ENSMUST00000088970	4694	leucine-rich repeats and calponin homology (CH) domain containing 1 [Source:MGI Symbol;Acc:MGI:2443390]	14	74754675	74947876	-1	Lrch1	380916	1.60133	3.91071	24.7697	6.46045e-07	3.9377e-05	sig_de
ENSMUSG00000020607	ENSMUST00000020926	4164	LRAT domain containing 1 [Source:MGI Symbol;Acc:MGI:2145011]	12	14146830	14152054	-1	Lratd1	105005	-6.16305	-0.609275	24.7321	6.58775e-07	3.99744e-05	sig_de
ENSMUSG00000094392	ENSMUST00000119949	136	predicted gene 3788 [Source:MGI Symbol;Acc:MGI:3781961]	3	86672033	86672168	-1	Gm3788		-1.62219	3.63818	24.6823	6.76015e-07	4.08391e-05	sig_de
ENSMUSG00000085057	ENSMUST00000135829	565	predicted gene 13415 [Source:MGI Symbol;Acc:MGI:3651241]	2	24440418	24486855	1	Gm13415		-6.35982	1.41724	24.6552	6.85582e-07	4.12346e-05	sig_de
ENSMUSG00000021457	ENSMUST00000150672	2993	spleen tyrosine kinase [Source:MGI Symbol;Acc:MGI:99515]	13	52583173	52648792	1	Syk	20963	1.58624	4.9024	24.6143	7.00297e-07	4.19349e-05	sig_de
ENSMUSG00000047747	ENSMUST00000078525	9682	ring finger protein 150 [Source:MGI Symbol;Acc:MGI:2443860]	8	82863356	83091268	1	Rnf150	330812	2.12997	5.68035	24.5721	7.15815e-07	4.2677e-05	sig_de
ENSMUSG00000033009	ENSMUST00000109556	5310	2-oxoglutarate and iron-dependent oxygenase domain containing 1 [Source:MGI Symbol;Acc:MGI:2442978]	8	94037198	94067921	1	Ogfod1	270086	1.42438	5.09994	24.5071	7.40351e-07	4.39479e-05	sig_de
ENSMUSG00000031672	ENSMUST00000034097	2530	glutamatic-oxaloacetic transaminase 2, mitochondrial [Source:MGI Symbol;Acc:MGI:95792]	8	95864134	95888547	-1	Got2	14719	1.35596	8.18587	24.4981	7.43845e-07	4.39641e-05	sig_de
ENSMUSG00000031290	ENSMUST00000136789	4930	leucine-rich repeats and calponin homology (CH) domain containing 2 [Source:MGI Symbol;Acc:MGI:2147870]	X	147470375	147554081	-1	Lrch2	210297	-7.32923	1.78252	24.467	7.5594e-07	4.44864e-05	sig_de
ENSMUSG00000009687	ENSMUST00000161805	1166	FXYD domain-containing ion transport regulator 5 [Source:MGI Symbol;Acc:MGI:1201785]	7	31032722	31042481	-1	Fxyd5	18301	1.49726	7.09845	24.4465	7.64038e-07	4.46163e-05	sig_de
ENSMUSG00000031666	ENSMUST00000034091	4925	RB transcriptional corepressor like 2 [Source:MGI Symbol;Acc:MGI:105085]	8	91070057	91123844	1	Rbl2	19651	1.35712	5.54621	24.4371	7.67747e-07	4.46163e-05	sig_de
ENSMUSG00000003665	ENSMUST00000003762	2095	hyaluronan synthase 1 [Source:MGI Symbol;Acc:MGI:106590]	17	17843323	17855205	-1	Has1	15116	-7.35517	1.49662	24.4366	7.67951e-07	4.46163e-05	sig_de
ENSMUSG00000025608	ENSMUST00000026698	5379	podocalyxin-like [Source:MGI Symbol;Acc:MGI:1351317]	6	31519488	31563981	-1	Podxl	27205	-3.97627	3.81001	24.4013	7.82175e-07	4.52501e-05	sig_de
ENSMUSG00000003746	ENSMUST00000003843	5137	mannosidase 1, alpha [Source:MGI Symbol;Acc:MGI:104677]	10	53904785	54076609	-1	Man1a	17155	-5.76989	0.100664	24.2504	8.45915e-07	4.84723e-05	sig_de
ENSMUSG00000024420	ENSMUST00000025288	6206	zinc finger protein 521 [Source:MGI Symbol;Acc:MGI:95459]	18	13687013	13972787	-1	Zfp521	225207	-11.1874	1.1238	24.2501	8.46017e-07	4.84723e-05	sig_de
ENSMUSG00000033938	ENSMUST00000036996	623	NADH:ubiquinone oxidoreductase subunit B7 [Source:MGI Symbol;Acc:MGI:1914166]	8	83566671	83571626	1	Ndufb7	66916	1.42759	5.19123	24.2444	8.48522e-07	4.84723e-05	sig_de
ENSMUSG00000055932	ENSMUST00000069718	3564	fat mass and obesity associated [Source:MGI Symbol;Acc:MGI:1347093]	8	91313525	91668439	1	Fto	26383	1.3771	7.65657	24.2336	8.53288e-07	4.85414e-05	sig_de
ENSMUSG00000049866	ENSMUST00000051236	2742	ADP-ribosylation factor-like 4C [Source:MGI Symbol;Acc:MGI:2445172]	1	88673125	88702221	-1	Arl4c	320982	-1.42026	4.69809	24.0651	9.31325e-07	5.27609e-05	sig_de
ENSMUSG00000020592	ENSMUST00000020911	3157	syndecan 1 [Source:MGI Symbol;Acc:MGI:1349162]	12	8771323	8793715	1	Sdc1	20969	-1.68381	7.62036	23.994	9.66368e-07	5.43452e-05	sig_de
ENSMUSG00000028047	ENSMUST00000029682	3190	thrombospondin 3 [Source:MGI Symbol;Acc:MGI:98739]	3	89215180	89226837	1	Thbs3	21827	2.2823	2.60344	23.9922	9.67252e-07	5.43452e-05	sig_de
ENSMUSG00000040420	ENSMUST00000163361	1534	cadherin 18 [Source:MGI Symbol;Acc:MGI:1344366]	15	22549022	23474418	1	Cdh18	320865	-2.51489	2.63606	23.9598	9.83688e-07	5.50422e-05	sig_de
ENSMUSG00000021822	ENSMUST00000022368	2342	plasminogen activator, urokinase [Source:MGI Symbol;Acc:MGI:97611]	14	20836660	20843385	1	Plau	18792	-3.46937	5.61062	23.9308	9.98587e-07	5.56478e-05	sig_de
ENSMUSG00000049690	ENSMUST00000161954	7090	NCK-associated protein 5 [Source:MGI Symbol;Acc:MGI:2686394]	1	125913620	126830799	-1	Nckap5	210356	7.46582	-1.02373	23.8682	1.0316e-06	5.72536e-05	sig_de
ENSMUSG00000044339	ENSMUST00000053657	1073	alkB homolog 2, alpha-ketoglutarate-dependent dioxygenase [Source:MGI Symbol;Acc:MGI:2141032]	5	114123926	114128218	-1	Alkbh2	231642	-3.52418	0.101437	23.8296	1.05254e-06	5.81793e-05	sig_de
ENSMUSG00000060206	ENSMUST00000133895	363	zinc finger protein 462 [Source:MGI Symbol;Acc:MGI:107690]	4	54945048	55083563	1	Zfp462	242466	-1.31959	5.41564	23.8173	1.05924e-06	5.83137e-05	sig_de
ENSMUSG00000017607	ENSMUST00000017751	4755	tensin 4 [Source:MGI Symbol;Acc:MGI:2144377]	11	99065678	99089306	-1	Tns4	217169	-8.13089	-0.552095	23.7962	1.07096e-06	5.87222e-05	sig_de
ENSMUSG00000036990	ENSMUST00000173078	7354	OTU domain containing 4 [Source:MGI Symbol;Acc:MGI:1098801]	8	79639618	79677724	1	Otud4	73945	1.51507	6.7708	23.6607	1.14904e-06	6.27514e-05	sig_de
ENSMUSG00000019775	ENSMUST00000064225	8191	regulator of G-protein signaling 17 [Source:MGI Symbol;Acc:MGI:1927469]	10	5825663	5922400	-1	Rgs17	56533	4.53605	1.60159	23.6505	1.15513e-06	6.28329e-05	sig_de
ENSMUSG00000061524	ENSMUST00000075888	2440	zinc finger protein of the cerebellum 2 [Source:MGI Symbol;Acc:MGI:106679]	14	122475435	122479852	1	Zic2	22772	6.89811	2.62346	23.6301	1.16746e-06	6.32513e-05	sig_de
ENSMUSG00000051527	ENSMUST00000208195	2660	ubiquitin specific peptidase 29 [Source:MGI Symbol;Acc:MGI:1888998]	7	6730578	6967219	1	Usp29	57775	-7.42503	0.672987	23.5562	1.21315e-06	6.54672e-05	sig_de
ENSMUSG00000038677	ENSMUST00000043503	6876	signal peptide, CUB domain, EGF-like 3 [Source:MGI Symbol;Acc:MGI:3045253]	17	28142141	28174854	1	Scube3	268935	4.67463	1.81865	23.4712	1.26795e-06	6.81551e-05	sig_de
ENSMUSG00000033282	ENSMUST00000047783	7009	Rpgrip1-like [Source:MGI Symbol;Acc:MGI:1920563]	8	91217030	91313262	-1	Rpgrip1l	244585	1.88105	3.96532	23.4422	1.28725e-06	6.87707e-05	sig_de
ENSMUSG00000045382	ENSMUST00000052172	1805	chemokine (C-X-C motif) receptor 4 [Source:MGI Symbol;Acc:MGI:109563]	1	128588199	128592293	-1	Cxcr4	12767	-3.12002	3.46231	23.4388	1.28948e-06	6.87707e-05	sig_de
ENSMUSG00000018849	ENSMUST00000018993	4531	WW, C2 and coiled-coil domain containing 1 [Source:MGI Symbol;Acc:MGI:2388637]	11	35838400	35980527	-1	Wwc1	211652	-8.2429	-0.725815	23.34	1.35746e-06	7.21142e-05	sig_de
ENSMUSG00000079018	ENSMUST00000188845	784	lymphocyte antigen 6 complex, locus C1 [Source:MGI Symbol;Acc:MGI:96882]	15	75044018	75048830	-1	Ly6c1	17067	-3.95173	4.7663	23.2966	1.38848e-06	7.34766e-05	sig_de
ENSMUSG00000024427	ENSMUST00000025295	4755	sprouty RTK signaling antagonist 4 [Source:MGI Symbol;Acc:MGI:1345144]	18	38586247	38601415	-1	Spry4	24066	-1.9408	2.47335	23.2551	1.41876e-06	7.47892e-05	sig_de
ENSMUSG00000052560	ENSMUST00000088649	3229	copine VIII [Source:MGI Symbol;Acc:MGI:1914121]	15	90487482	90679432	-1	Cpne8	66871	1.70468	5.24268	23.247	1.42472e-06	7.4814e-05	sig_de
ENSMUSG00000022269	ENSMUST00000126304	2146	membrane associated ring-CH-type finger 11 [Source:MGI Symbol;Acc:MGI:3608327]	15	26309048	26409576	1	Marchf11	211147	-5.3513	-0.585317	23.2103	1.45215e-06	7.57013e-05	sig_de
ENSMUSG00000054675	ENSMUST00000067853	2242	transmembrane protein 119 [Source:MGI Symbol;Acc:MGI:2385228]	5	113793729	113800516	-1	Tmem119	231633	-2.97239	5.65143	23.2096	1.4527e-06	7.57013e-05	sig_de
ENSMUSG00000052456	ENSMUST00000064314	1256	arsA arsenite transporter, ATP-binding, homolog 1 (bacterial) [Source:MGI Symbol;Acc:MGI:1928379]	8	85017931	85025281	-1	Asna1	56495	1.35857	7.53301	23.1031	1.53541e-06	7.97073e-05	sig_de
ENSMUSG00000041842	ENSMUST00000107689	5918	FH2 domain containing 1 [Source:MGI Symbol;Acc:MGI:2684972]	3	84442198	84480429	-1	Fhdc1	229474	1.88074	4.02871	23.0884	1.54722e-06	8.00156e-05	sig_de
ENSMUSG00000095041	ENSMUST00000179505	2373		JH584304.1	52190	59690	-1			1.60305	6.28147	23.0391	1.58738e-06	8.1783e-05	sig_de
ENSMUSG00000027168	ENSMUST00000111086	2601	paired box 6 [Source:MGI Symbol;Acc:MGI:97490]	2	105668900	105697364	1	Pax6	18508	3.11752	0.44838	22.9911	1.62753e-06	8.35363e-05	sig_de
ENSMUSG00000021469	ENSMUST00000021922	2453	msh homeobox 2 [Source:MGI Symbol;Acc:MGI:97169]	13	53466884	53473074	-1	Msx2	17702	-3.05416	1.98435	22.8844	1.72044e-06	8.79744e-05	sig_de
ENSMUSG00000031652	ENSMUST00000209389	3593	NEDD4 binding protein 1 [Source:MGI Symbol;Acc:MGI:2136825]	8	86808160	86885258	-1	N4bp1	80750	1.27328	6.8985	22.8052	1.79282e-06	9.13333e-05	sig_de
ENSMUSG00000004952	ENSMUST00000042135	2914	RAS p21 protein activator 4 [Source:MGI Symbol;Acc:MGI:1858600]	5	136083916	136111860	1	Rasa4	54153	-1.36616	4.94344	22.7864	1.81045e-06	9.18887e-05	sig_de
ENSMUSG00000026463	ENSMUST00000143567	11725	ATPase, Ca++ transporting, plasma membrane 4 [Source:MGI Symbol;Acc:MGI:88111]	1	133699457	133801041	-1	Atp2b4	381290	-1.70935	6.54716	22.6945	1.89908e-06	9.603e-05	sig_de
ENSMUSG00000059588	ENSMUST00000074262	4882	calcitonin receptor-like [Source:MGI Symbol;Acc:MGI:1926944]	2	84330626	84425411	-1	Calcrl	54598	-3.19612	2.13483	22.6136	1.98081e-06	9.92996e-05	sig_de
ENSMUSG00000042284	ENSMUST00000061673	10967	integrin alpha 1 [Source:MGI Symbol;Acc:MGI:96599]	13	114953096	115101964	-1	Itga1	109700	3.81461	3.70972	22.6101	1.9844e-06	9.92996e-05	sig_de
ENSMUSG00000115483	ENSMUST00000228840	1188	predicted gene 9732 [Source:MGI Symbol;Acc:MGI:3796514]	14	43275036	43306011	1	Gm9732		-5.95041	0.049425	22.609	1.98556e-06	9.92996e-05	sig_de
ENSMUSG00000005057	ENSMUST00000196397	2797	SH2B adaptor protein 2 [Source:MGI Symbol;Acc:MGI:1345171]	5	136218147	136246556	-1	Sh2b2	23921	-1.80548	4.71724	22.5187	2.08104e-06	0.000103695	sig_de
ENSMUSG00000028337	ENSMUST00000107757	4124	coronin, actin binding protein 2A [Source:MGI Symbol;Acc:MGI:1345966]	4	46536937	46602202	-1	Coro2a	107684	2.79263	3.11875	22.4889	2.11357e-06	0.000104777	sig_de
ENSMUSG00000029859	ENSMUST00000073387	3273	Eph receptor A1 [Source:MGI Symbol;Acc:MGI:107381]	6	42358487	42373268	-1	Epha1	13835	-1.54287	4.35563	22.4848	2.1181e-06	0.000104777	sig_de
ENSMUSG00000027692	ENSMUST00000160934	7108	TRAF2 and NCK interacting kinase [Source:MGI Symbol;Acc:MGI:1916264]	3	28263214	28675858	1	Tnik	665113	-6.31213	0.809224	22.4725	2.1317e-06	0.000105069	sig_de
ENSMUSG00000033295	ENSMUST00000049074	7656	protein tyrosine phosphatase, receptor type, F [Source:MGI Symbol;Acc:MGI:102695]	4	118208213	118291405	-1	Ptprf	19268	2.49244	6.69913	22.4498	2.15703e-06	0.000105935	sig_de
ENSMUSG00000021359	ENSMUST00000021787	3487	transcription factor AP-2, alpha [Source:MGI Symbol;Acc:MGI:104671]	13	40715302	40738376	-1	Tfap2a	21418	-7.16342	1.08082	22.4382	2.17019e-06	0.000106199	sig_de
ENSMUSG00000031701	ENSMUST00000034138	2919	DnaJ heat shock protein family (Hsp40) member A2 [Source:MGI Symbol;Acc:MGI:1931882]	8	85537633	85555344	-1	Dnaja2	56445	1.33282	6.71534	22.4155	2.196e-06	0.000107078	sig_de
ENSMUSG00000020681	ENSMUST00000001963	4906	angiotensin I converting enzyme (peptidyl-dipeptidase A) 1 [Source:MGI Symbol;Acc:MGI:87874]	11	105967945	105989964	1	Ace	11421	-5.88753	0.290205	22.4019	2.21149e-06	0.00010745	sig_de
ENSMUSG00000066877	ENSMUST00000187435	372	non-catalytic region of tyrosine kinase adaptor protein 2 [Source:MGI Symbol;Acc:MGI:1306821]	1	43444579	43570515	1	Nck2	17974	-1.62913	4.76517	22.3274	2.29909e-06	0.00011131	sig_de
ENSMUSG00000060038	ENSMUST00000078665	1333	deoxyhypusine synthase [Source:MGI Symbol;Acc:MGI:2683592]	8	85071757	85075162	1	Dhps	330817	1.43597	4.6043	22.2985	2.33385e-06	0.000112594	sig_de
ENSMUSG00000082229	ENSMUST00000121720	2465	nucleosome assembly protein 1-like 2 [Source:MGI Symbol;Acc:MGI:106654]	X	103184176	103186640	-1	Nap1l2	17954	-6.31982	-0.538968	22.1728	2.49173e-06	0.000119787	sig_de
ENSMUSG00000027333	ENSMUST00000110182	985	spermine oxidase [Source:MGI Symbol;Acc:MGI:2445356]	2	131491496	131525922	1	Smox	228608	-2.08394	3.55423	22.1115	2.57264e-06	0.000123243	sig_de
ENSMUSG00000079092	ENSMUST00000110594	842	prolactin family 2, subfamily c, member 2 [Source:MGI Symbol;Acc:MGI:97618]	13	12996125	13005383	-1	Prl2c2	18811	-7.60444	6.88207	22.0801	2.61512e-06	0.00012484	sig_de
ENSMUSG00000062310	ENSMUST00000067625	1957	glutamine repeat protein 1 [Source:MGI Symbol;Acc:MGI:108038]	1	88499871	88510066	-1	Glrp1	14659	-9.13392	-0.283744	21.9664	2.77463e-06	0.000131673	sig_de
ENSMUSG00000028195	ENSMUST00000029846	2019	cellular communication network factor 1 [Source:MGI Symbol;Acc:MGI:88613]	3	145646976	145649981	-1	Ccn1	16007	1.27491	9.48862	21.9644	2.77755e-06	0.000131673	sig_de
ENSMUSG00000076431	ENSMUST00000067230	4795	SRY (sex determining region Y)-box 4 [Source:MGI Symbol;Acc:MGI:98366]	13	28948919	28953713	-1	Sox4	20677	-1.84744	6.23247	21.9248	2.8354e-06	0.000133356	sig_de
ENSMUSG00000041203	ENSMUST00000047281	902	telomerase RNA component interacting RNase [Source:MGI Symbol;Acc:MGI:1922833]	8	85026823	85030286	1	Trir	68544	1.25525	6.55461	21.9204	2.84202e-06	0.000133356	sig_de
ENSMUSG00000027070	ENSMUST00000080953	15460	low density lipoprotein receptor-related protein 2 [Source:MGI Symbol;Acc:MGI:95794]	2	69424340	69586065	-1	Lrp2	14725	5.32729	1.82473	21.9201	2.84235e-06	0.000133356	sig_de
ENSMUSG00000025856	ENSMUST00000076095	2060	platelet derived growth factor, alpha [Source:MGI Symbol;Acc:MGI:97527]	5	138976014	138997370	-1	Pdgfa	18590	-1.1921	5.22604	21.8893	2.88846e-06	0.000135055	sig_de
ENSMUSG00000043557	ENSMUST00000171691	8425	MAM domain containing glycosylphosphatidylinositol anchor 1 [Source:MGI Symbol;Acc:MGI:1922012]	17	29827949	29970087	-1	Mdga1	74762	2.02406	2.81241	21.779	3.05933e-06	0.000142556	sig_de
ENSMUSG00000001910	ENSMUST00000001975	4344	nucleus accumbens associated 1, BEN and BTB (POZ) domain containing [Source:MGI Symbol;Acc:MGI:1914080]	8	84670479	84687902	-1	Nacc1	66830	1.2229	9.11501	21.7521	3.1025e-06	0.000144076	sig_de
ENSMUSG00000021253	ENSMUST00000003687	3383	transforming growth factor, beta 3 [Source:MGI Symbol;Acc:MGI:98727]	12	86056745	86079041	-1	Tgfb3	21809	1.47373	7.04361	21.659	3.25682e-06	0.00015073	sig_de
ENSMUSG00000113027	ENSMUST00000223271	443	predicted gene 7040 [Source:MGI Symbol;Acc:MGI:3779654]	13	13320941	13323370	-1	Gm7040		-7.55145	3.44761	21.6152	3.33197e-06	0.000153687	sig_de
ENSMUSG00000013033	ENSMUST00000141158	8181	adhesion G protein-coupled receptor L1 [Source:MGI Symbol;Acc:MGI:1929461]	8	83900105	83941954	1	Adgrl1	330814	1.32755	7.39512	21.5881	3.37947e-06	0.000155069	sig_de
ENSMUSG00000024737	ENSMUST00000138380	414	solute carrier family 15, member 3 [Source:MGI Symbol;Acc:MGI:1929691]	19	10839727	10859362	1	Slc15a3	65221	-5.35371	0.00476739	21.5851	3.38465e-06	0.000155069	sig_de
ENSMUSG00000026343	ENSMUST00000027581	2691	G protein-coupled receptor 39 [Source:MGI Symbol;Acc:MGI:1918361]	1	125676995	125873862	1	Gpr39	71111	-3.02795	2.97064	21.5478	3.4512e-06	0.00015759	sig_de
ENSMUSG00000001021	ENSMUST00000200508	587	S100 calcium binding protein A3 [Source:MGI Symbol;Acc:MGI:1338849]	3	90584659	90602702	1	S100a3	20197	-2.07146	3.13188	21.4924	3.55241e-06	0.00016167	sig_de
ENSMUSG00000027822	ENSMUST00000161659	2554	solute carrier family 33 (acetyl-CoA transporter), member 1 [Source:MGI Symbol;Acc:MGI:1332247]	3	63933507	63964768	-1	Slc33a1	11416	1.47549	3.95133	21.4736	3.58736e-06	0.000162718	sig_de
ENSMUSG00000029304	ENSMUST00000086833	1411	secreted phosphoprotein 1 [Source:MGI Symbol;Acc:MGI:98389]	5	104435118	104441050	1	Spp1	20750	-2.55775	10.014	21.4374	3.65576e-06	0.000165272	sig_de
ENSMUSG00000045287	ENSMUST00000102514	3525	reticulon 4 receptor-like 1 [Source:MGI Symbol;Acc:MGI:2661375]	11	75193783	75267769	1	Rtn4rl1	237847	3.27425	2.59958	21.3891	3.74887e-06	0.000168922	sig_de
ENSMUSG00000056457	ENSMUST00000099805	857	prolactin family 2, subfamily c, member 3 [Source:MGI Symbol;Acc:MGI:1341833]	13	12790816	12800079	-1	Prl2c3	18812	-7.60267	7.06696	21.3603	3.80567e-06	0.000170851	sig_de
ENSMUSG00000006014	ENSMUST00000162367	1480	proteoglycan 4 (megakaryocyte stimulating factor, articular superficial zone protein) [Source:MGI Symbol;Acc:MGI:1891344]	1	150449412	150466165	-1	Prg4	96875	-5.93147	5.52442	21.3548	3.81672e-06	0.000170851	sig_de
ENSMUSG00000037022	ENSMUST00000048718	5650	methylmalonic aciduria (cobalamin deficiency) type A [Source:MGI Symbol;Acc:MGI:1923805]	8	79263598	79294937	-1	Mmaa	109136	2.10863	1.97231	21.2746	3.97976e-06	0.000177567	sig_de
ENSMUSG00000075590	ENSMUST00000227605	3220	nuclear receptor binding protein 2 [Source:MGI Symbol;Acc:MGI:2385017]	15	76085518	76091627	-1	Nrbp2	223649	1.60864	3.35472	21.2322	4.06862e-06	0.000180941	sig_de
ENSMUSG00000028078	ENSMUST00000191752	8042	doublecortin-like kinase 2 [Source:MGI Symbol;Acc:MGI:1918012]	3	86786151	86920852	-1	Dclk2	70762	2.10228	2.3093	21.205	4.12682e-06	0.000182933	sig_de
ENSMUSG00000014846	ENSMUST00000014990	1127	tubulin polymerization-promoting protein family member 3 [Source:MGI Symbol;Acc:MGI:1915221]	8	105467493	105471526	-1	Tppp3	67971	-3.48305	5.67537	21.1848	4.17059e-06	0.000184275	sig_de
ENSMUSG00000027966	ENSMUST00000123619	2064	collagen, type XI, alpha 1 [Source:MGI Symbol;Acc:MGI:88446]	3	114030540	114220718	1	Col11a1	12814	6.87209	5.10371	21.1525	4.24141e-06	0.0001868	sig_de
ENSMUSG00000050359	ENSMUST00000054599	806	small proline-rich protein 1A [Source:MGI Symbol;Acc:MGI:106660]	3	92483952	92485895	-1	Sprr1a	20753	-5.55386	5.69681	20.941	4.73638e-06	0.000207929	sig_de
ENSMUSG00000056608	ENSMUST00000048665	12008	chromodomain helicase DNA binding protein 9 [Source:MGI Symbol;Acc:MGI:1924001]	8	90828352	91054516	1	Chd9	109151	1.3867	6.77128	20.9303	4.763e-06	0.000208181	sig_de
ENSMUSG00000031776	ENSMUST00000034228	2063	ADP-ribosylation factor-like 2 binding protein [Source:MGI Symbol;Acc:MGI:1349429]	8	94666600	94674425	1	Arl2bp	107566	1.37377	6.68	20.9198	4.78924e-06	0.000208181	sig_de
ENSMUSG00000043252	ENSMUST00000062684	4670	transmembrane protein 64 [Source:MGI Symbol;Acc:MGI:2140359]	4	15265831	15286753	1	Tmem64	100201	-1.34882	5.60322	20.9188	4.79164e-06	0.000208181	sig_de
ENSMUSG00000039470	ENSMUST00000049389	3381	zinc finger, DHHC domain containing 2 [Source:MGI Symbol;Acc:MGI:1923452]	8	40423815	40510268	1	Zdhhc2	70546	1.89934	3.81934	20.9141	4.80358e-06	0.000208181	sig_de
ENSMUSG00000095463	ENSMUST00000184973	3589	ectonucleoside triphosphate diphosphohydrolase 4 [Source:MGI Symbol;Acc:MGI:1914714]	14	69337174	69367270	1	Entpd4	67464	1.20984	5.12968	20.9082	4.81836e-06	0.000208181	sig_de
ENSMUSG00000022066	ENSMUST00000185072	3589	ectonucleoside triphosphate diphosphohydrolase 4B [Source:MGI Symbol;Acc:MGI:5435040]	14	69555424	69585520	1	Entpd4b	100862375	1.21433	5.13012	20.8962	4.84848e-06	0.000208821	sig_de
ENSMUSG00000030020	ENSMUST00000113447	7679	prickle planar cell polarity protein 2 [Source:MGI Symbol;Acc:MGI:1925144]	6	92370908	92706155	-1	Prickle2	243548	3.2583	1.39276	20.8869	4.87221e-06	0.000209183	sig_de
ENSMUSG00000113302	ENSMUST00000221234	1819	predicted gene, 32219 [Source:MGI Symbol;Acc:MGI:5591378]	12	70522598	70544587	1	Gm32219		3.34557	1.43718	20.852	4.96165e-06	0.000212356	sig_de
ENSMUSG00000027508	ENSMUST00000161949	8256	phosphoprotein associated with glycosphingolipid microdomains 1 [Source:MGI Symbol;Acc:MGI:2443160]	3	9687479	9833679	-1	Pag1	94212	-2.84193	3.40687	20.804	5.08762e-06	0.000216473	sig_de
ENSMUSG00000022754	ENSMUST00000023435	2701	transmembrane protein 45a [Source:MGI Symbol;Acc:MGI:1913122]	16	56805161	56886166	-1	Tmem45a	56277	2.06945	4.02176	20.8033	5.08957e-06	0.000216473	sig_de
ENSMUSG00000030123	ENSMUST00000015511	6907	plexin D1 [Source:MGI Symbol;Acc:MGI:2154244]	6	115954811	115995005	-1	Plxnd1	67784	-1.47046	6.77861	20.7799	5.15197e-06	0.000218416	sig_de
ENSMUSG00000060568	ENSMUST00000156025	2426	family with sequence similarity 78, member B [Source:MGI Symbol;Acc:MGI:2443050]	1	167001417	167091302	1	Fam78b	226610	2.95387	0.838201	20.7743	5.16725e-06	0.000218416	sig_de
ENSMUSG00000055994	ENSMUST00000118370	4653	nucleotide-binding oligomerization domain containing 2 [Source:MGI Symbol;Acc:MGI:2429397]	8	88647315	88688474	1	Nod2	257632	2.96106	3.00275	20.7537	5.22295e-06	0.00021944	sig_de
ENSMUSG00000087365	ENSMUST00000155622	773	RIKEN cDNA C430049B03 gene [Source:MGI Symbol;Acc:MGI:1924903]	X	53055046	53057190	-1	C430049B03Rik		-3.69876	0.736633	20.7535	5.22362e-06	0.00021944	sig_de
ENSMUSG00000027460	ENSMUST00000028955	2335	angiopoietin 4 [Source:MGI Symbol;Acc:MGI:1336887]	2	151911210	151945337	1	Angpt4	11602	2.21534	2.27806	20.641	5.53976e-06	0.000232007	sig_de
ENSMUSG00000002104	ENSMUST00000111445	1450	receptor-associated protein of the synapse [Source:MGI Symbol;Acc:MGI:99422]	2	91035620	91045729	1	Rapsn	19400	-2.44456	4.03442	20.5645	5.76558e-06	0.000240639	sig_de
ENSMUSG00000070462	ENSMUST00000094216	4433	talin rod domain containing 1 [Source:MGI Symbol;Acc:MGI:1891420]	7	83879873	83884305	-1	Tlnrd1	80889	-1.29555	5.05259	20.5593	5.78112e-06	0.000240639	sig_de
ENSMUSG00000050157	ENSMUST00000059658	1221	predicted gene 867 [Source:MGI Symbol;Acc:MGI:2685713]	10	75937723	75940672	-1	Gm867	333670	-5.59482	-0.230219	20.4522	6.1138e-06	0.000253714	sig_de
ENSMUSG00000005161	ENSMUST00000109734	1612	peroxiredoxin 2 [Source:MGI Symbol;Acc:MGI:109486]	8	84969587	84974834	1	Prdx2	21672	1.22551	7.70784	20.3918	6.30991e-06	0.000261058	sig_de
ENSMUSG00000032289	ENSMUST00000098660	8796	thrombospondin, type I, domain containing 4 [Source:MGI Symbol;Acc:MGI:2672033]	9	59966931	60522046	-1	Thsd4	207596	-3.8624	3.25648	20.3443	6.46859e-06	0.000266815	sig_de
ENSMUSG00000041075	ENSMUST00000114246	4532	frizzled class receptor 7 [Source:MGI Symbol;Acc:MGI:108570]	1	59482424	59486955	1	Fzd7	14369	-1.26116	5.38455	20.3173	6.56063e-06	0.000269796	sig_de
ENSMUSG00000046032	ENSMUST00000156473	1114	sorting nexin 12 [Source:MGI Symbol;Acc:MGI:1919331]	X	101097786	101222563	-1	Snx12	55988	-1.33152	4.89046	20.2992	6.62297e-06	0.000271542	sig_de
ENSMUSG00000031660	ENSMUST00000034085	3625	bromodomain containing 7 [Source:MGI Symbol;Acc:MGI:1349766]	8	88331039	88362194	-1	Brd7	26992	1.38608	3.75762	20.2845	6.67382e-06	0.000272807	sig_de
ENSMUSG00000027434	ENSMUST00000109970	1053	NK2 homeobox 2 [Source:MGI Symbol;Acc:MGI:97347]	2	147177546	147194243	-1	Nkx2-2	18088	7.48505	0.606962	20.2762	6.70288e-06	0.000273177	sig_de
ENSMUSG00000061232	ENSMUST00000172912	1570	histocompatibility 2, K1, K region [Source:MGI Symbol;Acc:MGI:95904]	17	33996017	34000347	-1	H2-K1	14972	2.16501	5.49765	20.2392	6.83388e-06	0.000277687	sig_de
ENSMUSG00000020644	ENSMUST00000221761	1969	inhibitor of DNA binding 2 [Source:MGI Symbol;Acc:MGI:96397]	12	25093799	25097140	-1	Id2	15902	-2.47156	6.06338	20.2136	6.92588e-06	0.000280591	sig_de
ENSMUSG00000038393	ENSMUST00000074519	2827	thioredoxin interacting protein [Source:MGI Symbol;Acc:MGI:1889549]	3	96557957	96561883	1	Txnip	56338	-2.5953	4.1325	20.1568	7.13471e-06	0.000287572	sig_de
ENSMUSG00000032122	ENSMUST00000115068	5943	solute carrier family 37 (glycerol-3-phosphate transporter), member 2 [Source:MGI Symbol;Acc:MGI:1929693]	9	37227585	37255738	-1	Slc37a2	56857	-3.46661	1.5204	20.1553	7.14033e-06	0.000287572	sig_de
ENSMUSG00000036596	ENSMUST00000038676	2245	carboxypeptidase Z [Source:MGI Symbol;Acc:MGI:88487]	5	35502218	35525698	-1	Cpz	242939	-2.90247	2.39699	20.0617	7.49835e-06	0.000301103	sig_de
ENSMUSG00000062661	ENSMUST00000000199	4653	neuronal calcium sensor 1 [Source:MGI Symbol;Acc:MGI:109166]	2	31245823	31295989	1	Ncs1	14299	-1.29734	6.70462	20.0321	7.61535e-06	0.000304904	sig_de
ENSMUSG00000026976	ENSMUST00000028355	2560	paired box 8 [Source:MGI Symbol;Acc:MGI:97492]	2	24420560	24475599	-1	Pax8	18510	-5.00753	0.872324	20.0038	7.72865e-06	0.000308536	sig_de
ENSMUSG00000039960	ENSMUST00000136615	782	ras homolog family member U [Source:MGI Symbol;Acc:MGI:1916831]	8	123653929	123663884	1	Rhou	69581	-3.0535	3.34648	19.9694	7.86896e-06	0.000313221	sig_de
ENSMUSG00000038540	ENSMUST00000163297	3621	transmembrane channel-like gene family 3 [Source:MGI Symbol;Acc:MGI:2669033]	7	83584927	83625614	1	Tmc3	233424	-6.38301	3.07606	19.9189	8.07992e-06	0.000320684	sig_de
ENSMUSG00000026600	ENSMUST00000189661	8371	sterol O-acyltransferase 1 [Source:MGI Symbol;Acc:MGI:104665]	1	156424525	156474331	-1	Soat1	20652	-1.27513	5.86724	19.9053	8.13744e-06	0.00032203	sig_de
ENSMUSG00000027111	ENSMUST00000133124	707	integrin alpha 6 [Source:MGI Symbol;Acc:MGI:96605]	2	71745616	71858416	1	Itga6	16403	-2.02212	4.73199	19.8871	8.21542e-06	0.000324177	sig_de
ENSMUSG00000022296	ENSMUST00000163313	2492	brain and acute leukemia, cytoplasmic [Source:MGI Symbol;Acc:MGI:1928704]	15	38933144	38952912	1	Baalc	118452	-2.57947	2.6756	19.8366	8.43502e-06	0.000331883	sig_de
ENSMUSG00000074457	ENSMUST00000098911	1127	S100 calcium binding protein A16 [Source:MGI Symbol;Acc:MGI:1915110]	3	90537254	90543151	1	S100a16	67860	-1.91158	5.99719	19.8263	8.48059e-06	0.000332717	sig_de
ENSMUSG00000075602	ENSMUST00000189068	878	lymphocyte antigen 6 complex, locus A [Source:MGI Symbol;Acc:MGI:107527]	15	74994877	74998031	-1	Ly6a	110454	-2.83914	6.30838	19.8003	8.59708e-06	0.000336321	sig_de
ENSMUSG00000028082	ENSMUST00000238443	7217	SH3 domain protein D19 [Source:MGI Symbol;Acc:MGI:1350923]	3	85971109	86130526	1	Sh3d19	27059	1.31081	8.47122	19.7796	8.69074e-06	0.000339013	sig_de
ENSMUSG00000049916	ENSMUST00000093336	1266	RIKEN cDNA 2610318N02 gene [Source:MGI Symbol;Acc:MGI:1917708]	16	17113398	17125167	-1	2610318N02Rik	70458	-2.56309	2.08782	19.7637	8.76295e-06	0.000340856	sig_de
ENSMUSG00000052423	ENSMUST00000064272	1998	UDP-Gal:betaGlcNAc beta 1,4-galactosyltransferase, polypeptide 3 [Source:MGI Symbol;Acc:MGI:1928767]	1	171270328	171276896	1	B4galt3	57370	-1.22721	5.03625	19.7548	8.80414e-06	0.000341486	sig_de
ENSMUSG00000032939	ENSMUST00000079961	2707	nucleoporin 93 [Source:MGI Symbol;Acc:MGI:1919055]	8	94214564	94317227	1	Nup93	71805	1.19542	5.10002	19.7379	8.88221e-06	0.000343538	sig_de
ENSMUSG00000031715	ENSMUST00000043359	6113	SWI/SNF related, matrix associated, actin dependent regulator of chromatin, subfamily a, member 5 [Source:MGI Symbol;Acc:MGI:1935129]	8	80698507	80739497	-1	Smarca5	93762	1.39396	4.50343	19.7222	8.95539e-06	0.000344984	sig_de
ENSMUSG00000002257	ENSMUST00000002327	2277	differentially expressed in FDCP 6 [Source:MGI Symbol;Acc:MGI:1346328]	17	28207778	28228608	1	Def6	23853	2.1382	2.91799	19.7191	8.97014e-06	0.000344984	sig_de
ENSMUSG00000040447	ENSMUST00000045303	3241	spinster homolog 2 [Source:MGI Symbol;Acc:MGI:2384936]	11	72451638	72489904	-1	Spns2	216892	4.78318	1.70554	19.7035	9.04342e-06	0.000346825	sig_de
ENSMUSG00000013846	ENSMUST00000229028	5732	ST3 beta-galactoside alpha-2,3-sialyltransferase 1 [Source:MGI Symbol;Acc:MGI:98304]	15	67102875	67176830	-1	St3gal1	20442	-2.86531	6.93443	19.658	9.26146e-06	0.000354193	sig_de
ENSMUSG00000031383	ENSMUST00000019701	2722	dual specificity phosphatase 9 [Source:MGI Symbol;Acc:MGI:2387107]	X	73639419	73643514	1	Dusp9	75590	-2.04465	3.58694	19.6133	9.48065e-06	0.000361562	sig_de
ENSMUSG00000039787	ENSMUST00000154464	374	cerebral endothelial cell adhesion molecule [Source:MGI Symbol;Acc:MGI:2139134]	2	29869164	29882840	1	Cercam	99151	1.72729	5.54546	19.5254	9.92728e-06	0.000377541	sig_de
ENSMUSG00000016179	ENSMUST00000169907	1968	calcium/calmodulin-dependent protein kinase I gamma [Source:MGI Symbol;Acc:MGI:2388073]	1	193346346	193370298	-1	Camk1g	215303	-5.27164	0.625672	19.5189	9.96084e-06	0.000377765	sig_de
ENSMUSG00000058254	ENSMUST00000076354	1733	tetraspanin 7 [Source:MGI Symbol;Acc:MGI:1298407]	X	10485158	10596605	1	Tspan7	21912	-6.46344	4.75635	19.5124	9.99511e-06	0.000378014	sig_de
ENSMUSG00000074748	ENSMUST00000099276	3566	ataxin 7-like 3B [Source:MGI Symbol;Acc:MGI:1914971]	10	112925430	112929001	-1	Atxn7l3b	382423	-1.20235	5.23138	19.3986	1.06085e-05	0.000400105	sig_de
ENSMUSG00000037573	ENSMUST00000041589	2288	transducer of ErbB-2.1 [Source:MGI Symbol;Acc:MGI:1349721]	11	94211454	94215495	1	Tob1	22057	1.14551	6.47154	19.381	1.07068e-05	0.000402701	sig_de
ENSMUSG00000053560	ENSMUST00000060427	1524	immediate early response 2 [Source:MGI Symbol;Acc:MGI:104815]	8	84661331	84662854	-1	Ier2	15936	1.57541	6.57085	19.3649	1.07975e-05	0.000404995	sig_de
ENSMUSG00000026640	ENSMUST00000194398	2650	plexin A2 [Source:MGI Symbol;Acc:MGI:107684]	1	194618218	194816869	1	Plxna2	18845	-1.9413	5.27457	19.3135	1.1092e-05	0.000414902	sig_de
ENSMUSG00000020668	ENSMUST00000220210	4144	kinesin family member 3C [Source:MGI Symbol;Acc:MGI:107979]	12	3365132	3406494	1	Kif3c	16570	-1.19665	5.43284	19.2796	1.12909e-05	0.000421187	sig_de
ENSMUSG00000018893	ENSMUST00000166179	1058	myoglobin [Source:MGI Symbol;Acc:MGI:96922]	15	77015487	77050670	-1	Mb	17189	-9.33797	-0.691832	19.2399	1.15276e-05	0.000428846	sig_de
ENSMUSG00000041891	ENSMUST00000048260	3581	lectin, mannose-binding, 1 [Source:MGI Symbol;Acc:MGI:1917611]	18	65980738	66022580	-1	Lman1	70361	1.2334	6.05451	19.1078	1.23537e-05	0.000458329	sig_de
ENSMUSG00000029757	ENSMUST00000115556	2718	dynein cytoplasmic 1 intermediate chain 1 [Source:MGI Symbol;Acc:MGI:107743]	6	5725639	6028039	1	Dync1i1	13426	-7.8289	2.15072	19.0839	1.25098e-05	0.000462863	sig_de
ENSMUSG00000022037	ENSMUST00000022616	1810	clusterin [Source:MGI Symbol;Acc:MGI:88423]	14	65968483	65981547	1	Clu	12759	6.38751	0.368408	19.0782	1.25468e-05	0.000462977	sig_de
ENSMUSG00000071001	ENSMUST00000095109	1452	histidine rich carboxyl terminus 1 [Source:MGI Symbol;Acc:MGI:1917945]	4	43727188	43728639	1	Hrct1	100039781	-3.95989	-0.0446832	19.0608	1.2662e-05	0.00046597	sig_de
ENSMUSG00000028871	ENSMUST00000030687	1834	R-spondin 1 [Source:MGI Symbol;Acc:MGI:2183426]	4	124986430	125009099	1	Rspo1	192199	10.178	0.139385	19.0556	1.26965e-05	0.00046598	sig_de
ENSMUSG00000003814	ENSMUST00000125998	721	calreticulin [Source:MGI Symbol;Acc:MGI:88252]	8	84841850	84846934	-1	Calr	12317	1.21361	9.1751	19.0358	1.28286e-05	0.00046957	sig_de
ENSMUSG00000068587	ENSMUST00000202636	1102	maltase-glucoamylase [Source:MGI Symbol;Acc:MGI:1203495]	6	40628831	40769123	1	Mgam	232714	-6.39671	2.63984	18.9888	1.31487e-05	0.000479999	sig_de
ENSMUSG00000046329	ENSMUST00000040280	3362	solute carrier family 25 (mitochondrial carrier; phosphate carrier), member 23 [Source:MGI Symbol;Acc:MGI:1914222]	17	57043711	57059863	-1	Slc25a23	66972	3.475	3.29493	18.9332	1.35374e-05	0.000492629	sig_de
ENSMUSG00000057346	ENSMUST00000089452	1527	apolipoprotein L 9a [Source:MGI Symbol;Acc:MGI:3606001]	15	77403789	77411135	-1	Apol9a	223672	-2.15521	3.86809	18.9265	1.35854e-05	0.000492629	sig_de
ENSMUSG00000036712	ENSMUST00000211554	4638	CYLD lysine 63 deubiquitinase [Source:MGI Symbol;Acc:MGI:1921506]	8	88697028	88751945	1	Cyld	74256	1.70389	4.09417	18.924	1.36029e-05	0.000492629	sig_de
ENSMUSG00000064080	ENSMUST00000113498	4644	fibulin 2 [Source:MGI Symbol;Acc:MGI:95488]	6	91212455	91272540	1	Fbln2	14115	1.15756	8.64291	18.918	1.36461e-05	0.000492884	sig_de
ENSMUSG00000044734	ENSMUST00000076352	1918	serine (or cysteine) peptidase inhibitor, clade B, member 1a [Source:MGI Symbol;Acc:MGI:1913472]	13	32842092	32851185	-1	Serpinb1a	66222	1.85949	3.33348	18.8944	1.3816e-05	0.000497705	sig_de
ENSMUSG00000090066	ENSMUST00000163080	9741	RIKEN cDNA 1110002E22 gene [Source:MGI Symbol;Acc:MGI:1915066]	3	138065052	138081506	1	1110002E22Rik	102634333	1.20006	7.21553	18.8583	1.40794e-05	0.000505859	sig_de
ENSMUSG00000061878	ENSMUST00000106388	1891	sphingosine kinase 1 [Source:MGI Symbol;Acc:MGI:1316649]	11	116530925	116536675	1	Sphk1	20698	2.41771	3.23654	18.8009	1.45097e-05	0.000519952	sig_de
ENSMUSG00000032440	ENSMUST00000061101	8092	transforming growth factor, beta receptor II [Source:MGI Symbol;Acc:MGI:98729]	9	116084293	116175360	-1	Tgfbr2	21813	1.83234	7.75258	18.7903	1.45911e-05	0.000521497	sig_de
ENSMUSG00000036570	ENSMUST00000206328	545	FXYD domain-containing ion transport regulator 1 [Source:MGI Symbol;Acc:MGI:1889273]	7	31051678	31057199	-1	Fxyd1	56188	4.50926	-0.644107	18.7833	1.46446e-05	0.000522045	sig_de
ENSMUSG00000022091	ENSMUST00000227653	3061	sorbin and SH3 domain containing 3 [Source:MGI Symbol;Acc:MGI:700013]	14	70180468	70211989	-1	Sorbs3	20410	1.21737	7.82617	18.7338	1.50292e-05	0.00053357	sig_de
ENSMUSG00000004885	ENSMUST00000005019	931	cellular retinoic acid binding protein II [Source:MGI Symbol;Acc:MGI:88491]	3	87948666	87953376	1	Crabp2	12904	1.88109	4.09644	18.7285	1.50716e-05	0.00053357	sig_de
ENSMUSG00000057530	ENSMUST00000102518	4816	endothelin converting enzyme 1 [Source:MGI Symbol;Acc:MGI:1101357]	4	137862237	137965229	1	Ece1	230857	-1.26152	6.97371	18.7267	1.50852e-05	0.00053357	sig_de
ENSMUSG00000049641	ENSMUST00000163017	1650	vestigial like family member 2 [Source:MGI Symbol;Acc:MGI:2447460]	10	52022502	52028471	1	Vgll2	215031	-7.06296	5.49629	18.7143	1.51838e-05	0.00053567	sig_de
ENSMUSG00000055360	ENSMUST00000021778	844	prolactin family 2, subfamily c, member 5 [Source:MGI Symbol;Acc:MGI:1858413]	13	13182715	13191923	1	Prl2c5	107849	-8.1286	2.60211	18.698	1.53142e-05	0.000538878	sig_de
ENSMUSG00000032940	ENSMUST00000114249	2750	RNA binding motif protein 11 [Source:MGI Symbol;Acc:MGI:2447622]	16	75592844	75602829	1	Rbm11	224344	9.49427	-0.535459	18.6351	1.58275e-05	0.00055551	sig_de
ENSMUSG00000038555	ENSMUST00000043484	1926	receptor accessory protein 2 [Source:MGI Symbol;Acc:MGI:2385070]	18	34840589	34847463	1	Reep2	225362	-3.39658	0.562755	18.6216	1.59404e-05	0.000558038	sig_de
ENSMUSG00000023017	ENSMUST00000023758	4114	acid-sensing (proton-gated) ion channel 1 [Source:MGI Symbol;Acc:MGI:1194915]	15	99670368	99701130	1	Asic1	11419	3.93678	1.19119	18.5805	1.62878e-05	0.000568742	sig_de
ENSMUSG00000116946	ENSMUST00000232655	4551	predicted gene, 41442 [Source:MGI Symbol;Acc:MGI:5624327]	16	31233590	31248313	1	Gm41442		-4.17432	0.202669	18.5407	1.66318e-05	0.000578812	sig_de
ENSMUSG00000026042	ENSMUST00000086430	6625	collagen, type V, alpha 2 [Source:MGI Symbol;Acc:MGI:88458]	1	45374321	45503282	-1	Col5a2	12832	1.34652	8.75714	18.5373	1.6661e-05	0.000578812	sig_de
ENSMUSG00000113909	ENSMUST00000220833	757	predicted gene, 36377 [Source:MGI Symbol;Acc:MGI:5595536]	13	70651005	70655787	-1	Gm36377		-3.10611	3.28056	18.5243	1.67752e-05	0.000580208	sig_de
ENSMUSG00000031838	ENSMUST00000222087	981	interferon gamma inducible protein 30 [Source:MGI Symbol;Acc:MGI:2137648]	8	70762774	70766663	-1	Ifi30	65972	1.07839	6.18773	18.523	1.67862e-05	0.000580208	sig_de
ENSMUSG00000052837	ENSMUST00000064922	1809	jun B proto-oncogene [Source:MGI Symbol;Acc:MGI:96647]	8	84976910	84978718	-1	Junb	16477	1.39288	6.3588	18.4953	1.70324e-05	0.000586617	sig_de
ENSMUSG00000034403	ENSMUST00000113792	3038	praja ring finger ubiquitin ligase 1 [Source:MGI Symbol;Acc:MGI:1101765]	X	99465734	99471273	-1	Pja1	18744	-1.16665	4.99626	18.4925	1.70576e-05	0.000586617	sig_de
ENSMUSG00000050199	ENSMUST00000046548	5060	leucine-rich repeat-containing G protein-coupled receptor 4 [Source:MGI Symbol;Acc:MGI:1891468]	2	109917647	110014257	1	Lgr4	107515	-2.36946	4.86793	18.4722	1.72403e-05	0.000591413	sig_de
ENSMUSG00000033730	ENSMUST00000035908	1509	early growth response 3 [Source:MGI Symbol;Acc:MGI:1306780]	14	70077203	70082614	1	Egr3	13655	-1.92749	5.47917	18.2558	1.9314e-05	0.000660888	sig_de
ENSMUSG00000051373	ENSMUST00000057423	1947	phospholipid phosphatase 7 (inactive) [Source:MGI Symbol;Acc:MGI:2445183]	2	32095528	32110820	1	Plpp7	227721	-4.8666	-0.340096	18.239	1.94847e-05	0.000665062	sig_de
ENSMUSG00000063531	ENSMUST00000130116	5206	sema domain, immunoglobulin domain (Ig), short basic domain, secreted, (semaphorin) 3E [Source:MGI Symbol;Acc:MGI:1340034]	5	14025276	14256689	1	Sema3e	20349	-2.39462	4.28643	18.2074	1.9811e-05	0.000674514	sig_de
ENSMUSG00000042834	ENSMUST00000168890	2185	neuronal regeneration related protein [Source:MGI Symbol;Acc:MGI:99444]	18	33437019	33464029	-1	Nrep	27528	-3.33646	1.06188	18.1803	2.0095e-05	0.000682481	sig_de
ENSMUSG00000044770	ENSMUST00000063063	4885	Scm polycomb group protein like 4 [Source:MGI Symbol;Acc:MGI:2446140]	10	42860370	42960780	1	Scml4	268297	-4.90077	-0.214661	18.1083	2.08692e-05	0.000707015	sig_de
ENSMUSG00000024533	ENSMUST00000115050	5405	spire type actin nucleation factor 1 [Source:MGI Symbol;Acc:MGI:1915416]	18	67488209	67610790	-1	Spire1	68166	1.16348	6.52635	18.0915	2.10537e-05	0.000711501	sig_de
ENSMUSG00000050271	ENSMUST00000110492	4780	PEAK1 related kinase activating pseudokinase 1 [Source:MGI Symbol;Acc:MGI:1196223]	8	36094828	36147787	1	Prag1	244418	-1.67001	4.54604	17.959	2.25712e-05	0.000760899	sig_de
ENSMUSG00000030659	ENSMUST00000032895	1685	nucleobindin 2 [Source:MGI Symbol;Acc:MGI:1858179]	7	116504369	116540584	1	Nucb2	53322	2.14396	2.682	17.9395	2.28037e-05	0.000766846	sig_de
ENSMUSG00000033581	ENSMUST00000100052	3899	insulin-like growth factor 2 mRNA binding protein 2 [Source:MGI Symbol;Acc:MGI:1890358]	16	22059009	22163299	-1	Igf2bp2	319765	-3.66696	5.22765	17.9318	2.28961e-05	0.000768061	sig_de
ENSMUSG00000020866	ENSMUST00000107786	7984	calcium channel, voltage-dependent, T type, alpha 1G subunit [Source:MGI Symbol;Acc:MGI:1201678]	11	94408391	94474198	-1	Cacna1g	12291	4.8265	3.24798	17.9232	2.29999e-05	0.000769651	sig_de
ENSMUSG00000031782	ENSMUST00000034234	1789	coenzyme Q9 [Source:MGI Symbol;Acc:MGI:1915164]	8	94838321	94854895	1	Coq9	67914	1.54732	4.9086	17.906	2.32092e-05	0.000774755	sig_de
ENSMUSG00000032561	ENSMUST00000062723	4483	acid phosphatase, prostate [Source:MGI Symbol;Acc:MGI:1928480]	9	104288251	104337748	-1	Acpp	56318	-3.72249	1.15018	17.887	2.3442e-05	0.000780618	sig_de
ENSMUSG00000024529	ENSMUST00000025409	4741	lysyl oxidase [Source:MGI Symbol;Acc:MGI:96817]	18	52516067	52529867	-1	Lox	16948	1.21716	10.5078	17.8797	2.35317e-05	0.000781699	sig_de
ENSMUSG00000029151	ENSMUST00000031037	2089	solute carrier family 30 (zinc transporter), member 3 [Source:MGI Symbol;Acc:MGI:1345280]	5	31086106	31108237	-1	Slc30a3	22784	6.28065	1.2892	17.8541	2.38504e-05	0.00078976	sig_de
ENSMUSG00000026407	ENSMUST00000160641	6104	calcium channel, voltage-dependent, L type, alpha 1S subunit [Source:MGI Symbol;Acc:MGI:88294]	1	136052750	136119822	1	Cacna1s	12292	-5.79369	-0.951689	17.8509	2.389e-05	0.00078976	sig_de
ENSMUSG00000004996	ENSMUST00000126435	2819	methylthioribose-1-phosphate isomerase 1 [Source:MGI Symbol;Acc:MGI:1915123]	8	84249906	84257326	-1	Mri1	67873	1.22502	4.92646	17.8344	2.40984e-05	0.000794723	sig_de
ENSMUSG00000051920	ENSMUST00000226810	3091	R-spondin 2 [Source:MGI Symbol;Acc:MGI:1922667]	15	43020794	43170826	-1	Rspo2	239405	4.27093	0.468257	17.8014	2.45202e-05	0.000806687	sig_de
ENSMUSG00000068105	ENSMUST00000089161	1924	tumor necrosis factor receptor superfamily, member 13c [Source:MGI Symbol;Acc:MGI:1919299]	15	82221743	82224369	-1	Tnfrsf13c	72049	5.98453	-0.817721	17.7495	2.51988e-05	0.000827017	sig_de
ENSMUSG00000044006	ENSMUST00000057831	4314	cartilage intermediate layer protein 2 [Source:MGI Symbol;Acc:MGI:1915959]	8	69880369	69887687	-1	Cilp2	68709	4.85212	-0.531774	17.7145	2.56662e-05	0.000838428	sig_de
ENSMUSG00000047996	ENSMUST00000114025	3964	proline rich Gla (G-carboxyglutamic acid) 1 [Source:MGI Symbol;Acc:MGI:1917364]	X	78449613	78583896	-1	Prrg1	546336	2.87223	0.32092	17.7111	2.57128e-05	0.000838428	sig_de
ENSMUSG00000057000	ENSMUST00000080929	2978	nuclear RNA export factor 3 [Source:MGI Symbol;Acc:MGI:2685230]	X	136072099	136085255	-1	Nxf3	245610	-2.15739	3.41524	17.7097	2.57307e-05	0.000838428	sig_de
ENSMUSG00000027954	ENSMUST00000029566	1480	ephrin A1 [Source:MGI Symbol;Acc:MGI:103236]	3	89271733	89281142	-1	Efna1	13636	1.13999	4.78323	17.6699	2.62758e-05	0.000854153	sig_de
ENSMUSG00000009621	ENSMUST00000185188	5098	vav 2 oncogene [Source:MGI Symbol;Acc:MGI:102718]	2	27262104	27427033	-1	Vav2	22325	-1.38009	3.91764	17.6616	2.639e-05	0.000855826	sig_de
ENSMUSG00000029134	ENSMUST00000202886	3147	phospholipase B1 [Source:MGI Symbol;Acc:MGI:1922406]	5	32232708	32366520	1	Plb1	665270	4.45606	1.03874	17.6514	2.65325e-05	0.000858409	sig_de
ENSMUSG00000027210	ENSMUST00000028639	2831	Meis homeobox 2 [Source:MGI Symbol;Acc:MGI:108564]	2	115863064	116065839	-1	Meis2	17536	-1.36338	5.64129	17.6322	2.68012e-05	0.000865052	sig_de
ENSMUSG00000100798	ENSMUST00000189394	2623	predicted gene, 19589 [Source:MGI Symbol;Acc:MGI:5011774]	1	88551517	88562167	1	Gm19589		-2.84727	0.195859	17.6002	2.7256e-05	0.000876388	sig_de
ENSMUSG00000036298	ENSMUST00000109283	6536	solute carrier family 2 (facilitated glucose transporter), member 13 [Source:MGI Symbol;Acc:MGI:2146030]	15	91267696	91573261	-1	Slc2a13	239606	2.46656	1.84896	17.5949	2.73319e-05	0.000876388	sig_de
ENSMUSG00000031166	ENSMUST00000033506	4183	WD repeat domain 13 [Source:MGI Symbol;Acc:MGI:1914661]	X	8123301	8132892	-1	Wdr13	73447	-1.2528	3.95956	17.5922	2.73703e-05	0.000876388	sig_de
ENSMUSG00000030554	ENSMUST00000074233	7818	synemin, intermediate filament protein [Source:MGI Symbol;Acc:MGI:2661187]	7	67730160	67759742	-1	Synm	233335	4.88502	1.08977	17.5895	2.74092e-05	0.000876388	sig_de
ENSMUSG00000051022	ENSMUST00000117944	1686	heparan sulfate (glucosamine) 3-O-sulfotransferase 1 [Source:MGI Symbol;Acc:MGI:1201606]	5	39613935	39755475	-1	Hs3st1	15476	5.04556	2.65624	17.5665	2.77437e-05	0.000884766	sig_de
ENSMUSG00000080935	ENSMUST00000121655	1293	glutamatic-oxaloacetic transaminase 2, mitochondrial, pseudogene 1 [Source:MGI Symbol;Acc:MGI:104721]	5	138364260	138365552	-1	Got2-ps1		1.22298	6.85409	17.5626	2.78008e-05	0.000884766	sig_de
ENSMUSG00000040747	ENSMUST00000038845	1742	CD53 antigen [Source:MGI Symbol;Acc:MGI:88341]	3	106759921	106790149	-1	Cd53	12508	-8.49426	-0.405427	17.5311	2.8265e-05	0.000895625	sig_de
ENSMUSG00000004655	ENSMUST00000004774	2627	aquaporin 1 [Source:MGI Symbol;Acc:MGI:103201]	6	55336432	55348555	1	Aqp1	11826	-2.9769	6.79466	17.5305	2.82732e-05	0.000895625	sig_de
ENSMUSG00000031154	ENSMUST00000152899	347	OTU domain containing 5 [Source:MGI Symbol;Acc:MGI:1859615]	X	7841364	7876626	1	Otud5	54644	-1.05793	6.02241	17.5158	2.84927e-05	0.000900489	sig_de
ENSMUSG00000082286	ENSMUST00000145164	789	phosphatidylserine decarboxylase, pseudogene 1 [Source:MGI Symbol;Acc:MGI:3842428]	11	3125904	3131004	1	Pisd-ps1		1.55733	3.41179	17.4884	2.89059e-05	0.000911437	sig_de
ENSMUSG00000022157	ENSMUST00000015594	836	mast cell protease 8 [Source:MGI Symbol;Acc:MGI:1261780]	14	56082166	56085273	-1	Mcpt8	17231	-5.64058	0.482604	17.4073	3.01661e-05	0.000948982	sig_de
ENSMUSG00000020142	ENSMUST00000004634	3872	solute carrier family 1 (glutamate/neutral amino acid transporter), member 4 [Source:MGI Symbol;Acc:MGI:2135601]	11	20302180	20332713	-1	Slc1a4	55963	1.20441	6.03626	17.3905	3.04337e-05	0.000954847	sig_de
ENSMUSG00000036686	ENSMUST00000117424	3262	coiled-coil and C2 domain containing 1A [Source:MGI Symbol;Acc:MGI:2384831]	8	84132828	84147936	-1	Cc2d1a	212139	1.2453	7.13942	17.3869	3.04925e-05	0.000954847	sig_de
ENSMUSG00000030701	ENSMUST00000107046	2793	pleckstrin homology domain containing, family B (evectins) member 1 [Source:MGI Symbol;Acc:MGI:1351469]	7	100642892	100662414	-1	Plekhb1	27276	-5.07025	1.49789	17.3609	3.09128e-05	0.000965796	sig_de
ENSMUSG00000000530	ENSMUST00000000542	3640	activin A receptor, type II-like 1 [Source:MGI Symbol;Acc:MGI:1338946]	15	101128522	101145336	1	Acvrl1	11482	4.49903	0.211038	17.3562	3.09884e-05	0.000965947	sig_de
ENSMUSG00000019558	ENSMUST00000033752	3964	solute carrier family 6 (neurotransmitter transporter, creatine), member 8 [Source:MGI Symbol;Acc:MGI:2147834]	X	73673150	73682502	1	Slc6a8	102857	-1.11626	6.29022	17.3051	3.18334e-05	0.000990025	sig_de
ENSMUSG00000020722	ENSMUST00000021065	1249	calcium channel, voltage-dependent, gamma subunit 1 [Source:MGI Symbol;Acc:MGI:1206582]	11	107703218	107716522	-1	Cacng1	12299	-3.20616	4.57442	17.2991	3.19335e-05	0.000990882	sig_de
ENSMUSG00000059325	ENSMUST00000120827	1217	HOP homeobox [Source:MGI Symbol;Acc:MGI:1916782]	5	77086988	77115121	-1	Hopx	74318	5.15745	0.0924416	17.2649	3.2513e-05	0.00100657	sig_de
ENSMUSG00000004994	ENSMUST00000098578	2119	coiled-coil domain containing 130 [Source:MGI Symbol;Acc:MGI:1914986]	8	84257795	84270380	-1	Ccdc130	67736	1.28937	4.73553	17.224	3.32209e-05	0.00102616	sig_de
ENSMUSG00000031681	ENSMUST00000066091	3099	SMAD family member 1 [Source:MGI Symbol;Acc:MGI:109452]	8	79338395	79399518	-1	Smad1	17125	1.27859	6.36725	17.2116	3.34381e-05	0.00103054	sig_de
ENSMUSG00000040213	ENSMUST00000106218	1888	kynurenine aminotransferase 3 [Source:MGI Symbol;Acc:MGI:2677849]	3	142701051	142746870	1	Kyat3	229905	2.51801	2.00739	17.1422	3.46835e-05	0.00106652	sig_de
ENSMUSG00000047591	ENSMUST00000062002	2739	v-maf musculoaponeurotic fibrosarcoma oncogene family, protein A (avian) [Source:MGI Symbol;Acc:MGI:2673307]	15	75745490	75748228	-1	Mafa	378435	3.042	2.42619	17.1112	3.52538e-05	0.00108162	sig_de
ENSMUSG00000022240	ENSMUST00000081728	5944	catenin (cadherin associated protein), delta 2 [Source:MGI Symbol;Acc:MGI:1195966]	15	30172593	31029341	1	Ctnnd2	18163	-3.85791	1.73805	17.0973	3.55128e-05	0.00108633	sig_de
ENSMUSG00000099528	ENSMUST00000190896	1357	RIKEN cDNA 2410012E07 gene [Source:MGI Symbol;Acc:MGI:1920898]	14	70852933	70873954	1	2410012E07Rik		-7.63973	-0.728874	17.0944	3.55667e-05	0.00108633	sig_de
ENSMUSG00000008167	ENSMUST00000095220	1907	F-box and WD-40 domain protein 9 [Source:MGI Symbol;Acc:MGI:1915878]	8	85060055	85067124	1	Fbxw9	68628	1.87113	2.97041	17.0887	3.5674e-05	0.00108718	sig_de
ENSMUSG00000034648	ENSMUST00000049285	3700	leucine rich repeat protein 1, neuronal [Source:MGI Symbol;Acc:MGI:106038]	6	107529768	107570214	1	Lrrn1	16979	-7.66666	3.63826	17.0722	3.5986e-05	0.00109425	sig_de
ENSMUSG00000026204	ENSMUST00000027404	3554	protein tyrosine phosphatase, receptor type, N [Source:MGI Symbol;Acc:MGI:102765]	1	75247027	75264502	-1	Ptprn	19275	-3.04184	4.57453	17.0509	3.63904e-05	0.00110408	sig_de
ENSMUSG00000029070	ENSMUST00000141883	1097	matrix-remodelling associated 8 [Source:MGI Symbol;Acc:MGI:1922011]	4	155839680	155844088	1	Mxra8	74761	1.18074	6.37255	17.0239	3.69132e-05	0.00111746	sig_de
ENSMUSG00000020782	ENSMUST00000103032	3551	LLGL2 scribble cell polarity complex component [Source:MGI Symbol;Acc:MGI:1918843]	11	115824049	115855780	1	Llgl2	217325	2.82527	1.22077	17.0162	3.70616e-05	0.00111947	sig_de
ENSMUSG00000018593	ENSMUST00000108858	2115	secreted acidic cysteine rich glycoprotein [Source:MGI Symbol;Acc:MGI:98373]	11	55394500	55423183	-1	Sparc	20692	1.22655	12.0402	16.9401	3.85775e-05	0.00116269	sig_de
ENSMUSG00000020884	ENSMUST00000146411	1188	asialoglycoprotein receptor 1 [Source:MGI Symbol;Acc:MGI:88081]	11	70054085	70057894	1	Asgr1	11889	-6.90687	-0.470733	16.8712	4.0003e-05	0.001203	sig_de
ENSMUSG00000039231	ENSMUST00000115638	3116	suppressor of variegation 3-9 1 [Source:MGI Symbol;Acc:MGI:1099440]	X	8061171	8074760	-1	Suv39h1	20937	-1.02215	5.64954	16.8207	4.10834e-05	0.00123277	sig_de
ENSMUSG00000031616	ENSMUST00000034029	3625	endothelin receptor type A [Source:MGI Symbol;Acc:MGI:105923]	8	77663031	77724464	-1	Ednra	13617	-4.02682	1.74022	16.8028	4.14714e-05	0.00124169	sig_de
ENSMUSG00000035151	ENSMUST00000053902	4319	ELMO/CED-12 domain containing 2 [Source:MGI Symbol;Acc:MGI:2445165]	8	83312632	83332486	-1	Elmod2	244548	1.96966	2.7694	16.7785	4.20067e-05	0.00125496	sig_de
ENSMUSG00000026418	ENSMUST00000187830	2153	troponin I, skeletal, slow 1 [Source:MGI Symbol;Acc:MGI:105073]	1	135779434	135810989	1	Tnni1	21952	-5.22759	1.32723	16.7488	4.26682e-05	0.00127194	sig_de
ENSMUSG00000047583	ENSMUST00000052774	4490	tRNA-yW synthesizing protein 3 homolog (S. cerevisiae) [Source:MGI Symbol;Acc:MGI:2445040]	3	154576431	154597104	-1	Tyw3	209584	3.31277	1.20209	16.6588	4.47425e-05	0.00133087	sig_de
ENSMUSG00000038351	ENSMUST00000057631	4743	small G protein signaling modulator 2 [Source:MGI Symbol;Acc:MGI:2144695]	11	74849261	74897060	-1	Sgsm2	97761	1.14084	4.93856	16.6533	4.48716e-05	0.00133181	sig_de
ENSMUSG00000028736	ENSMUST00000030508	5854	paired box 7 [Source:MGI Symbol;Acc:MGI:97491]	4	139737062	139833528	-1	Pax7	18509	1.62169	5.55141	16.6246	4.55568e-05	0.00134921	sig_de
ENSMUSG00000022054	ENSMUST00000111089	3680	neurofilament, medium polypeptide [Source:MGI Symbol;Acc:MGI:97314]	14	68082590	68124846	-1	Nefm	18040	-7.23222	3.98032	16.613	4.58346e-05	0.0013545	sig_de
ENSMUSG00000105366	ENSMUST00000200088	2199	predicted gene 43719 [Source:MGI Symbol;Acc:MGI:5663856]	5	13604035	13606233	1	Gm43719		1.47076	2.60803	16.5872	4.64639e-05	0.00137013	sig_de
ENSMUSG00000019960	ENSMUST00000020118	2796	dual specificity phosphatase 6 [Source:MGI Symbol;Acc:MGI:1914853]	10	99263231	99267489	1	Dusp6	67603	-1.59258	4.59637	16.5656	4.69968e-05	0.00138286	sig_de
ENSMUSG00000046269	ENSMUST00000178293	4275	ubiquitin specific peptidase 27, X chromosome [Source:MGI Symbol;Acc:MGI:1859645]	X	7371274	7375830	-1	Usp27x	54651	-3.01299	0.765982	16.5359	4.7738e-05	0.00140165	sig_de
ENSMUSG00000086266	ENSMUST00000141681	4778	insulin-like growth factor 2, opposite strand [Source:MGI Symbol;Acc:MGI:1195257]	7	142659693	142670356	1	Igf2os		4.96989	-0.124151	16.5148	4.82725e-05	0.00141427	sig_de
ENSMUSG00000018387	ENSMUST00000109013	3312	shroom family member 1 [Source:MGI Symbol;Acc:MGI:1919024]	11	53457205	53467766	1	Shroom1	71774	1.58053	2.78225	16.5105	4.83824e-05	0.00141427	sig_de
ENSMUSG00000026576	ENSMUST00000027863	2580	ATPase, Na+/K+ transporting, beta 1 polypeptide [Source:MGI Symbol;Acc:MGI:88108]	1	164437109	164458355	-1	Atp1b1	11931	1.99103	2.81963	16.5067	4.84785e-05	0.00141427	sig_de
ENSMUSG00000020319	ENSMUST00000156624	963	WD repeat containing planar cell polarity effector [Source:MGI Symbol;Acc:MGI:2144467]	11	21572235	21898989	1	Wdpcp	216560	3.90876	-0.464554	16.4844	4.9053e-05	0.00142798	sig_de
ENSMUSG00000053580	ENSMUST00000168598	638	tetratricopeptide repeat, ankyrin repeat and coiled-coil containing 2 [Source:MGI Symbol;Acc:MGI:2444121]	11	105589986	105929304	1	Tanc2	77097	-2.62162	6.93994	16.4763	4.9263e-05	0.00143104	sig_de
ENSMUSG00000001665	ENSMUST00000001715	1880	glutathione S-transferase, theta 3 [Source:MGI Symbol;Acc:MGI:2143526]	10	75774115	75781414	-1	Gstt3	103140	3.32694	1.85818	16.4251	5.06115e-05	0.00146709	sig_de
ENSMUSG00000025586	ENSMUST00000098331	3111	cytoplasmic polyadenylation element binding protein 1 [Source:MGI Symbol;Acc:MGI:108442]	7	81347026	81455465	-1	Cpeb1	12877	2.78602	2.71309	16.3618	5.23288e-05	0.00150942	sig_de
ENSMUSG00000021262	ENSMUST00000077735	2121	Ena-vasodilator stimulated phosphoprotein [Source:MGI Symbol;Acc:MGI:1194884]	12	108554720	108688516	1	Evl	14026	-1.02706	5.48221	16.3586	5.24183e-05	0.00150942	sig_de
ENSMUSG00000021257	ENSMUST00000021682	3850	angel homolog 1 [Source:MGI Symbol;Acc:MGI:1915987]	12	86700502	86726460	-1	Angel1	68737	-1.47936	3.14035	16.3572	5.24556e-05	0.00150942	sig_de
ENSMUSG00000031391	ENSMUST00000114430	5126	L1 cell adhesion molecule [Source:MGI Symbol;Acc:MGI:96721]	X	73853778	73896105	-1	L1cam	16728	-5.98333	5.29512	16.3551	5.25141e-05	0.00150942	sig_de
ENSMUSG00000031227	ENSMUST00000033578	3550	melanoma antigen, family E, 1 [Source:MGI Symbol;Acc:MGI:2148149]	X	105120378	105123927	1	Magee1	107528	-1.64749	4.44449	16.3261	5.33241e-05	0.00152948	sig_de
ENSMUSG00000034066	ENSMUST00000120301	3937	FERM, RhoGEF and pleckstrin domain protein 2 [Source:MGI Symbol;Acc:MGI:2385126]	1	93512079	93621976	1	Farp2	227377	1.66626	4.96027	16.3145	5.36517e-05	0.00153565	sig_de
ENSMUSG00000028738	ENSMUST00000030510	3047	taste receptor, type 1, member 2 [Source:MGI Symbol;Acc:MGI:1933546]	4	139653538	139670280	1	Tas1r2	83770	-1.79777	2.03043	16.3067	5.38735e-05	0.00153878	sig_de
ENSMUSG00000019923	ENSMUST00000020081	1834	ZW10 interactor [Source:MGI Symbol;Acc:MGI:1289227]	10	72654845	72674964	1	Zwint	52696	-1.51061	5.15599	16.2863	5.44575e-05	0.00155221	sig_de
ENSMUSG00000047959	ENSMUST00000052718	1902	potassium voltage-gated channel, shaker-related subfamily, member 3 [Source:MGI Symbol;Acc:MGI:96660]	3	107036169	107038070	1	Kcna3	16491	-9.16081	-0.80215	16.263	5.51314e-05	0.00156814	sig_de
ENSMUSG00000031431	ENSMUST00000112995	1790	TSC22 domain family, member 3 [Source:MGI Symbol;Acc:MGI:1196284]	X	140539528	140600659	-1	Tsc22d3	14605	-1.39982	3.57609	16.2429	5.57167e-05	0.0015815	sig_de
ENSMUSG00000001510	ENSMUST00000092768	2607	distal-less homeobox 3 [Source:MGI Symbol;Acc:MGI:94903]	11	95120119	95125296	1	Dlx3	13393	-3.16585	6.41314	16.2237	5.62841e-05	0.00159429	sig_de
ENSMUSG00000043102	ENSMUST00000057407	2927	pyroglutamylated RFamide peptide [Source:MGI Symbol;Acc:MGI:3630329]	2	31806166	31810580	-1	Qrfp	227717	-1.9666	2.06288	16.2009	5.69664e-05	0.00161027	sig_de
ENSMUSG00000031691	ENSMUST00000093360	4863	transportin 2 (importin 3, karyopherin beta 2b) [Source:MGI Symbol;Acc:MGI:2384849]	8	85036915	85057583	1	Tnpo2	212999	1.12444	6.75163	16.165	5.80569e-05	0.00163771	sig_de
ENSMUSG00000026950	ENSMUST00000028320	10298	nebulin [Source:MGI Symbol;Acc:MGI:97292]	2	52136647	52378474	-1	Neb	17996	-6.47833	0.553534	16.1579	5.82761e-05	0.0016405	sig_de
ENSMUSG00000042367	ENSMUST00000106091	1623	gap junction protein, beta 3 [Source:MGI Symbol;Acc:MGI:95721]	4	127325235	127330844	-1	Gjb3	14620	2.17534	4.45811	16.1484	5.85683e-05	0.00164534	sig_de
ENSMUSG00000021803	ENSMUST00000022337	4332	cadherin-related family member 1 [Source:MGI Symbol;Acc:MGI:2157782]	14	37077857	37098347	-1	Cdhr1	170677	1.86948	4.9445	16.1269	5.92362e-05	0.00166068	sig_de
ENSMUSG00000074280	ENSMUST00000098689	409	predicted gene 6166 [Source:MGI Symbol;Acc:MGI:3645893]	9	57483963	57484371	1	Gm6166		-1.63423	2.63494	16.1228	5.93655e-05	0.00166077	sig_de
ENSMUSG00000000690	ENSMUST00000173432	1964	homeobox B6 [Source:MGI Symbol;Acc:MGI:96187]	11	96292476	96301569	1	Hoxb6	15414	-9.23668	-0.539321	16.119	5.94828e-05	0.00166077	sig_de
ENSMUSG00000028600	ENSMUST00000106709	3170	podocan [Source:MGI Symbol;Acc:MGI:2674939]	4	108014791	108096445	-1	Podn	242608	4.0169	-0.710385	16.1038	5.99626e-05	0.00167075	sig_de
ENSMUSG00000009739	ENSMUST00000176271	4575	POU domain, class 6, transcription factor 1 [Source:MGI Symbol;Acc:MGI:102935]	15	100575318	100599984	-1	Pou6f1	19009	-1.38113	4.22985	16.0798	6.07284e-05	0.00168864	sig_de
ENSMUSG00000052726	ENSMUST00000239229	362	potassium channel, subfamily T, member 2 [Source:MGI Symbol;Acc:MGI:3036273]	1	140246158	140612067	1	Kcnt2	240776	6.91006	-0.536763	16.0621	6.12974e-05	0.001701	sig_de
ENSMUSG00000032068	ENSMUST00000114474	1689	placenta expressed transcript 1 [Source:MGI Symbol;Acc:MGI:1923759]	9	50494525	50505482	1	Plet1	76509	-5.96464	1.32691	15.9868	6.37864e-05	0.00176648	sig_de
ENSMUSG00000003812	ENSMUST00000003910	1715	deoxyribonuclease II alpha [Source:MGI Symbol;Acc:MGI:1329019]	8	84908560	84922915	1	Dnase2a	13423	1.46392	3.96161	15.9433	6.52671e-05	0.00180137	sig_de
ENSMUSG00000042873	ENSMUST00000162280	4762	lipoma HMGIC fusion partner-like protein 4 [Source:MGI Symbol;Acc:MGI:3057108]	6	113168090	113195384	-1	Lhfpl4	269788	4.1792	0.16559	15.9421	6.531e-05	0.00180137	sig_de
ENSMUSG00000034612	ENSMUST00000040110	5527	carbohydrate sulfotransferase 11 [Source:MGI Symbol;Acc:MGI:1927166]	10	82985498	83195900	1	Chst11	58250	-1.12698	5.86118	15.9256	6.58824e-05	0.00181349	sig_de
ENSMUSG00000087187	ENSMUST00000147012	388	predicted gene 13431 [Source:MGI Symbol;Acc:MGI:3650776]	2	36216777	36222934	1	Gm13431		-4.41954	2.21614	15.9181	6.61414e-05	0.00181696	sig_de
ENSMUSG00000025085	ENSMUST00000079360	7152	actin-binding LIM protein 1 [Source:MGI Symbol;Acc:MGI:1194500]	19	57032733	57314919	-1	Ablim1	226251	2.16266	6.05699	15.887	6.72382e-05	0.00184338	sig_de
ENSMUSG00000001131	ENSMUST00000115342	883	tissue inhibitor of metalloproteinase 1 [Source:MGI Symbol;Acc:MGI:98752]	X	20870166	20874735	1	Timp1	21857	-1.48471	8.82226	15.8832	6.73735e-05	0.00184339	sig_de
ENSMUSG00000042066	ENSMUST00000045473	3410	transmembrane and coiled-coil domains 2 [Source:MGI Symbol;Acc:MGI:1916125]	1	132356315	132391281	-1	Tmcc2	68875	-1.27862	5.8098	15.8683	6.79066e-05	0.00185426	sig_de
ENSMUSG00000041444	ENSMUST00000174641	13568	Rho GTPase activating protein 32 [Source:MGI Symbol;Acc:MGI:2450166]	9	32116136	32268446	1	Arhgap32	330914	-1.1815	5.05998	15.8404	6.8914e-05	0.00187801	sig_de
ENSMUSG00000055489	ENSMUST00000043944	7785	anoctamin 5 [Source:MGI Symbol;Acc:MGI:3576659]	7	51511029	51598709	1	Ano5	233246	-9.01262	3.20582	15.8181	6.97326e-05	0.00189653	sig_de
ENSMUSG00000024899	ENSMUST00000235594	2047	3'-phosphoadenosine 5'-phosphosulfate synthase 2 [Source:MGI Symbol;Acc:MGI:1330223]	19	32595790	32667187	1	Papss2	23972	4.00537	2.14773	15.8139	6.98871e-05	0.00189695	sig_de
ENSMUSG00000040287	ENSMUST00000160019	1581	SH3 and cysteine rich domain 3 [Source:MGI Symbol;Acc:MGI:3606571]	10	127501686	127508823	1	Stac3	237611	-3.80962	-0.0532618	15.8025	7.03108e-05	0.00190467	sig_de
ENSMUSG00000024451	ENSMUST00000237272	5359	ArfGAP with RhoGAP domain, ankyrin repeat and PH domain 3 [Source:MGI Symbol;Acc:MGI:2147274]	18	37972628	37998969	-1	Arap3	106952	-6.15637	-0.843765	15.7844	7.09852e-05	0.00191913	sig_de
ENSMUSG00000042523	ENSMUST00000046340	790	dynein, axonemal, light chain 1 [Source:MGI Symbol;Acc:MGI:1921462]	12	84114366	84147498	1	Dnal1	105000	-1.23582	3.8513	15.7654	7.17014e-05	0.00193466	sig_de
ENSMUSG00000082431	ENSMUST00000117372	597	peroxiredoxin 2, pseudogene 1 [Source:MGI Symbol;Acc:MGI:1321403]	1	99790429	99791025	-1	Prdx2-ps1		1.27277	4.84304	15.7543	7.21232e-05	0.0019422	sig_de
ENSMUSG00000050912	ENSMUST00000052865	2907	transmembrane protein 123 [Source:MGI Symbol;Acc:MGI:1919179]	9	7764041	7794333	1	Tmem123	71929	1.07222	7.23896	15.7307	7.30299e-05	0.00195942	sig_de
ENSMUSG00000029771	ENSMUST00000004392	2189	interferon regulatory factor 5 [Source:MGI Symbol;Acc:MGI:1350924]	6	29526625	29541871	1	Irf5	27056	-2.23159	3.08653	15.7302	7.30496e-05	0.00195942	sig_de
ENSMUSG00000032012	ENSMUST00000034510	5653	nectin cell adhesion molecule 1 [Source:MGI Symbol;Acc:MGI:1926483]	9	43743984	43832658	1	Nectin1	58235	-1.26545	5.00795	15.6966	7.43561e-05	0.00199056	sig_de
ENSMUSG00000030022	ENSMUST00000113438	8016	a disintegrin-like and metallopeptidase (reprolysin type) with thrombospondin type 1 motif, 9 [Source:MGI Symbol;Acc:MGI:1916320]	6	92772699	92943492	-1	Adamts9	101401	2.63452	0.284274	15.6907	7.45888e-05	0.00199288	sig_de
ENSMUSG00000016308	ENSMUST00000201012	287	ubiquitin-conjugating enzyme E2A [Source:MGI Symbol;Acc:MGI:102959]	X	36873900	36884222	1	Ube2a	22209	-1.11806	5.36951	15.6687	7.54646e-05	0.00201234	sig_de
ENSMUSG00000030110	ENSMUST00000032201	5456	ret proto-oncogene [Source:MGI Symbol;Acc:MGI:97902]	6	118151745	118197718	-1	Ret	19713	-3.05802	2.93476	15.6561	7.59674e-05	0.00201996	sig_de
ENSMUSG00000054000	ENSMUST00000066774	1374	tumor suppressor candidate 1 [Source:MGI Symbol;Acc:MGI:2684283]	4	93334138	93335511	-1	Tusc1	69136	-3.00133	2.78528	15.6541	7.60463e-05	0.00201996	sig_de
ENSMUSG00000078945	ENSMUST00000117913	4823	NLR family, apoptosis inhibitory protein 2 [Source:MGI Symbol;Acc:MGI:1298226]	13	100144063	100202092	-1	Naip2	17948	2.62378	1.04811	15.609	7.78813e-05	0.00206469	sig_de
ENSMUSG00000031667	ENSMUST00000120426	1687	thymoma viral proto-oncogene 1 interacting protein [Source:MGI Symbol;Acc:MGI:3693832]	8	91111784	91199976	-1	Aktip	14339	1.14903	4.26039	15.5973	7.83649e-05	0.00207348	sig_de
ENSMUSG00000029163	ENSMUST00000031055	3852	elastin microfibril interfacer 1 [Source:MGI Symbol;Acc:MGI:1926189]	5	30913402	30921277	1	Emilin1	100952	3.06753	3.89065	15.5874	7.87792e-05	0.0020795	sig_de
ENSMUSG00000040808	ENSMUST00000038769	480	S100 calcium binding protein G [Source:MGI Symbol;Acc:MGI:104528]	X	162961992	162964599	-1	S100g	12309	4.86529	-0.622781	15.5789	7.91347e-05	0.0020795	sig_de
ENSMUSG00000009471	ENSMUST00000072514	1861	myogenic differentiation 1 [Source:MGI Symbol;Acc:MGI:97275]	7	46376474	46379099	1	Myod1	17927	-2.88008	7.11919	15.5776	7.91863e-05	0.0020795	sig_de
ENSMUSG00000059674	ENSMUST00000067784	3489	cadherin-like 24 [Source:MGI Symbol;Acc:MGI:1928330]	14	54631231	54641364	-1	Cdh24	239096	1.14684	4.96888	15.5773	7.92017e-05	0.0020795	sig_de
ENSMUSG00000029093	ENSMUST00000037370	5707	sortilin-related VPS10 domain containing receptor 2 [Source:MGI Symbol;Acc:MGI:1932289]	5	36017180	36398139	-1	Sorcs2	81840	-4.48677	6.40168	15.5613	7.9872e-05	0.00209308	sig_de
ENSMUSG00000029669	ENSMUST00000120965	2157	tetraspanin 12 [Source:MGI Symbol;Acc:MGI:1889818]	6	21771395	21852515	-1	Tspan12	269831	-2.52901	1.41038	15.5532	8.02158e-05	0.00209806	sig_de
ENSMUSG00000028480	ENSMUST00000030202	2320	GLI pathogenesis-related 2 [Source:MGI Symbol;Acc:MGI:1917770]	4	43957401	43979118	1	Glipr2	384009	-1.24693	6.35634	15.5184	8.17041e-05	0.00212917	sig_de
ENSMUSG00000051726	ENSMUST00000170580	4789	potassium voltage-gated channel, subfamily F, member 1 [Source:MGI Symbol;Acc:MGI:2687399]	12	17172100	17176888	-1	Kcnf1	382571	-2.84401	3.4422	15.5181	8.17174e-05	0.00212917	sig_de
ENSMUSG00000034285	ENSMUST00000038570	1926	nipsnap homolog 1 [Source:MGI Symbol;Acc:MGI:1278344]	11	4873951	4894200	1	Nipsnap1	18082	1.6829	2.29579	15.5107	8.20409e-05	0.00213353	sig_de
ENSMUSG00000052430	ENSMUST00000029948	5349	bone morphogenetic protein receptor, type 1B [Source:MGI Symbol;Acc:MGI:107191]	3	141837136	142169425	-1	Bmpr1b	12167	3.63786	2.05193	15.5065	8.22217e-05	0.00213417	sig_de
ENSMUSG00000061723	ENSMUST00000078497	1067	troponin T3, skeletal, fast [Source:MGI Symbol;Acc:MGI:109550]	7	142498836	142516009	1	Tnnt3	21957	-5.35436	-0.436161	15.4582	8.43481e-05	0.00218521	sig_de
ENSMUSG00000015745	ENSMUST00000015889	1931	pleckstrin homology domain containing, family O member 1 [Source:MGI Symbol;Acc:MGI:1914470]	3	95988429	95996001	-1	Plekho1	67220	-1.03142	7.19959	15.4455	8.49204e-05	0.00219587	sig_de
ENSMUSG00000042451	ENSMUST00000191577	2320	myosin binding protein H [Source:MGI Symbol;Acc:MGI:1858196]	1	134193448	134201232	1	Mybph	53311	-5.39734	0.981704	15.4052	8.67511e-05	0.00223633	sig_de
ENSMUSG00000045934	ENSMUST00000147245	3224	myotubularin related protein 11 [Source:MGI Symbol;Acc:MGI:2652817]	3	96162004	96171718	1	Mtmr11	194126	1.38936	4.51623	15.4038	8.68128e-05	0.00223633	sig_de
ENSMUSG00000000142	ENSMUST00000052915	4260	axin 2 [Source:MGI Symbol;Acc:MGI:1270862]	11	108920349	108950783	1	Axin2	12006	3.49075	1.62994	15.3883	8.75308e-05	0.00224771	sig_de
ENSMUSG00000063605	ENSMUST00000077955	2304	coiled-coil domain containing 102A [Source:MGI Symbol;Acc:MGI:2686927]	8	94902869	94918098	-1	Ccdc102a	234582	1.38087	5.64489	15.3871	8.75839e-05	0.00224771	sig_de
ENSMUSG00000026726	ENSMUST00000091436	11262	cubilin (intrinsic factor-cobalamin receptor) [Source:MGI Symbol;Acc:MGI:1931256]	2	13276338	13491813	-1	Cubn	65969	-1.96294	2.34322	15.351	8.92753e-05	0.00228682	sig_de
ENSMUSG00000035929	ENSMUST00000081435	1793	histocompatibility 2, Q region locus 4 [Source:MGI Symbol;Acc:MGI:95933]	17	35379617	35385290	1	H2-Q4	15015	1.35315	3.44462	15.3457	8.95231e-05	0.00228887	sig_de
ENSMUSG00000052516	ENSMUST00000117785	8591	roundabout guidance receptor 2 [Source:MGI Symbol;Acc:MGI:1890110]	16	73891839	74411825	-1	Robo2	268902	5.86933	2.71273	15.3155	9.0967e-05	0.00232144	sig_de
ENSMUSG00000031875	ENSMUST00000212139	502	CKLF-like MARVEL transmembrane domain containing 3 [Source:MGI Symbol;Acc:MGI:2447162]	8	104339410	104347672	1	Cmtm3	68119	-1.4142	5.58036	15.2805	9.26664e-05	0.0023604	sig_de
ENSMUSG00000026072	ENSMUST00000027241	5819	interleukin 1 receptor, type I [Source:MGI Symbol;Acc:MGI:96545]	1	40225080	40317257	1	Il1r1	16177	-1.64701	5.01647	15.2645	9.34587e-05	0.00237615	sig_de
ENSMUSG00000030281	ENSMUST00000058300	2302	interleukin 17 receptor C [Source:MGI Symbol;Acc:MGI:2159336]	6	113471427	113483140	1	Il17rc	171095	1.19293	5.48049	15.2605	9.36531e-05	0.00237667	sig_de
ENSMUSG00000046546	ENSMUST00000059078	3075	family with sequence similarity 43, member A [Source:MGI Symbol;Acc:MGI:2676309]	16	30599723	30602797	1	Fam43a	224093	2.99508	2.36929	15.2502	9.41678e-05	0.00238529	sig_de
ENSMUSG00000024403	ENSMUST00000146711	1882	ATPase, H+ transporting, lysosomal V1 subunit G2 [Source:MGI Symbol;Acc:MGI:1913487]	17	35233660	35238767	1	Atp6v1g2	66237	2.12944	0.904656	15.226	9.53829e-05	0.0024116	sig_de
ENSMUSG00000036437	ENSMUST00000212588	2770	neuropeptide Y receptor Y1 [Source:MGI Symbol;Acc:MGI:104963]	8	66697192	66706792	1	Npy1r	18166	3.59115	0.888533	15.2075	9.63181e-05	0.00243074	sig_de
ENSMUSG00000026676	ENSMUST00000027988	2670	coiled-coil domain containing 3 [Source:MGI Symbol;Acc:MGI:1921436]	2	5137776	5230878	1	Ccdc3	74186	-5.42743	-0.761191	15.1998	9.67129e-05	0.0024362	sig_de
ENSMUSG00000031697	ENSMUST00000211597	777	origin recognition complex, subunit 6 [Source:MGI Symbol;Acc:MGI:1929285]	8	85299632	85308278	1	Orc6	56452	1.54749	3.47163	15.1707	9.82136e-05	0.00246945	sig_de
ENSMUSG00000017390	ENSMUST00000017534	2786	aldolase C, fructose-bisphosphate [Source:MGI Symbol;Acc:MGI:101863]	11	78322968	78327781	1	Aldoc	11676	3.60364	0.215181	15.1331	0.000100192	0.00251457	sig_de
ENSMUSG00000016494	ENSMUST00000016638	2454	CD34 antigen [Source:MGI Symbol;Acc:MGI:88329]	1	194938819	194961279	1	Cd34	12490	3.1606	6.79637	15.1291	0.000100405	0.00251529	sig_de
ENSMUSG00000042121	ENSMUST00000159592	8436	slingshot protein phosphatase 1 [Source:MGI Symbol;Acc:MGI:2686240]	5	113937094	113993894	-1	Ssh1	231637	-1.01626	5.40222	15.0968	0.000102136	0.00255397	sig_de
ENSMUSG00000057706	ENSMUST00000082237	3355	mex3 RNA binding family member B [Source:MGI Symbol;Acc:MGI:1918252]	7	82867333	82871515	1	Mex3b	108797	-2.41284	4.76593	15.0855	0.000102749	0.00256022	sig_de
ENSMUSG00000073131	ENSMUST00000114576	4195	VMA21 vacuolar H+-ATPase homolog (S. cerevisiae) [Source:MGI Symbol;Acc:MGI:1914298]	X	71815924	71839757	1	Vma21	67048	-1.19571	4.92841	15.0832	0.000102875	0.00256022	sig_de
ENSMUSG00000029650	ENSMUST00000118527	2210	solute carrier family 46, member 3 [Source:MGI Symbol;Acc:MGI:1918956]	5	147878437	147894815	-1	Slc46a3	71706	2.96955	1.45748	15.0803	0.000103033	0.00256022	sig_de
ENSMUSG00000044041	ENSMUST00000007275	1654	keratin 13 [Source:MGI Symbol;Acc:MGI:101925]	11	100117327	100121566	-1	Krt13	16663	-3.87051	3.02396	15.0784	0.000103136	0.00256022	sig_de
ENSMUSG00000074813	ENSMUST00000225087	1413	myeloid RNA regulator of BCL2L11 induced cell death [Source:MGI Symbol;Acc:MGI:3652191]	2	128178319	128502765	-1	Morrbid		-1.26019	3.48109	15.041	0.000105198	0.00260667	sig_de
ENSMUSG00000030616	ENSMUST00000207578	1490	synaptotagmin-like 2 [Source:MGI Symbol;Acc:MGI:1933366]	7	90302252	90410719	1	Sytl2	83671	-2.21349	5.02198	15.036	0.000105482	0.00260895	sig_de
ENSMUSG00000040265	ENSMUST00000159763	1305	dynamin 3 [Source:MGI Symbol;Acc:MGI:1341299]	1	161982453	162478034	-1	Dnm3	103967	-4.55876	1.3786	14.9988	0.00010758	0.00265605	sig_de
ENSMUSG00000036667	ENSMUST00000045054	5257	TRPM8 channel-associated factor 1 [Source:MGI Symbol;Acc:MGI:1914665]	6	42668002	42710088	-1	Tcaf1	77574	-1.05383	4.79395	14.9793	0.000108696	0.0026777	sig_de
ENSMUSG00000056758	ENSMUST00000072777	3710	high mobility group AT-hook 2 [Source:MGI Symbol;Acc:MGI:101761]	10	120361275	120476469	-1	Hmga2	15364	-1.57147	7.12714	14.9767	0.00010885	0.0026777	sig_de
ENSMUSG00000031246	ENSMUST00000033598	2882	SH3-binding domain glutamic acid-rich protein like [Source:MGI Symbol;Acc:MGI:1930849]	X	109095365	109197873	1	Sh3bgrl	56726	-1.0023	5.29612	14.9103	0.000112748	0.00276861	sig_de
ENSMUSG00000032115	ENSMUST00000066601	4432	hypoxia up-regulated 1 [Source:MGI Symbol;Acc:MGI:108030]	9	44379490	44392369	1	Hyou1	12282	0.991216	6.80934	14.8939	0.000113729	0.00278769	non_sig_de
ENSMUSG00000035273	ENSMUST00000045617	3117	heparanase [Source:MGI Symbol;Acc:MGI:1343124]	5	100679484	100719716	-1	Hpse	15442	2.13188	1.52263	14.8706	0.000115144	0.00281732	sig_de
ENSMUSG00000115783	ENSMUST00000227063	168	brain cytoplasmic RNA 1 [Source:MGI Symbol;Acc:MGI:104905]	7	144914470	144914637	1	Bc1		-2.10699	2.32439	14.8656	0.000115452	0.0028198	sig_de
ENSMUSG00000042225	ENSMUST00000041317	5437	Alport syndrome, mental retardation, midface hypoplasia and elliptocytosis chromosomal region gene 1 [Source:MGI Symbol;Acc:MGI:1860206]	X	142851146	142966728	-1	Ammecr1	56068	-1.08807	5.3209	14.8448	0.00011673	0.00284592	sig_de
ENSMUSG00000029844	ENSMUST00000000964	2251	homeobox A1 [Source:MGI Symbol;Acc:MGI:96170]	6	52155590	52158317	-1	Hoxa1	15394	1.5446	2.91379	14.8113	0.000118822	0.00289177	sig_de
ENSMUSG00000031380	ENSMUST00000033751	2049	vascular endothelial growth factor D [Source:MGI Symbol;Acc:MGI:108037]	X	164373378	164402650	1	Vegfd	14205	3.537	6.30498	14.7774	0.000120979	0.00293901	sig_de
ENSMUSG00000031304	ENSMUST00000033664	1670	interleukin 2 receptor, gamma chain [Source:MGI Symbol;Acc:MGI:96551]	X	101264378	101268255	-1	Il2rg	16186	-5.90682	2.26467	14.7739	0.000121199	0.00293914	sig_de
ENSMUSG00000018740	ENSMUST00000102606	1828	solute carrier family 25, member 35 [Source:MGI Symbol;Acc:MGI:1919248]	11	68968131	68974365	1	Slc25a35	71998	1.93432	2.06309	14.7601	0.00012209	0.00295549	sig_de
ENSMUSG00000034255	ENSMUST00000107024	3976	Rho GTPase activating protein 27 [Source:MGI Symbol;Acc:MGI:1916903]	11	103331497	103363692	-1	Arhgap27	544817	4.4663	0.984213	14.7518	0.000122631	0.00296333	sig_de
ENSMUSG00000071984	ENSMUST00000097425	5845	fibronectin type III domain containing 1 [Source:MGI Symbol;Acc:MGI:1915905]	17	7738569	7827302	-1	Fndc1	68655	2.97813	8.40868	14.7159	0.000124986	0.0030149	sig_de
ENSMUSG00000036960	ENSMUST00000040465	3986	chloride channel accessory 2 [Source:MGI Symbol;Acc:MGI:2139758]	3	145070263	145099443	-1	Clca2	229933	-6.71436	0.381935	14.6774	0.000127569	0.00307177	sig_de
ENSMUSG00000019433	ENSMUST00000019577	1522	GIPC PDZ domain containing family, member 1 [Source:MGI Symbol;Acc:MGI:1926252]	8	83652677	83664694	1	Gipc1	67903	0.964545	6.31621	14.6582	0.000128871	0.00309767	non_sig_de
ENSMUSG00000026426	ENSMUST00000027684	1713	ADP-ribosylation factor-like 8A [Source:MGI Symbol;Acc:MGI:1915974]	1	135146824	135156269	1	Arl8a	68724	-0.9571	6.61752	14.6125	0.000132033	0.00316809	non_sig_de
ENSMUSG00000028556	ENSMUST00000030286	7127	dedicator of cytokinesis 7 [Source:MGI Symbol;Acc:MGI:1914549]	4	98936671	99120915	-1	Dock7	67299	-1.05325	7.06309	14.5864	0.000133879	0.00320675	sig_de
ENSMUSG00000027999	ENSMUST00000029629	1561	phospholipase A2, group XIIA [Source:MGI Symbol;Acc:MGI:1913600]	3	129878606	129895825	1	Pla2g12a	66350	1.08743	4.95273	14.5657	0.000135354	0.00323641	sig_de
ENSMUSG00000001870	ENSMUST00000234490	6235	latent transforming growth factor beta binding protein 1 [Source:MGI Symbol;Acc:MGI:109151]	17	75005568	75392512	1	Ltbp1	268977	1.14698	7.53139	14.5137	0.000139146	0.00331786	sig_de
ENSMUSG00000008090	ENSMUST00000196222	406	fibroblast growth factor receptor-like 1 [Source:MGI Symbol;Acc:MGI:2150920]	5	108692382	108706924	1	Fgfrl1	116701	-1.1412	4.52706	14.5123	0.000139247	0.00331786	sig_de
ENSMUSG00000078452	ENSMUST00000182677	1425	retinoic acid early transcript delta [Source:MGI Symbol;Acc:MGI:1861032]	10	22360552	22374139	1	Raet1d	19368	1.8387	2.56649	14.5059	0.000139723	0.00332342	sig_de
ENSMUSG00000048764	ENSMUST00000116553	3605	transmembrane protease, serine 11f [Source:MGI Symbol;Acc:MGI:2442348]	5	86521898	86632424	-1	Tmprss11f	243083	-8.49431	0.597973	14.4938	0.000140621	0.00333896	sig_de
ENSMUSG00000025789	ENSMUST00000026896	5368	ST8 alpha-N-acetyl-neuraminide alpha-2,8-sialyltransferase 2 [Source:MGI Symbol;Acc:MGI:106020]	7	73939119	74013690	-1	St8sia2	20450	-4.45761	1.60977	14.4748	0.000142045	0.00336692	sig_de
ENSMUSG00000027224	ENSMUST00000110537	1506	dual oxidase maturation factor 1 [Source:MGI Symbol;Acc:MGI:2384861]	2	122302191	122313730	-1	Duoxa1	213696	-3.07937	2.02219	14.4646	0.000142816	0.00337932	sig_de
ENSMUSG00000009731	ENSMUST00000009875	5287	potassium voltage-gated channel, Shal-related family, member 1 [Source:MGI Symbol;Acc:MGI:96671]	X	7822289	7838280	1	Kcnd1	16506	-2.63227	2.02899	14.4259	0.000145784	0.00344359	sig_de
ENSMUSG00000039883	ENSMUST00000199277	1611	leucine rich repeat containing 17 [Source:MGI Symbol;Acc:MGI:1921761]	5	21543559	21575904	1	Lrrc17	74511	-1.79333	5.80592	14.4218	0.000146099	0.00344506	sig_de
ENSMUSG00000030730	ENSMUST00000032974	3477	ATPase, Ca++ transporting, cardiac muscle, fast twitch 1 [Source:MGI Symbol;Acc:MGI:105058]	7	126445858	126463108	-1	Atp2a1	11937	-6.15887	0.67128	14.4132	0.000146767	0.00345484	sig_de
ENSMUSG00000059645	ENSMUST00000074148	2995	predicted gene 7361 [Source:MGI Symbol;Acc:MGI:3805965]	5	26257691	26264308	1	Gm7361	664837	-9.31926	0.0577413	14.3896	0.000148623	0.0034925	sig_de
ENSMUSG00000029625	ENSMUST00000160629	1713	cleavage and polyadenylation specific factor 4 [Source:MGI Symbol;Acc:MGI:1861602]	5	145167213	145182041	1	Cpsf4	54188	-1.574	3.79845	14.3693	0.000150231	0.00352422	sig_de
ENSMUSG00000037254	ENSMUST00000161909	391	inter-alpha trypsin inhibitor, heavy chain 2 [Source:MGI Symbol;Acc:MGI:96619]	2	10094593	10131396	-1	Itih2	16425	-5.15447	-0.106112	14.3601	0.000150966	0.0035354	sig_de
ENSMUSG00000031683	ENSMUST00000130325	3792	LSM6 homolog, U6 small nuclear RNA and mRNA degradation associated [Source:MGI Symbol;Acc:MGI:1925901]	8	78804865	78821140	-1	Lsm6	78651	1.40167	3.85734	14.3455	0.000152141	0.00355683	sig_de
ENSMUSG00000020875	ENSMUST00000000010	2574	homeobox B9 [Source:MGI Symbol;Acc:MGI:96190]	11	96271457	96276595	1	Hoxb9	15417	-9.15684	-0.799907	14.3315	0.000153276	0.00357724	sig_de
ENSMUSG00000026657	ENSMUST00000138735	508	FERM domain containing 4A [Source:MGI Symbol;Acc:MGI:1919850]	2	4017717	4614043	1	Frmd4a	209630	-1.17691	6.79778	14.3277	0.000153592	0.00357849	sig_de
ENSMUSG00000031486	ENSMUST00000178514	5129	adhesion G protein-coupled receptor A2 [Source:MGI Symbol;Acc:MGI:1925810]	8	27085583	27123436	1	Adgra2	78560	-2.01267	6.55035	14.2932	0.000156426	0.00363832	sig_de
ENSMUSG00000025931	ENSMUST00000189400	5330	progestin and adipoQ receptor family member VIII [Source:MGI Symbol;Acc:MGI:1921479]	1	20890606	20939650	1	Paqr8	74229	-2.83443	4.37226	14.2815	0.000157408	0.00365491	sig_de
ENSMUSG00000027792	ENSMUST00000029367	6210	butyrylcholinesterase [Source:MGI Symbol;Acc:MGI:894278]	3	73635808	73708415	-1	Bche	12038	3.18762	-1.42607	14.2631	0.000158954	0.00368456	sig_de
ENSMUSG00000038128	ENSMUST00000234205	1868	calcium/calmodulin-dependent protein kinase IV [Source:MGI Symbol;Acc:MGI:88258]	18	32934931	33191228	1	Camk4	12326	6.90858	1.01997	14.2317	0.000161623	0.00374006	sig_de
ENSMUSG00000020154	ENSMUST00000218601	639	protein tyrosine phosphatase, receptor type, B [Source:MGI Symbol;Acc:MGI:97809]	10	116275523	116389535	1	Ptprb	19263	3.21182	0.227411	14.2171	0.000162884	0.00376287	sig_de
ENSMUSG00000022376	ENSMUST00000023007	6990	adenylate cyclase 8 [Source:MGI Symbol;Acc:MGI:1341110]	15	64697084	64922296	-1	Adcy8	11514	2.77355	-0.963174	14.2031	0.000164102	0.0037846	sig_de
ENSMUSG00000031711	ENSMUST00000211451	3585	zinc finger protein 330 [Source:MGI Symbol;Acc:MGI:1353574]	8	82763607	82774160	-1	Zfp330	30932	1.34017	3.96993	14.1996	0.000164405	0.00378519	sig_de
ENSMUSG00000073375	ENSMUST00000097290	1760	leucine rich repeat containing 30 [Source:MGI Symbol;Acc:MGI:2685172]	17	67630964	67632723	-1	Lrrc30	240131	-5.45976	-0.216517	14.1857	0.000165623	0.00380682	sig_de
ENSMUSG00000047842	ENSMUST00000057442	4786	DIRAS family, GTP-binding RAS-like 2 [Source:MGI Symbol;Acc:MGI:1915453]	13	52504380	52531279	-1	Diras2	68203	-3.44516	2.05798	14.1715	0.00016688	0.00382927	sig_de
ENSMUSG00000034807	ENSMUST00000047903	3207	collagen beta(1-O)galactosyltransferase 1 [Source:MGI Symbol;Acc:MGI:1924348]	8	71610998	71624911	1	Colgalt1	234407	0.960369	7.76134	14.1636	0.000167583	0.00383895	non_sig_de
ENSMUSG00000034614	ENSMUST00000045153	2573	phosphoinositide-3-kinase interacting protein 1 [Source:MGI Symbol;Acc:MGI:1917016]	11	3330401	3342971	1	Pik3ip1	216505	1.89784	1.42697	14.1587	0.000168017	0.00384245	sig_de
ENSMUSG00000031311	ENSMUST00000147708	424	non-POU-domain-containing, octamer binding protein [Source:MGI Symbol;Acc:MGI:1855692]	X	101429318	101448591	1	Nono	53610	-1.19876	7.42419	14.1298	0.000170619	0.00389542	sig_de
ENSMUSG00000067925	ENSMUST00000088779	1195	retrotransposon Gag like 8A [Source:MGI Symbol;Acc:MGI:1913408]	X	53642488	53643682	-1	Rtl8a	66158	-1.2258	6.66508	14.0847	0.00017476	0.00398329	sig_de
ENSMUSG00000002733	ENSMUST00000111920	2534	pleckstrin homology domain-containing, family A (phosphoinositide binding specific) member 3 [Source:MGI Symbol;Acc:MGI:1932515]	2	76675281	76696828	1	Plekha3	83435	-1.13457	5.72006	14.0799	0.000175204	0.00398677	sig_de
ENSMUSG00000020121	ENSMUST00000020322	7711	SLIT-ROBO Rho GTPase activating protein 1 [Source:MGI Symbol;Acc:MGI:2152936]	10	121780991	122047315	-1	Srgap1	117600	-4.98887	2.66987	14.0534	0.00017769	0.00403661	sig_de
ENSMUSG00000040694	ENSMUST00000046549	1420	apolipoprotein B mRNA editing enzyme, catalytic polypeptide 2 [Source:MGI Symbol;Acc:MGI:1343178]	17	48419231	48432930	-1	Apobec2	11811	-6.15115	-1.3741	14.0489	0.00017812	0.0040381	sig_de
ENSMUSG00000031751	ENSMUST00000053766	3880	autocrine motility factor receptor [Source:MGI Symbol;Acc:MGI:1345634]	8	93971588	94012842	-1	Amfr	23802	1.10063	6.75633	14.0465	0.000178347	0.0040381	sig_de
ENSMUSG00000027562	ENSMUST00000192609	587	carbonic anhydrase 2 [Source:MGI Symbol;Acc:MGI:88269]	3	14886273	14900770	1	Car2	12349	-3.38131	0.598458	14.0313	0.000179794	0.00406412	sig_de
ENSMUSG00000051674	ENSMUST00000087181	4117	DCN1, defective in cullin neddylation 1, domain containing 4 (S. cerevisiae) [Source:MGI Symbol;Acc:MGI:2140972]	5	73481000	73560794	1	Dcun1d4	100737	-1.4803	2.56487	14.0164	0.000181222	0.00408963	sig_de
ENSMUSG00000025287	ENSMUST00000134662	447	acyl-CoA thioesterase 9 [Source:MGI Symbol;Acc:MGI:1928939]	X	155262443	155297654	1	Acot9	56360	-1.06813	4.1666	13.9875	0.000184034	0.00414622	sig_de
ENSMUSG00000028217	ENSMUST00000029871	3462	cadherin 17 [Source:MGI Symbol;Acc:MGI:1095414]	4	11758147	11817895	1	Cdh17	12557	3.95987	-0.674575	13.9842	0.000184354	0.0041466	sig_de
ENSMUSG00000030672	ENSMUST00000206204	466	myosin light chain, phosphorylatable, fast skeletal muscle [Source:MGI Symbol;Acc:MGI:97273]	7	127208890	127214298	1	Mylpf	17907	-3.68895	-0.235044	13.9781	0.000184951	0.00415319	sig_de
ENSMUSG00000016382	ENSMUST00000114059	3149	plastin 3 (T-isoform) [Source:MGI Symbol;Acc:MGI:104807]	X	75785654	75875182	-1	Pls3	102866	-0.925121	6.1405	13.9523	0.00018751	0.00420373	non_sig_de
ENSMUSG00000040289	ENSMUST00000042412	2423	hairy/enhancer-of-split related with YRPW motif 1 [Source:MGI Symbol;Acc:MGI:1341800]	3	8663359	8667256	-1	Hey1	15213	-2.23528	3.63882	13.927	0.000190045	0.00425358	sig_de
ENSMUSG00000079685	ENSMUST00000218087	5959	UL16 binding protein 1 [Source:MGI Symbol;Acc:MGI:1925027]	10	7440362	7473638	-1	Ulbp1	77777	-2.02296	4.48344	13.9148	0.000191283	0.00427429	sig_de
ENSMUSG00000038132	ENSMUST00000037923	3086	RNA binding motif protein 24 [Source:MGI Symbol;Acc:MGI:3610364]	13	46418434	46431095	1	Rbm24	666794	-3.05173	-0.148506	13.9108	0.000191691	0.0042764	sig_de
ENSMUSG00000040350	ENSMUST00000109213	2356	tripartite motif-containing 7 [Source:MGI Symbol;Acc:MGI:2137353]	11	48826140	48852209	1	Trim7	94089	2.00063	1.82081	13.8692	0.000195985	0.00436506	sig_de
ENSMUSG00000042363	ENSMUST00000047028	3362	lectin, galactoside binding-like [Source:MGI Symbol;Acc:MGI:1916114]	11	20823576	20831056	-1	Lgalsl	216551	3.04636	2.60735	13.8603	0.000196913	0.00437859	sig_de
ENSMUSG00000020467	ENSMUST00000020759	2037	epidermal growth factor-containing fibulin-like extracellular matrix protein 1 [Source:MGI Symbol;Acc:MGI:1339998]	11	28853204	28926743	1	Efemp1	216616	-6.12484	-1.11649	13.8519	0.000197795	0.00439105	sig_de
ENSMUSG00000021768	ENSMUST00000184703	902	dual specificity phosphatase 13 [Source:MGI Symbol;Acc:MGI:1351599]	14	21733394	21751181	-1	Dusp13	27389	-5.37351	1.77305	13.8292	0.000200196	0.00443713	sig_de
ENSMUSG00000040502	ENSMUST00000040307	3037	membrane associated ring-CH-type finger 9 [Source:MGI Symbol;Acc:MGI:2446144]	10	127055011	127060184	-1	Marchf9	216438	1.28829	3.5305	13.8107	0.00020218	0.00447385	sig_de
ENSMUSG00000004221	ENSMUST00000144947	622	inhibitor of kappaB kinase gamma [Source:MGI Symbol;Acc:MGI:1338074]	X	74393290	74453854	1	Ikbkg	16151	-1.3786	3.91566	13.8069	0.000202594	0.00447575	sig_de
ENSMUSG00000040990	ENSMUST00000112456	7317	SH3-domain kinase binding protein 1 [Source:MGI Symbol;Acc:MGI:1889583]	X	159627272	159978069	1	Sh3kbp1	58194	-1.38936	7.68101	13.7763	0.000205921	0.00453947	sig_de
ENSMUSG00000026185	ENSMUST00000027377	6006	insulin-like growth factor binding protein 5 [Source:MGI Symbol;Acc:MGI:96440]	1	72857932	72874884	-1	Igfbp5	16011	-5.62877	7.95612	13.7742	0.000206143	0.00453947	sig_de
ENSMUSG00000026749	ENSMUST00000054234	10338	NIMA (never in mitosis gene a)-related expressed kinase 6 [Source:MGI Symbol;Acc:MGI:1891638]	2	38511643	38594606	1	Nek6	59126	-1.85489	5.27787	13.7681	0.000206822	0.00454708	sig_de
ENSMUSG00000045730	ENSMUST00000053640	2144	adrenergic receptor, beta 2 [Source:MGI Symbol;Acc:MGI:87938]	18	62177816	62179959	-1	Adrb2	11555	2.13809	1.89812	13.761	0.000207601	0.00455687	sig_de
ENSMUSG00000041439	ENSMUST00000156876	4932	major facilitator superfamily domain containing 6 [Source:MGI Symbol;Acc:MGI:1922925]	1	52656286	52727462	-1	Mfsd6	98682	-3.38847	3.2825	13.7481	0.000209034	0.00458097	sig_de
ENSMUSG00000015474	ENSMUST00000171121	1710	palmitoyl-protein thioesterase 2 [Source:MGI Symbol;Acc:MGI:1860075]	17	34616662	34628510	-1	Ppt2	54397	1.20155	4.05005	13.7439	0.000209504	0.00458391	sig_de
ENSMUSG00000047446	ENSMUST00000101472	1200	ADP-ribosylation factor-like 4A [Source:MGI Symbol;Acc:MGI:99437]	12	40005447	40038025	-1	Arl4a	11861	2.67502	-0.741767	13.729	0.00021117	0.00461052	sig_de
ENSMUSG00000031754	ENSMUST00000034204	5010	nudix (nucleoside diphosphate linked moiety X)-type motif 21 [Source:MGI Symbol;Acc:MGI:1915469]	8	94015496	94037031	-1	Nudt21	68219	0.974216	7.1736	13.727	0.000211396	0.00461052	non_sig_de
ENSMUSG00000057098	ENSMUST00000081265	5981	early B cell factor 1 [Source:MGI Symbol;Acc:MGI:95275]	11	44617317	45008091	1	Ebf1	13591	-1.06912	5.97468	13.7209	0.00021208	0.00461807	sig_de
ENSMUSG00000016624	ENSMUST00000016768	3377	PHD finger protein 21B [Source:MGI Symbol;Acc:MGI:2443812]	15	84785381	84856049	-1	Phf21b	271305	4.53788	0.0197248	13.7056	0.000213812	0.00464837	sig_de
ENSMUSG00000067924	ENSMUST00000088778	1232	retrotransposon Gag like 8B [Source:MGI Symbol;Acc:MGI:3576504]	X	53669177	53670408	-1	Rtl8b	553127	-1.18324	6.64632	13.6978	0.000214711	0.00466048	sig_de
ENSMUSG00000015291	ENSMUST00000015435	2666	guanosine diphosphate (GDP) dissociation inhibitor 1 [Source:MGI Symbol;Acc:MGI:99846]	X	74304998	74311862	1	Gdi1	14567	-1.09374	7.03558	13.6752	0.00021731	0.00470943	sig_de
ENSMUSG00000024697	ENSMUST00000025602	3290	guanine nucleotide binding protein, alpha 14 [Source:MGI Symbol;Acc:MGI:95769]	19	16435762	16610820	1	Gna14	14675	-4.98485	-0.0128701	13.6655	0.00021843	0.00472497	sig_de
ENSMUSG00000028949	ENSMUST00000144995	3774	SWI/SNF related, matrix associated, actin dependent regulator of chromatin, subfamily d, member 3 [Source:MGI Symbol;Acc:MGI:1914243]	5	24590818	24624411	-1	Smarcd3	66993	-1.0869	5.90569	13.6602	0.000219047	0.00472497	sig_de
ENSMUSG00000022512	ENSMUST00000023154	3247	claudin 1 [Source:MGI Symbol;Acc:MGI:1276109]	16	26356642	26371841	-1	Cldn1	12737	-4.16662	-0.0397803	13.6591	0.000219175	0.00472497	sig_de
ENSMUSG00000019806	ENSMUST00000019942	1439	androgen-induced 1 [Source:MGI Symbol;Acc:MGI:1913503]	10	13647054	13868980	-1	Aig1	66253	-6.28212	2.13845	13.6571	0.000219412	0.00472497	sig_de
ENSMUSG00000020601	ENSMUST00000020922	4198	tribbles pseudokinase 2 [Source:MGI Symbol;Acc:MGI:2145021]	12	15791727	15816922	-1	Trib2	217410	-3.16482	0.601287	13.5769	0.000228984	0.00492192	sig_de
ENSMUSG00000035314	ENSMUST00000037528	4611	glycerophosphodiester phosphodiesterase domain containing 5 [Source:MGI Symbol;Acc:MGI:2686926]	7	99381414	99461877	1	Gdpd5	233552	-1.68519	3.7401	13.5745	0.000229279	0.00492192	sig_de
ENSMUSG00000022885	ENSMUST00000023601	4506	beta galactoside alpha 2,6 sialyltransferase 1 [Source:MGI Symbol;Acc:MGI:108470]	16	23224740	23360350	1	St6gal1	20440	-2.35984	3.79649	13.5598	0.000231086	0.00495292	sig_de
ENSMUSG00000046743	ENSMUST00000061260	16109	FAT atypical cadherin 4 [Source:MGI Symbol;Acc:MGI:3045256]	3	38886940	39011985	1	Fat4	329628	2.55436	6.29025	13.5549	0.000231688	0.00495804	sig_de
ENSMUSG00000028381	ENSMUST00000030074	4012	UDP-glucose ceramide glucosyltransferase [Source:MGI Symbol;Acc:MGI:1332243]	4	59189257	59222833	1	Ugcg	22234	-1.78924	6.50102	13.534	0.000234281	0.00500569	sig_de
ENSMUSG00000000409	ENSMUST00000067240	2185	lymphocyte protein tyrosine kinase [Source:MGI Symbol;Acc:MGI:96756]	4	129548344	129573641	-1	Lck	16818	3.4821	-0.529802	13.5044	0.00023801	0.00507743	sig_de
ENSMUSG00000032802	ENSMUST00000137751	446	sulfiredoxin 1 homolog (S. cerevisiae) [Source:MGI Symbol;Acc:MGI:104971]	2	152105516	152111376	1	Srxn1	76650	-1.30026	5.30409	13.4676	0.000242718	0.00516978	sig_de
ENSMUSG00000024042	ENSMUST00000024839	4521	salt inducible kinase 1 [Source:MGI Symbol;Acc:MGI:104754]	17	31844250	31855804	-1	Sik1	17691	-2.03615	5.78442	13.464	0.000243184	0.00517164	sig_de
ENSMUSG00000031216	ENSMUST00000036606	4963	START domain containing 8 [Source:MGI Symbol;Acc:MGI:2448556]	X	99003248	99074728	1	Stard8	236920	4.93799	2.71255	13.4165	0.000249425	0.00529611	sig_de
ENSMUSG00000036959	ENSMUST00000136348	7446	BCL6 co-repressor-like 1 [Source:MGI Symbol;Acc:MGI:2443910]	X	48341358	48408049	1	Bcorl1	320376	-1.09841	5.36642	13.3767	0.000254767	0.0053966	sig_de
ENSMUSG00000056124	ENSMUST00000070080	5808	UDP-Gal:betaGlcNAc beta 1,4-galactosyltransferase, polypeptide 6 [Source:MGI Symbol;Acc:MGI:1928380]	18	20684599	20746404	-1	B4galt6	56386	-0.930461	5.25856	13.3754	0.000254948	0.0053966	non_sig_de
ENSMUSG00000033983	ENSMUST00000107898	3120	coilin [Source:MGI Symbol;Acc:MGI:104842]	11	88970252	88991613	1	Coil	12812	1.8764	1.5471	13.3607	0.000256956	0.00543067	sig_de
ENSMUSG00000090101	ENSMUST00000161706	183	small nucleolar RNA host gene 9 [Source:MGI Symbol;Acc:MGI:1920724]	17	24719531	24719965	-1	Snhg9		-2.85509	-0.25823	13.3543	0.000257834	0.00543418	sig_de
ENSMUSG00000036882	ENSMUST00000207860	4396	Rho GTPase activating protein 33 [Source:MGI Symbol;Acc:MGI:2673998]	7	30522226	30535060	-1	Arhgap33	233071	1.09787	4.13291	13.3537	0.000257918	0.00543418	sig_de
ENSMUSG00000032462	ENSMUST00000035037	6478	phosphatidylinositol-4,5-bisphosphate 3-kinase catalytic subunit beta [Source:MGI Symbol;Acc:MGI:1922019]	9	99036654	99140621	-1	Pik3cb	74769	1.32421	4.61606	13.3177	0.000262915	0.00553094	sig_de
ENSMUSG00000022055	ENSMUST00000022639	3380	neurofilament, light polypeptide [Source:MGI Symbol;Acc:MGI:97313]	14	68083863	68089095	1	Nefl	18039	-7.39021	6.03714	13.2762	0.000268793	0.00564588	sig_de
ENSMUSG00000032271	ENSMUST00000034808	1043	nicotinamide N-methyltransferase [Source:MGI Symbol;Acc:MGI:1099443]	9	48591877	48605153	-1	Nnmt	18113	-6.30579	0.130296	13.1969	0.000280419	0.00588104	sig_de
ENSMUSG00000113334	ENSMUST00000222964	1871	RIKEN cDNA D030007L05 gene [Source:MGI Symbol;Acc:MGI:3026977]	13	70650144	70655979	1	D030007L05Rik		-3.18049	-1.00058	13.1837	0.000282389	0.00590614	sig_de
ENSMUSG00000027009	ENSMUST00000155105	2314	integrin alpha 4 [Source:MGI Symbol;Acc:MGI:96603]	2	79255426	79333123	1	Itga4	16401	-7.75348	0.343198	13.1824	0.000282598	0.00590614	sig_de
ENSMUSG00000026315	ENSMUST00000000514	3001	serine (or cysteine) peptidase inhibitor, clade B, member 8 [Source:MGI Symbol;Acc:MGI:894657]	1	107590006	107610484	1	Serpinb8	20725	-2.53071	2.46995	13.1803	0.000282913	0.00590614	sig_de
ENSMUSG00000046402	ENSMUST00000052068	2652	retinol binding protein 1, cellular [Source:MGI Symbol;Acc:MGI:97876]	9	98422961	98446575	1	Rbp1	19659	-6.40642	-0.837533	13.1707	0.000284362	0.00591944	sig_de
ENSMUSG00000069727	ENSMUST00000107992	3148	zinc finger protein 975 [Source:MGI Symbol;Acc:MGI:3648690]	7	42660105	42692742	-1	Zfp975	434179	-2.30961	0.556261	13.168	0.00028477	0.00591944	sig_de
ENSMUSG00000037972	ENSMUST00000228962	847	stannin [Source:MGI Symbol;Acc:MGI:1276549]	16	11060945	11074985	1	Snn	20621	-1.44859	3.83563	13.1675	0.000284851	0.00591944	sig_de
ENSMUSG00000044022	ENSMUST00000061405	4705	protocadherin beta 21 [Source:MGI Symbol;Acc:MGI:2136759]	18	37513621	37518325	1	Pcdhb21	93892	2.03867	1.82675	13.1515	0.000287288	0.005961	sig_de
ENSMUSG00000045092	ENSMUST00000055676	3046	sphingosine-1-phosphate receptor 1 [Source:MGI Symbol;Acc:MGI:1096355]	3	115710433	115715072	-1	S1pr1	13609	-2.10835	5.7397	13.1443	0.000288391	0.00597482	sig_de
ENSMUSG00000054408	ENSMUST00000067476	3466	signal peptidase complex subunit 3 homolog (S. cerevisiae) [Source:MGI Symbol;Acc:MGI:1923937]	8	54520433	54529998	-1	Spcs3	76687	0.927581	5.08901	13.0875	0.000297272	0.00614948	non_sig_de
ENSMUSG00000070044	ENSMUST00000135912	4815	family with sequence similarity 149, member A [Source:MGI Symbol;Acc:MGI:2387177]	8	45336717	45382291	-1	Fam149a	212326	1.14475	6.74891	13.058	0.000301993	0.00623768	sig_de
ENSMUSG00000029860	ENSMUST00000203329	499	zyxin [Source:MGI Symbol;Acc:MGI:103072]	6	42349630	42360213	1	Zyx	22793	-0.944345	11.1013	13.0145	0.000309095	0.00637473	non_sig_de
ENSMUSG00000057280	ENSMUST00000102893	3323	muscle, skeletal, receptor tyrosine kinase [Source:MGI Symbol;Acc:MGI:103581]	4	58285960	58374303	1	Musk	18198	-1.94431	3.89472	13.0033	0.00031095	0.00640333	sig_de
ENSMUSG00000044447	ENSMUST00000039135	9988	dedicator of cytokinesis 5 [Source:MGI Symbol;Acc:MGI:2652871]	14	67752135	67933442	-1	Dock5	68813	0.930666	6.29987	12.99	0.000313153	0.00643721	non_sig_de
ENSMUSG00000022421	ENSMUST00000023057	5006	neuronal pentraxin receptor [Source:MGI Symbol;Acc:MGI:1920590]	15	79786351	79804766	-1	Nptxr	73340	1.33367	7.4792	12.9877	0.000313539	0.00643721	sig_de
ENSMUSG00000070526	ENSMUST00000094339	2640	paternally expressed 12 [Source:MGI Symbol;Acc:MGI:1351637]	7	62461871	62464510	-1	Peg12	27412	-3.44721	-0.318662	12.9651	0.000317345	0.00650558	sig_de
ENSMUSG00000006457	ENSMUST00000006626	2887	actinin alpha 3 [Source:MGI Symbol;Acc:MGI:99678]	19	4861216	4877909	-1	Actn3	11474	-3.49229	4.55332	12.9462	0.00032057	0.00655695	sig_de
ENSMUSG00000103593	ENSMUST00000193908	2181	predicted gene, 37352 [Source:MGI Symbol;Acc:MGI:5610580]	8	84200869	84203049	1	Gm37352		1.96955	1.44851	12.9448	0.000320812	0.00655695	sig_de
ENSMUSG00000048388	ENSMUST00000051454	5614	family with sequence similarity 171, member B [Source:MGI Symbol;Acc:MGI:2444579]	2	83812636	83883486	1	Fam171b	241520	-2.04715	2.37608	12.9405	0.000321555	0.00656231	sig_de
ENSMUSG00000031714	ENSMUST00000210676	4985	growth factor receptor bound protein 2-associated protein 1 [Source:MGI Symbol;Acc:MGI:108088]	8	80764438	80880519	-1	Gab1	14388	1.32394	6.00074	12.9344	0.000322592	0.00657365	sig_de
ENSMUSG00000024998	ENSMUST00000181994	473	phospholipase C, epsilon 1 [Source:MGI Symbol;Acc:MGI:1921305]	19	38481109	38785030	1	Plce1	74055	7.46061	1.94142	12.928	0.000323711	0.00658662	sig_de
ENSMUSG00000073434	ENSMUST00000177170	5946	WD repeat domain 90 [Source:MGI Symbol;Acc:MGI:1921267]	17	25844771	25861501	-1	Wdr90	106618	1.27695	4.02608	12.925	0.000324225	0.00658727	sig_de
ENSMUSG00000040659	ENSMUST00000036854	2381	EF hand domain containing 2 [Source:MGI Symbol;Acc:MGI:106504]	4	141858142	141874920	-1	Efhd2	27984	-0.999712	5.48537	12.9163	0.000325734	0.00660809	non_sig_de
ENSMUSG00000063296	ENSMUST00000229677	2662	transmembrane protein 117 [Source:MGI Symbol;Acc:MGI:2444580]	15	94629232	95096098	1	Tmem117	320709	3.72812	-0.579161	12.8872	0.000330839	0.0067017	sig_de
ENSMUSG00000038578	ENSMUST00000107544	3220	sushi domain containing 1 [Source:MGI Symbol;Acc:MGI:3651543]	4	59314683	59438633	-1	Susd1	634731	-2.66018	0.382501	12.8756	0.000332894	0.00672926	sig_de
ENSMUSG00000027808	ENSMUST00000029385	4611	stress-associated endoplasmic reticulum protein 1 [Source:MGI Symbol;Acc:MGI:92638]	3	58519817	58525892	-1	Serp1	28146	1.0497	6.95014	12.874	0.000333185	0.00672926	sig_de
ENSMUSG00000035521	ENSMUST00000038973	1234	N-acetylglucosamine-1-phosphotransferase, gamma subunit [Source:MGI Symbol;Acc:MGI:2147006]	17	25233331	25240124	-1	Gnptg	214505	0.970529	4.24671	12.8376	0.000339723	0.00685117	non_sig_de
ENSMUSG00000020435	ENSMUST00000102950	3077	oxysterol binding protein 2 [Source:MGI Symbol;Acc:MGI:1921559]	11	3703731	3863903	-1	Osbp2	74309	-5.2772	5.77497	12.766	0.000352986	0.00710813	sig_de
ENSMUSG00000030431	ENSMUST00000168578	1375	transmembrane protein 238 [Source:MGI Symbol;Acc:MGI:1922935]	7	4784557	4789656	-1	Tmem238	664968	1.28429	3.41617	12.7508	0.000355857	0.0071466	sig_de
ENSMUSG00000039887	ENSMUST00000039442	2037	asparagine-linked glycosylation 14 [Source:MGI Symbol;Acc:MGI:1914039]	3	121291773	121363094	1	Alg14	66789	1.02525	5.74594	12.7503	0.000355943	0.0071466	sig_de
ENSMUSG00000074480	ENSMUST00000172699	5778	mex3 RNA binding family member A [Source:MGI Symbol;Acc:MGI:1919890]	3	88532395	88541396	1	Mex3a	72640	-1.10356	4.7604	12.7409	0.000357744	0.00717222	sig_de
ENSMUSG00000039910	ENSMUST00000038107	1979	Cbp/p300-interacting transactivator, with Glu/Asp-rich carboxy-terminal domain, 2 [Source:MGI Symbol;Acc:MGI:1306784]	10	17723218	17725674	1	Cited2	17684	-0.997114	8.60244	12.7251	0.000360775	0.00722237	non_sig_de
ENSMUSG00000026580	ENSMUST00000162746	3438	selectin, platelet [Source:MGI Symbol;Acc:MGI:98280]	1	164115264	164150026	1	Selp	20344	-7.61221	-0.265408	12.7089	0.000363927	0.00727481	sig_de
ENSMUSG00000025422	ENSMUST00000239120	4076	ArfGAP with GTPase domain, ankyrin repeat and PH domain 2 [Source:MGI Symbol;Acc:MGI:3580016]	10	127075284	127093169	1	Agap2	216439	1.95551	2.76166	12.6935	0.000366933	0.00732106	sig_de
ENSMUSG00000045106	ENSMUST00000111114	3944	coiled-coil domain containing 73 [Source:MGI Symbol;Acc:MGI:3606488]	2	104867805	105017904	1	Ccdc73	211936	-11.0144	1.57101	12.6915	0.000367313	0.00732106	sig_de
ENSMUSG00000021403	ENSMUST00000006392	3253	serine (or cysteine) peptidase inhibitor, clade B, member 9b [Source:MGI Symbol;Acc:MGI:894668]	13	33027416	33041884	1	Serpinb9b	20706	-4.63499	3.66706	12.648	0.000375976	0.0074828	sig_de
ENSMUSG00000009214	ENSMUST00000009358	1382	myomaker, myoblast fusion factor [Source:MGI Symbol;Acc:MGI:1913389]	2	27061636	27072179	-1	Mymk	66139	-5.48358	2.50692	12.6415	0.000377285	0.00749406	sig_de
ENSMUSG00000027200	ENSMUST00000103241	6157	sema domain, transmembrane domain (TM), and cytoplasmic domain, (semaphorin) 6D [Source:MGI Symbol;Acc:MGI:2387661]	2	124089969	124667770	1	Sema6d	214968	-3.61035	2.71785	12.6397	0.00037764	0.00749406	sig_de
ENSMUSG00000016756	ENSMUST00000224953	2221	cytidine monophospho-N-acetylneuraminic acid hydroxylase [Source:MGI Symbol;Acc:MGI:103227]	13	24327404	24477377	1	Cmah	12763	-7.20926	4.40752	12.6265	0.000380308	0.00753606	sig_de
ENSMUSG00000079003	ENSMUST00000095228	2265	sterile alpha motif domain containing 1 [Source:MGI Symbol;Acc:MGI:2142433]	8	83997501	84000409	1	Samd1	666704	0.987238	6.63597	12.6185	0.000381943	0.00755749	non_sig_de
ENSMUSG00000080870	ENSMUST00000119851	999	predicted gene 14111 [Source:MGI Symbol;Acc:MGI:3652258]	2	146754707	146755705	-1	Gm14111		-0.883256	5.52876	12.615	0.000382667	0.00756086	non_sig_de
ENSMUSG00000015668	ENSMUST00000144643	1497	PDZ domain containing 11 [Source:MGI Symbol;Acc:MGI:1919871]	X	100622883	100626568	-1	Pdzd11	72621	-1.02977	4.33354	12.6119	0.0003833	0.00756243	sig_de
ENSMUSG00000030116	ENSMUST00000125728	328	microfibrillar associated protein 5 [Source:MGI Symbol;Acc:MGI:1354387]	6	122505845	122529290	1	Mfap5	50530	2.20911	3.07187	12.562	0.000393661	0.00774941	sig_de
ENSMUSG00000061601	ENSMUST00000182407	16846	piccolo (presynaptic cytomatrix protein) [Source:MGI Symbol;Acc:MGI:1349390]	5	14514918	14863459	1	Pclo	26875	-5.55205	0.861613	12.5608	0.000393913	0.00774941	sig_de
ENSMUSG00000046259	ENSMUST00000059845	752	small proline-rich protein 2H [Source:MGI Symbol;Acc:MGI:1330343]	3	92385685	92387324	1	Sprr2h	20762	-4.54081	-0.0485257	12.5405	0.000398231	0.00782309	sig_de
ENSMUSG00000045503	ENSMUST00000142347	240	SYS1 Golgi-localized integral membrane protein homolog (S. cerevisiae) [Source:MGI Symbol;Acc:MGI:1913710]	2	164456964	164479638	1	Sys1	66460	-0.996287	4.36719	12.5321	0.000400013	0.00784681	non_sig_de
ENSMUSG00000026930	ENSMUST00000066936	3384	G-protein signalling modulator 1 (AGS3-like, C. elegans) [Source:MGI Symbol;Acc:MGI:1915089]	2	26315515	26348237	1	Gpsm1	67839	-1.35341	4.33366	12.5109	0.000404593	0.00792525	sig_de
ENSMUSG00000040329	ENSMUST00000194279	4858	interleukin 7 [Source:MGI Symbol;Acc:MGI:96561]	3	7569994	7613760	-1	Il7	16196	3.84055	3.43369	12.4976	0.000407478	0.00797033	sig_de
ENSMUSG00000046733	ENSMUST00000050104	2083	G protein-coupled receptor, family C, group 5, member A [Source:MGI Symbol;Acc:MGI:1891250]	6	135065651	135084709	1	Gprc5a	232431	-1.28998	5.64516	12.4737	0.000412724	0.00805099	sig_de
ENSMUSG00000046798	ENSMUST00000198303	349	claudin 12 [Source:MGI Symbol;Acc:MGI:1929288]	5	5489537	5514958	-1	Cldn12	64945	-1.13732	4.33215	12.4718	0.000413145	0.00805099	sig_de
ENSMUSG00000075330	ENSMUST00000100083	1116	RIKEN cDNA A930003A15 gene [Source:MGI Symbol;Acc:MGI:1915412]	16	19876567	19884274	-1	A930003A15Rik		-8.76421	-0.890533	12.4708	0.00041337	0.00805099	sig_de
ENSMUSG00000031207	ENSMUST00000117399	3842	moesin [Source:MGI Symbol;Acc:MGI:97167]	X	96096042	96168552	1	Msn	17698	-0.959916	9.75986	12.4292	0.000422674	0.00822046	non_sig_de
ENSMUSG00000000149	ENSMUST00000000153	3416	guanine nucleotide binding protein, alpha 12 [Source:MGI Symbol;Acc:MGI:95767]	5	140758408	140830431	-1	Gna12	14673	-0.892111	6.94299	12.4218	0.000424357	0.00824147	non_sig_de
ENSMUSG00000106847	ENSMUST00000202826	4725	paternally expressed 13 [Source:MGI Symbol;Acc:MGI:2663476]	15	72805600	72810324	-1	Peg13		-1.15908	4.42675	12.4129	0.000426382	0.00826903	sig_de
ENSMUSG00000019970	ENSMUST00000120509	3096	serum/glucocorticoid regulated kinase 1 [Source:MGI Symbol;Acc:MGI:1340062]	10	21882184	21999903	1	Sgk1	20393	-1.13607	5.89628	12.4072	0.00042769	0.00827158	sig_de
ENSMUSG00000024304	ENSMUST00000025166	4843	cadherin 2 [Source:MGI Symbol;Acc:MGI:88355]	18	16588877	16809246	-1	Cdh2	12558	1.45765	7.31746	12.4044	0.000428318	0.00827158	sig_de
ENSMUSG00000059401	ENSMUST00000239162	3342	mastermind-like domain containing 1 [Source:MGI Symbol;Acc:MGI:3045303]	X	71050240	71156056	1	Mamld1	333639	4.62466	-0.289987	12.4044	0.000428331	0.00827158	sig_de
ENSMUSG00000032796	ENSMUST00000035471	9526	laminin, alpha 1 [Source:MGI Symbol;Acc:MGI:99892]	17	67697259	67822647	1	Lama1	16772	-7.88662	1.06506	12.3968	0.00043007	0.00829343	sig_de
ENSMUSG00000032238	ENSMUST00000140351	1422	RAR-related orphan receptor alpha [Source:MGI Symbol;Acc:MGI:104661]	9	68653786	69388246	1	Rora	19883	-4.35191	0.520449	12.37	0.000436294	0.00840158	sig_de
ENSMUSG00000036136	ENSMUST00000041133	3088	family with sequence similarity 110, member C [Source:MGI Symbol;Acc:MGI:1918813]	12	31073861	31080251	1	Fam110c	104943	-8.37339	-1.03256	12.354	0.000440037	0.00846172	sig_de
ENSMUSG00000018507	ENSMUST00000151195	3671	transient receptor potential cation channel, subfamily V, member 2 [Source:MGI Symbol;Acc:MGI:1341836]	11	62574486	62600515	1	Trpv2	22368	1.79249	4.47144	12.3285	0.000446093	0.00856611	sig_de
ENSMUSG00000025154	ENSMUST00000026150	5103	Rho GTPase activating protein 19 [Source:MGI Symbol;Acc:MGI:1918335]	19	41766588	41802047	-1	Arhgap19	71085	-1.22633	3.18029	12.3163	0.000449014	0.00861009	sig_de
ENSMUSG00000042340	ENSMUST00000047393	1352	cardiotrophin 1 [Source:MGI Symbol;Acc:MGI:105115]	7	127712736	127718192	1	Ctf1	13019	1.79185	2.72521	12.2905	0.000455282	0.00871804	sig_de
ENSMUSG00000028681	ENSMUST00000030443	4382	patched 2 [Source:MGI Symbol;Acc:MGI:1095405]	4	117096075	117116101	1	Ptch2	19207	3.20432	-0.354552	12.2796	0.000457948	0.00875682	sig_de
ENSMUSG00000029674	ENSMUST00000015137	3331	LIM-domain containing, protein kinase [Source:MGI Symbol;Acc:MGI:104572]	5	134656039	134688598	-1	Limk1	16885	-1.84215	6.30077	12.2542	0.000464211	0.00886416	sig_de
ENSMUSG00000033068	ENSMUST00000094467	2540	ectonucleoside triphosphate diphosphohydrolase 6 [Source:MGI Symbol;Acc:MGI:1202295]	2	150749042	150771675	1	Entpd6	12497	-1.53776	2.70304	12.2376	0.00046837	0.00893029	sig_de
ENSMUSG00000028864	ENSMUST00000195957	1633	hepatocyte growth factor [Source:MGI Symbol;Acc:MGI:96079]	5	16553495	16620152	1	Hgf	15234	-3.44728	4.17938	12.2351	0.000468982	0.00893029	sig_de
ENSMUSG00000072214	ENSMUST00000232653	3678	septin 5 [Source:MGI Symbol;Acc:MGI:1195461]	16	18620502	18629954	-1	Septin5	18951	-0.970508	6.70065	12.1929	0.000479716	0.00912196	non_sig_de
ENSMUSG00000023990	ENSMUST00000086932	2342	transcription factor EB [Source:MGI Symbol;Acc:MGI:103270]	17	47737030	47792419	1	Tfeb	21425	0.993341	4.35792	12.1731	0.000484843	0.00920662	non_sig_de
ENSMUSG00000097887	ENSMUST00000222498	611	predicted gene, 26542 [Source:MGI Symbol;Acc:MGI:5477036]	11	50236953	50288839	1	Gm26542		3.41665	-0.4937	12.156	0.000489311	0.00927857	sig_de
ENSMUSG00000035725	ENSMUST00000036333	4146	protein kinase, X-linked [Source:MGI Symbol;Acc:MGI:1309999]	X	77761411	77796278	-1	Prkx	19108	-1.45442	5.42106	12.1126	0.000500829	0.00948379	sig_de
ENSMUSG00000040118	ENSMUST00000101581	3879	calcium channel, voltage-dependent, alpha2/delta subunit 1 [Source:MGI Symbol;Acc:MGI:88295]	5	15934691	16374511	1	Cacna2d1	12293	-1.34995	4.25259	12.1024	0.000503571	0.00952251	sig_de
ENSMUSG00000008734	ENSMUST00000008878	4518	G protein-coupled receptor, family C, group 5, member B [Source:MGI Symbol;Acc:MGI:1927596]	7	118972047	118995211	-1	Gprc5b	64297	-1.4439	5.81197	12.0973	0.000504942	0.00952441	sig_de
ENSMUSG00000027171	ENSMUST00000028593	2872	proline rich Gla (G-carboxyglutamic acid) 4 (transmembrane) [Source:MGI Symbol;Acc:MGI:2442211]	2	104830741	104849876	-1	Prrg4	228413	-6.12742	5.72583	12.0969	0.000505066	0.00952441	sig_de
ENSMUSG00000039813	ENSMUST00000084621	4315	TBC1 domain family, member 2 [Source:MGI Symbol;Acc:MGI:2652885]	4	46604390	46650209	-1	Tbc1d2	381605	2.11201	1.72188	12.058	0.0005157	0.00971152	sig_de
ENSMUSG00000043088	ENSMUST00000058548	2940	interleukin 17 receptor E [Source:MGI Symbol;Acc:MGI:1889371]	6	113458484	113470758	1	Il17re	57890	7.07894	0.623955	12.0417	0.000520248	0.00978367	sig_de
ENSMUSG00000031748	ENSMUST00000137202	741	guanine nucleotide binding protein, alpha O [Source:MGI Symbol;Acc:MGI:95775]	8	93809966	93969388	1	Gnao1	14681	1.11371	8.11146	12.0081	0.000529693	0.00993613	sig_de
ENSMUSG00000021281	ENSMUST00000102745	3762	tumor necrosis factor, alpha-induced protein 2 [Source:MGI Symbol;Acc:MGI:104960]	12	111442469	111455018	1	Tnfaip2	21928	-1.06066	6.26036	12.0077	0.000529811	0.00993613	sig_de
ENSMUSG00000059027	ENSMUST00000156790	3096	RIKEN cDNA 9630013D21 gene [Source:MGI Symbol;Acc:MGI:2442649]	4	109651529	109657853	-1	9630013D21Rik		2.49075	-0.763134	12.0013	0.000531627	0.00995651	sig_de
ENSMUSG00000040488	ENSMUST00000038618	5386	latent transforming growth factor beta binding protein 4 [Source:MGI Symbol;Acc:MGI:1321395]	7	27305136	27337692	-1	Ltbp4	108075	1.42649	7.13794	11.9933	0.000533924	0.00998444	sig_de
ENSMUSG00000031750	ENSMUST00000076846	1709	interleukin 34 [Source:MGI Symbol;Acc:MGI:1923777]	8	110741829	110805924	-1	Il34	76527	-3.84389	2.84525	11.991	0.000534581	0.00998444	sig_de
ENSMUSG00000057751	ENSMUST00000030897	6851	multiple EGF-like-domains 6 [Source:MGI Symbol;Acc:MGI:1919351]	4	154170730	154275713	1	Megf6	230971	3.25853	1.79559	11.9646	0.000542202	0.010113	sig_de
ENSMUSG00000025792	ENSMUST00000026899	2023	solute carrier family 25 (mitochondrial carrier, dicarboxylate transporter), member 10 [Source:MGI Symbol;Acc:MGI:1353497]	11	120491840	120499187	1	Slc25a10	27376	-0.939069	6.10013	11.9599	0.000543565	0.0101245	non_sig_de
ENSMUSG00000061436	ENSMUST00000161779	7684	homeodomain interacting protein kinase 2 [Source:MGI Symbol;Acc:MGI:1314872]	6	38694390	38876165	-1	Hipk2	15258	-1.75795	7.29869	11.9495	0.000546612	0.0101674	sig_de
ENSMUSG00000039671	ENSMUST00000150871	515	zinc finger, MYND-type containing 8 [Source:MGI Symbol;Acc:MGI:1918025]	2	165784152	165899016	-1	Zmynd8	228880	-1.02841	6.68284	11.9347	0.000550982	0.0102348	sig_de
ENSMUSG00000038068	ENSMUST00000068891	4640	ring finger protein 144B [Source:MGI Symbol;Acc:MGI:2384986]	13	47122656	47247991	1	Rnf144b	218215	-4.11762	2.67906	11.9133	0.000557331	0.0103386	sig_de
ENSMUSG00000082925	ENSMUST00000117628	3121	predicted gene 13135 [Source:MGI Symbol;Acc:MGI:3650404]	4	147275976	147279096	1	Gm13135		1.34037	2.55705	11.9004	0.000561213	0.0103965	sig_de
ENSMUSG00000066842	ENSMUST00000074783	17908	hemicentin 1 [Source:MGI Symbol;Acc:MGI:2685047]	1	150562524	150993435	-1	Hmcn1	545370	-3.19192	0.165306	11.8908	0.000564107	0.010436	sig_de
ENSMUSG00000096576	ENSMUST00000222112	2451	oogenesin 1 [Source:MGI Symbol;Acc:MGI:2679150]	12	87602688	87608850	1	Oog1	193322	-3.14161	-0.738586	11.8682	0.000571004	0.0105493	sig_de
ENSMUSG00000049134	ENSMUST00000167239	4752	nebulin-related anchoring protein [Source:MGI Symbol;Acc:MGI:1098765]	19	56320035	56390037	-1	Nrap	18175	-2.74838	-0.0538733	11.8402	0.000579656	0.0106946	sig_de
ENSMUSG00000031657	ENSMUST00000034079	3251	HEAT repeat containing 3 [Source:MGI Symbol;Acc:MGI:2444491]	8	88137855	88172027	1	Heatr3	234549	0.973796	5.16523	11.822	0.000585363	0.0107854	non_sig_de
ENSMUSG00000026827	ENSMUST00000141536	2176	glycerol phosphate dehydrogenase 2, mitochondrial [Source:MGI Symbol;Acc:MGI:99778]	2	57237635	57370719	1	Gpd2	14571	-1.0162	5.7969	11.7955	0.000593745	0.0109251	sig_de
ENSMUSG00000029765	ENSMUST00000115096	12877	plexin A4 [Source:MGI Symbol;Acc:MGI:2179061]	6	32144268	32588192	-1	Plxna4	243743	-5.29088	1.26132	11.7922	0.000594795	0.0109297	sig_de
ENSMUSG00000037347	ENSMUST00000044138	2206	carbohydrate (N-acetylglucosamino) sulfotransferase 7 [Source:MGI Symbol;Acc:MGI:1891767]	X	20059560	20097521	1	Chst7	60322	2.13632	0.965814	11.7823	0.000597971	0.0109733	sig_de
ENSMUSG00000005150	ENSMUST00000131909	1406	WD repeat domain containing 83 [Source:MGI Symbol;Acc:MGI:1915086]	8	85075035	85081306	-1	Wdr83	67836	1.74384	1.43099	11.764	0.000603859	0.0110664	sig_de
ENSMUSG00000026489	ENSMUST00000027766	4026	coenzyme Q8A [Source:MGI Symbol;Acc:MGI:1914676]	1	180165238	180199602	-1	Coq8a	67426	3.04019	-0.409355	11.7436	0.000610513	0.0111734	sig_de
ENSMUSG00000023456	ENSMUST00000172132	1607	triosephosphate isomerase 1 [Source:MGI Symbol;Acc:MGI:98797]	6	124810586	124814296	-1	Tpi1	21991	-0.937351	7.77387	11.7305	0.00061484	0.0112375	non_sig_de
ENSMUSG00000039323	ENSMUST00000047328	1307	insulin-like growth factor binding protein 2 [Source:MGI Symbol;Acc:MGI:96437]	1	72824503	72852474	1	Igfbp2	16008	-6.21204	8.69242	11.6728	0.000634194	0.0115757	sig_de
ENSMUSG00000031570	ENSMUST00000068916	1483	phospholipid phosphatase 5 [Source:MGI Symbol;Acc:MGI:1919160]	8	25720037	25724887	1	Plpp5	71910	0.856306	5.80798	11.662	0.000637909	0.0116194	non_sig_de
ENSMUSG00000027304	ENSMUST00000028767	4664	RTF1, Paf1/RNA polymerase II complex component [Source:MGI Symbol;Acc:MGI:1309480]	2	119675068	119735407	1	Rtf1	76246	-0.903481	5.08441	11.6609	0.000638288	0.0116194	non_sig_de
ENSMUSG00000020407	ENSMUST00000020677	1277	uridine phosphorylase 1 [Source:MGI Symbol;Acc:MGI:1097668]	11	9118103	9136170	1	Upp1	22271	-2.17149	1.33529	11.6267	0.000650106	0.0118188	sig_de
ENSMUSG00000024807	ENSMUST00000138532	3464	synovial apoptosis inhibitor 1, synoviolin [Source:MGI Symbol;Acc:MGI:1921376]	19	6046576	6053712	1	Syvn1	74126	0.860425	7.08019	11.6103	0.000655861	0.0119075	non_sig_de
ENSMUSG00000026074	ENSMUST00000168431	5632	mitogen-activated protein kinase kinase kinase kinase 4 [Source:MGI Symbol;Acc:MGI:1349394]	1	39900913	40026310	1	Map4k4	26921	-1.11952	7.74343	11.6043	0.000658009	0.0119307	sig_de
ENSMUSG00000024235	ENSMUST00000025078	2569	mitogen-activated protein kinase kinase kinase 8 [Source:MGI Symbol;Acc:MGI:1346878]	18	4331327	4353015	-1	Map3k8	26410	7.89311	-0.651327	11.5861	0.000664459	0.0120316	sig_de
ENSMUSG00000020649	ENSMUST00000020980	2193	ribonucleotide reductase M2 [Source:MGI Symbol;Acc:MGI:98181]	12	24708241	24714146	1	Rrm2	20135	-0.996296	8.16444	11.5697	0.000670351	0.0121223	non_sig_de
ENSMUSG00000073530	ENSMUST00000159861	9518	pappalysin 2 [Source:MGI Symbol;Acc:MGI:3051647]	1	158711727	158980490	-1	Pappa2	23850	5.66891	2.01015	11.5657	0.000671789	0.0121322	sig_de
ENSMUSG00000000278	ENSMUST00000000287	2097	serine carboxypeptidase 1 [Source:MGI Symbol;Acc:MGI:1921867]	11	88924020	88955465	-1	Scpep1	74617	0.881169	6.91363	11.5507	0.000677249	0.0122146	non_sig_de
ENSMUSG00000006403	ENSMUST00000111315	4389	a disintegrin-like and metallopeptidase (reprolysin type) with thrombospondin type 1 motif, 4 [Source:MGI Symbol;Acc:MGI:1339949]	1	171250421	171260637	1	Adamts4	240913	-2.3207	3.55748	11.5373	0.000682122	0.0122863	sig_de
ENSMUSG00000081769	ENSMUST00000153206	450	predicted gene 12216 [Source:MGI Symbol;Acc:MGI:3650088]	11	53783418	53859256	-1	Gm12216		2.62183	0.838284	11.5297	0.000684921	0.0123205	sig_de
ENSMUSG00000041540	ENSMUST00000038815	7243	SRY (sex determining region Y)-box 5 [Source:MGI Symbol;Acc:MGI:98367]	6	143828425	144781977	-1	Sox5	20678	-3.31321	-0.863232	11.5202	0.000688436	0.0123674	sig_de
ENSMUSG00000026077	ENSMUST00000173050	484	neuronal PAS domain protein 2 [Source:MGI Symbol;Acc:MGI:109232]	1	39193731	39363236	1	Npas2	18143	-7.48582	1.27696	11.5163	0.000689887	0.0123772	sig_de
ENSMUSG00000002489	ENSMUST00000114122	4596	T cell lymphoma invasion and metastasis 1 [Source:MGI Symbol;Acc:MGI:103306]	16	89787111	90143769	-1	Tiam1	21844	1.33852	5.34643	11.476	0.000705019	0.0126321	sig_de
ENSMUSG00000004698	ENSMUST00000209902	7940	histone deacetylase 9 [Source:MGI Symbol;Acc:MGI:1931221]	12	34047580	34917095	-1	Hdac9	79221	-6.22307	3.08078	11.459	0.000711476	0.012731	sig_de
ENSMUSG00000031700	ENSMUST00000034136	3639	glutamic pyruvate transaminase (alanine aminotransferase) 2 [Source:MGI Symbol;Acc:MGI:1915391]	8	85492576	85527560	1	Gpt2	108682	1.30627	6.09018	11.4365	0.000720156	0.0128695	sig_de
ENSMUSG00000038508	ENSMUST00000003808	1545	growth differentiation factor 15 [Source:MGI Symbol;Acc:MGI:1346047]	8	70629393	70632456	-1	Gdf15	23886	-2.74188	5.56889	11.4174	0.000727584	0.0129852	sig_de
ENSMUSG00000025269	ENSMUST00000112720	4742	apurinic/apyrimidinic endonuclease 2 [Source:MGI Symbol;Acc:MGI:1924872]	X	150519519	150589868	-1	Apex2	77622	-1.31869	4.19063	11.4114	0.000729938	0.0130102	sig_de
ENSMUSG00000031783	ENSMUST00000109521	1580	polymerase (RNA) II (DNA directed) polypeptide C [Source:MGI Symbol;Acc:MGI:109299]	8	94857450	94873535	1	Polr2c	20021	0.901535	5.56877	11.3936	0.000736965	0.0131114	non_sig_de
ENSMUSG00000027559	ENSMUST00000195575	1395	carbonic anhydrase 3 [Source:MGI Symbol;Acc:MGI:88270]	3	14863512	14872523	1	Car3	12350	-1.84541	2.65249	11.3913	0.000737872	0.0131114	sig_de
ENSMUSG00000050395	ENSMUST00000062246	3347	tumor necrosis factor (ligand) superfamily, member 15 [Source:MGI Symbol;Acc:MGI:2180140]	4	63724603	63745113	-1	Tnfsf15	326623	2.18458	0.767196	11.3885	0.000739015	0.0131114	sig_de
ENSMUSG00000028707	ENSMUST00000064806	5799	diencephalon/mesencephalon homeobox 1 [Source:MGI Symbol;Acc:MGI:2153518]	4	115915119	115939926	-1	Dmbx1	140477	-5.42959	2.97384	11.3874	0.000739453	0.0131114	sig_de
ENSMUSG00000018341	ENSMUST00000117441	2600	interleukin 12 receptor, beta 2 [Source:MGI Symbol;Acc:MGI:1270861]	6	67291318	67376188	-1	Il12rb2	16162	6.7637	1.08964	11.3794	0.000742611	0.0131503	sig_de
ENSMUSG00000002057	ENSMUST00000108294	3214	forkhead box N1 [Source:MGI Symbol;Acc:MGI:102949]	11	78357577	78386558	-1	Foxn1	15218	-2.05063	2.24486	11.3613	0.000749895	0.0132621	sig_de
ENSMUSG00000031781	ENSMUST00000162538	4359	cytokine induced apoptosis inhibitor 1 [Source:MGI Symbol;Acc:MGI:1922083]	8	94819804	94838358	-1	Ciapin1	109006	0.956265	5.36571	11.3386	0.000759142	0.0134082	non_sig_de
ENSMUSG00000087574	ENSMUST00000138007	3220	RIKEN cDNA C030037D09 gene [Source:MGI Symbol;Acc:MGI:1924865]	11	88718645	88728893	1	C030037D09Rik		1.51607	3.10723	11.3277	0.00076361	0.0134697	sig_de
ENSMUSG00000000266	ENSMUST00000112990	6271	midline 2 [Source:MGI Symbol;Acc:MGI:1344333]	X	140664599	140767715	1	Mid2	23947	-1.07896	4.00478	11.321	0.000766343	0.0134924	sig_de
ENSMUSG00000097148	ENSMUST00000181173	1712	predicted pseudogene 3839 [Source:MGI Symbol;Acc:MGI:3782011]	14	11280735	11356726	-1	Gm3839		-0.850201	5.23189	11.3197	0.000766874	0.0134924	non_sig_de
ENSMUSG00000034845	ENSMUST00000048452	1987	plasmalemma vesicle associated protein [Source:MGI Symbol;Acc:MGI:1890497]	8	71497765	71511752	-1	Plvap	84094	3.98003	1.07201	11.317	0.000768013	0.0134951	sig_de
ENSMUSG00000001622	ENSMUST00000001667	991	casein kappa [Source:MGI Symbol;Acc:MGI:107461]	5	87925579	87932665	1	Csn3	12994	-5.07732	2.64198	11.3024	0.000774058	0.0135838	sig_de
ENSMUSG00000005125	ENSMUST00000005256	2889	N-myc downstream regulated gene 1 [Source:MGI Symbol;Acc:MGI:1341799]	15	66929318	66969640	-1	Ndrg1	17988	1.7504	8.01761	11.2518	0.000795441	0.0139412	sig_de
ENSMUSG00000021950	ENSMUST00000022519	1880	annexin A8 [Source:MGI Symbol;Acc:MGI:1201374]	14	34085981	34100571	1	Anxa8	11752	1.73662	5.11103	11.2313	0.000804276	0.0140779	sig_de
ENSMUSG00000039617	ENSMUST00000117148	684	predicted gene 7488 [Source:MGI Symbol;Acc:MGI:3647006]	3	21049565	21050248	1	Gm7488		0.928178	7.00055	11.2152	0.0008113	0.0141827	non_sig_de
ENSMUSG00000005148	ENSMUST00000005279	3352	Kruppel-like factor 5 [Source:MGI Symbol;Acc:MGI:1338056]	14	99298691	99315036	1	Klf5	12224	0.933882	6.59204	11.189	0.000822851	0.0143662	non_sig_de
ENSMUSG00000031161	ENSMUST00000115642	4069	histone deacetylase 6 [Source:MGI Symbol;Acc:MGI:1333752]	X	7930120	7947889	-1	Hdac6	15185	-0.978827	4.91152	11.1821	0.000825885	0.0144008	non_sig_de
ENSMUSG00000023861	ENSMUST00000145402	373	mitochondrial pyruvate carrier 1 [Source:MGI Symbol;Acc:MGI:1915240]	17	8282904	8297661	1	Mpc1	55951	1.31113	2.82675	11.1771	0.000828141	0.0144217	sig_de
ENSMUSG00000035354	ENSMUST00000037968	5157	UV radiation resistance associated gene [Source:MGI Symbol;Acc:MGI:1925860]	7	98885021	99141141	-1	Uvrag	78610	0.980977	4.64346	11.1686	0.000831918	0.014469	non_sig_de
ENSMUSG00000031647	ENSMUST00000161421	4142	microfibrillar-associated protein 3-like [Source:MGI Symbol;Acc:MGI:1918556]	8	60632827	60676729	1	Mfap3l	71306	-1.05342	6.04084	11.1302	0.000849334	0.0147531	sig_de
ENSMUSG00000081885	ENSMUST00000119218	2850	predicted gene 13231 [Source:MGI Symbol;Acc:MGI:3649243]	4	145641357	145644399	1	Gm13231		1.55989	1.74289	11.1009	0.000862859	0.014969	sig_de
ENSMUSG00000000120	ENSMUST00000000122	3446	nerve growth factor receptor (TNFR superfamily, member 16) [Source:MGI Symbol;Acc:MGI:97323]	11	95568818	95587735	-1	Ngfr	18053	-6.66416	3.69825	11.0956	0.000865323	0.0149908	sig_de
ENSMUSG00000026308	ENSMUST00000027533	3089	kelch-like 30 [Source:MGI Symbol;Acc:MGI:1918038]	1	91351016	91362416	1	Klhl30	70788	-3.41362	3.32171	11.0924	0.000866837	0.0149908	sig_de
ENSMUSG00000001924	ENSMUST00000089217	4044	ubiquitin-like modifier activating enzyme 1 [Source:MGI Symbol;Acc:MGI:98890]	X	20658326	20683179	1	Uba1	22201	-0.852971	8.58347	11.0911	0.000867411	0.0149908	non_sig_de
ENSMUSG00000037126	ENSMUST00000225748	1705	pleckstrin and Sec7 domain containing [Source:MGI Symbol;Acc:MGI:1920978]	19	46312087	46327156	-1	Psd	73728	1.74293	2.08458	11.0742	0.000875377	0.0151094	sig_de
ENSMUSG00000021484	ENSMUST00000021940	4315	lectin, mannose-binding 2 [Source:MGI Symbol;Acc:MGI:1914140]	13	55343833	55362783	-1	Lman2	66890	0.90601	7.17163	11.0525	0.000885694	0.0152682	non_sig_de
ENSMUSG00000024990	ENSMUST00000025951	1161	retinol binding protein 4, plasma [Source:MGI Symbol;Acc:MGI:97879]	19	38116629	38125281	-1	Rbp4	19662	8.37972	-0.990688	11.0278	0.000897558	0.0154532	sig_de
ENSMUSG00000027189	ENSMUST00000102573	5612	tripartite motif-containing 44 [Source:MGI Symbol;Acc:MGI:1931835]	2	102300119	102407828	-1	Trim44	80985	-0.854064	5.20512	11.0184	0.000902137	0.0155124	non_sig_de
ENSMUSG00000003153	ENSMUST00000032476	3959	solute carrier family 2 (facilitated glucose transporter), member 3 [Source:MGI Symbol;Acc:MGI:95757]	6	122727809	122801640	-1	Slc2a3	20527	-6.23973	-1.18482	11.0136	0.00090448	0.0155332	sig_de
ENSMUSG00000040282	ENSMUST00000110918	2735	cDNA sequence BC052040 [Source:MGI Symbol;Acc:MGI:3026886]	2	115581716	115778768	1	BC052040	399568	-1.15829	4.04787	11.0089	0.000906775	0.015553	sig_de
ENSMUSG00000068270	ENSMUST00000103005	4839	shroom family member 4 [Source:MGI Symbol;Acc:MGI:2685570]	X	6399854	6637448	1	Shroom4	208431	-1.49844	4.04862	10.9885	0.000916767	0.0157047	sig_de
ENSMUSG00000112278	ENSMUST00000218555	728	predicted gene, 30025 [Source:MGI Symbol;Acc:MGI:5589184]	12	80435209	80435936	1	Gm30025		-1.89067	2.2067	10.9344	0.000943932	0.0161496	sig_de
ENSMUSG00000026062	ENSMUST00000027231	5019	solute carrier family 9 (sodium/hydrogen exchanger), member 2 [Source:MGI Symbol;Acc:MGI:105075]	1	40680574	40769273	1	Slc9a2	226999	-5.64136	2.75229	10.9321	0.000945103	0.0161496	sig_de
ENSMUSG00000004317	ENSMUST00000004428	8390	chloride channel, voltage-sensitive 5 [Source:MGI Symbol;Acc:MGI:99486]	X	7153810	7319358	-1	Clcn5	12728	-2.77797	6.51182	10.9127	0.000955068	0.0162698	sig_de
										1.59817	1.64895	10.9104	0.000956258	0.0162698	sig_de
ENSMUSG00000050896	ENSMUST00000151799	1303	reticulon 4 receptor-like 2 [Source:MGI Symbol;Acc:MGI:2669796]	2	84871924	84886710	-1	Rtn4rl2	269295	2.81774	1.71968	10.9101	0.00095639	0.0162698	sig_de
ENSMUSG00000022505	ENSMUST00000078357	3440	epithelial membrane protein 2 [Source:MGI Symbol;Acc:MGI:1098726]	16	10281749	10313968	-1	Emp2	13731	0.810323	7.6909	10.9091	0.000956907	0.0162698	non_sig_de
ENSMUSG00000038780	ENSMUST00000126822	4710	SMAD specific E3 ubiquitin protein ligase 1 [Source:MGI Symbol;Acc:MGI:1923038]	5	144876495	144965847	-1	Smurf1	75788	-1.39324	6.47284	10.9035	0.000959843	0.0162994	sig_de
ENSMUSG00000032625	ENSMUST00000119581	5678	thrombospondin, type I, domain containing 7A [Source:MGI Symbol;Acc:MGI:2685683]	6	12311610	12749410	-1	Thsd7a	330267	2.02097	4.28825	10.8997	0.000961775	0.0163119	sig_de
ENSMUSG00000022584	ENSMUST00000187864	2680	lymphocyte antigen 6 complex, locus C2 [Source:MGI Symbol;Acc:MGI:3712069]	15	75108158	75111970	-1	Ly6c2	100041546	-2.92958	1.82693	10.8876	0.000968098	0.0163988	sig_de
ENSMUSG00000054733	ENSMUST00000067927	1860	methionine sulfoxide reductase A [Source:MGI Symbol;Acc:MGI:106916]	14	64122625	64455903	-1	Msra	110265	1.35599	2.93026	10.878	0.000973129	0.0164636	sig_de
ENSMUSG00000026594	ENSMUST00000172057	6863	Ral GEF with PH domain and SH3 binding motif 2 [Source:MGI Symbol;Acc:MGI:1925505]	1	156804166	156939626	-1	Ralgps2	78255	-1.50247	2.22168	10.8562	0.000984649	0.0166307	sig_de
ENSMUSG00000058672	ENSMUST00000056427	1610	tubulin, beta 2A class IIA [Source:MGI Symbol;Acc:MGI:107861]	13	34074274	34078007	-1	Tubb2a	22151	-1.13722	7.95123	10.8547	0.000985442	0.0166307	sig_de
ENSMUSG00000028439	ENSMUST00000108049	3296	family with sequence similarity 219, member A [Source:MGI Symbol;Acc:MGI:1919151]	4	41517691	41569538	-1	Fam219a	71901	-1.07835	3.4171	10.8521	0.00098686	0.0166341	sig_de
ENSMUSG00000017774	ENSMUST00000102505	4652	myosin IC [Source:MGI Symbol;Acc:MGI:106612]	11	75650504	75673910	1	Myo1c	17913	0.797877	9.19186	10.8384	0.000994165	0.0167365	non_sig_de
ENSMUSG00000024678	ENSMUST00000025581	1513	membrane-spanning 4-domains, subfamily A, member 4D [Source:MGI Symbol;Acc:MGI:1913857]	19	11536801	11558467	1	Ms4a4d	66607	-5.66913	0.560492	10.8306	0.000998383	0.0167774	sig_de
ENSMUSG00000029419	ENSMUST00000114217	4881	apical junction component 1 [Source:MGI Symbol;Acc:MGI:2685842]	2	25575416	25581757	-1	Ajm1	381353	1.92274	2.71608	10.8293	0.000999052	0.0167774	sig_de
ENSMUSG00000059248	ENSMUST00000093907	3616	septin 9 [Source:MGI Symbol;Acc:MGI:1858222]	11	117199661	117362325	1	Septin9	53860	-1.00419	8.96444	10.8268	0.00100042	0.0167798	sig_de
ENSMUSG00000040181	ENSMUST00000046049	2388	flavin containing monooxygenase 1 [Source:MGI Symbol;Acc:MGI:1310002]	1	162829561	162866610	-1	Fmo1	14261	2.35083	4.32823	10.816	0.00100625	0.0168568	sig_de
ENSMUSG00000036840	ENSMUST00000045296	1968	siah E3 ubiquitin protein ligase 1A [Source:MGI Symbol;Acc:MGI:108064]	8	86724007	86745934	-1	Siah1a	20437	1.20947	3.13363	10.8006	0.00101465	0.0169768	sig_de
ENSMUSG00000030352	ENSMUST00000112173	3819	tetraspanin 9 [Source:MGI Symbol;Acc:MGI:1924558]	6	127961396	128143594	-1	Tspan9	109246	1.36713	6.56866	10.7971	0.00101659	0.0169884	sig_de
ENSMUSG00000047963	ENSMUST00000200941	523	starch binding domain 1 [Source:MGI Symbol;Acc:MGI:1261768]	5	92603041	92606579	1	Stbd1	52331	-1.90753	2.74786	10.7885	0.00102133	0.0170407	sig_de
ENSMUSG00000023961	ENSMUST00000024757	4560	ectonucleotide pyrophosphatase/phosphodiesterase 4 [Source:MGI Symbol;Acc:MGI:2682634]	17	44096308	44105809	-1	Enpp4	224794	1.23235	3.87241	10.7869	0.00102222	0.0170407	sig_de
ENSMUSG00000034161	ENSMUST00000229271	2007	scleraxis [Source:MGI Symbol;Acc:MGI:102934]	15	76457452	76459458	1	Scx	20289	1.08607	5.85795	10.7839	0.00102384	0.017047	sig_de
ENSMUSG00000040699	ENSMUST00000045923	2950	LIM domain containing 2 [Source:MGI Symbol;Acc:MGI:1915053]	11	106156256	106160860	-1	Limd2	67803	-0.901057	6.07696	10.7792	0.00102645	0.0170695	non_sig_de
ENSMUSG00000026564	ENSMUST00000192369	4045	dual specificity phosphatase 27 (putative) [Source:MGI Symbol;Acc:MGI:2685055]	1	166098148	166127922	-1	Dusp27	240892	-5.11784	0.550544	10.7691	0.0010321	0.0171427	sig_de
ENSMUSG00000104670	ENSMUST00000196009	733	predicted pseudogene 9369 [Source:MGI Symbol;Acc:MGI:3645990]	3	123509942	123510674	-1	Gm9369		-2.02139	1.03344	10.7472	0.00104437	0.0173254	sig_de
ENSMUSG00000050079	ENSMUST00000060389	3852	ring finger and SPRY domain containing 1 [Source:MGI Symbol;Acc:MGI:1914860]	8	94601937	94660275	1	Rspry1	67610	1.34954	3.2192	10.7415	0.00104762	0.0173582	sig_de
ENSMUSG00000003948	ENSMUST00000107887	1654	monocyte to macrophage differentiation-associated [Source:MGI Symbol;Acc:MGI:1914718]	11	90249456	90278589	1	Mmd	67468	-1.20897	7.14336	10.7347	0.00105147	0.0174008	sig_de
ENSMUSG00000044456	ENSMUST00000056950	3892	Ras and Rab interactor 3 [Source:MGI Symbol;Acc:MGI:2385708]	12	102283048	102390855	1	Rin3	217835	-2.06637	6.08448	10.7261	0.00105637	0.0174608	sig_de
ENSMUSG00000004113	ENSMUST00000070864	9655	calcium channel, voltage-dependent, N type, alpha 1B subunit [Source:MGI Symbol;Acc:MGI:88296]	2	24603887	24763152	-1	Cacna1b	12287	2.33489	1.06656	10.7165	0.00106182	0.0175086	sig_de
ENSMUSG00000022456	ENSMUST00000238416	6022	septin 3 [Source:MGI Symbol;Acc:MGI:1345148]	15	82268802	82294574	1	Septin3	24050	4.29137	0.0389089	10.7148	0.00106283	0.0175086	sig_de
ENSMUSG00000073158	ENSMUST00000101538	2245	RIKEN cDNA 9030624G23 gene [Source:MGI Symbol;Acc:MGI:1914058]	12	24043202	24097246	-1	9030624G23Rik	66808	-2.32902	-0.399854	10.7143	0.00106311	0.0175086	sig_de
ENSMUSG00000003355	ENSMUST00000230743	1314	FK506 binding protein 11 [Source:MGI Symbol;Acc:MGI:1913370]	15	98724366	98728198	-1	Fkbp11	66120	1.11471	3.26139	10.7073	0.00106713	0.0175303	sig_de
ENSMUSG00000030126	ENSMUST00000088896	5838	transmembrane and coiled coil domains 1 [Source:MGI Symbol;Acc:MGI:2442368]	6	116018611	116193486	-1	Tmcc1	330401	-1.02618	4.67465	10.7073	0.00106714	0.0175303	sig_de
ENSMUSG00000021876	ENSMUST00000022428	1518	ribonuclease, RNase A family 4 [Source:MGI Symbol;Acc:MGI:1926217]	14	51091077	51106151	1	Rnase4	58809	0.974089	6.18461	10.7053	0.00106828	0.0175303	non_sig_de
ENSMUSG00000044037	ENSMUST00000143416	485	ALS2 C-terminal like [Source:MGI Symbol;Acc:MGI:2447532]	9	110879870	110900530	1	Als2cl	235633	2.62536	1.30622	10.7011	0.00107071	0.0175492	sig_de
ENSMUSG00000024654	ENSMUST00000049948	4195	asparaginase like 1 [Source:MGI Symbol;Acc:MGI:1913764]	19	9109868	9135636	-1	Asrgl1	66514	2.92616	-0.197281	10.6824	0.00108163	0.0176869	sig_de
ENSMUSG00000020250	ENSMUST00000219368	3622	thioredoxin reductase 1 [Source:MGI Symbol;Acc:MGI:1354175]	10	82833951	82897712	1	Txnrd1	50493	-0.943444	6.0299	10.6822	0.00108171	0.0176869	non_sig_de
ENSMUSG00000027488	ENSMUST00000109728	2131	syntrophin, acidic 1 [Source:MGI Symbol;Acc:MGI:101772]	2	154376313	154408099	-1	Snta1	20648	0.924783	4.00298	10.6766	0.00108502	0.0177198	non_sig_de
ENSMUSG00000002076	ENSMUST00000238192	3115	heat shock transcription factor 2 binding protein [Source:MGI Symbol;Acc:MGI:1921627]	17	31944769	32036349	-1	Hsf2bp	74377	-7.81473	-1.00291	10.6717	0.00108784	0.0177447	sig_de
ENSMUSG00000038777	ENSMUST00000142306	450	sema domain, transmembrane domain (TM), and cytoplasmic domain, (semaphorin) 6C [Source:MGI Symbol;Acc:MGI:1338032]	3	95160457	95174024	1	Sema6c	20360	-2.00284	3.05215	10.6476	0.00110213	0.0179563	sig_de
ENSMUSG00000097352	ENSMUST00000181223	4535	RIKEN cDNA C920009B18 gene [Source:MGI Symbol;Acc:MGI:3583961]	10	22306702	22321765	1	C920009B18Rik		-1.80834	2.72374	10.631	0.0011121	0.0180971	sig_de
ENSMUSG00000047143	ENSMUST00000061187	2922	doublesex and mab-3 related transcription factor like family A2 [Source:MGI Symbol;Acc:MGI:2653629]	4	109978053	109983687	1	Dmrta2	242620	-1.221	3.03996	10.6202	0.00111861	0.0181814	sig_de
ENSMUSG00000031565	ENSMUST00000155564	453	fibroblast growth factor receptor 1 [Source:MGI Symbol;Acc:MGI:95522]	8	25513654	25575718	1	Fgfr1	14182	-0.892546	7.81751	10.5911	0.00113634	0.0184477	non_sig_de
ENSMUSG00000049097	ENSMUST00000058943	2583	ankyrin repeat domain 34A [Source:MGI Symbol;Acc:MGI:3617846]	3	96596636	96599775	1	Ankrd34a	545554	2.07403	2.31265	10.5872	0.00113871	0.0184547	sig_de
ENSMUSG00000044017	ENSMUST00000056617	5163	adhesion G protein-coupled receptor D1 [Source:MGI Symbol;Acc:MGI:3041203]	5	129096750	129204599	1	Adgrd1	243277	-6.1251	0.889921	10.586	0.00113948	0.0184547	sig_de
ENSMUSG00000040729	ENSMUST00000238782	4955	centrosomal protein 126 [Source:MGI Symbol;Acc:MGI:2680221]	9	8076461	8134294	-1	Cep126	234915	-6.03439	-0.797822	10.5787	0.00114398	0.0185056	sig_de
ENSMUSG00000041220	ENSMUST00000199910	2610	ELOVL family member 6, elongation of long chain fatty acids (yeast) [Source:MGI Symbol;Acc:MGI:2156528]	3	129532355	129638495	1	Elovl6	170439	1.08573	5.6529	10.5762	0.00114556	0.0185092	sig_de
ENSMUSG00000042207	ENSMUST00000047714	8714	lysine (K)-specific demethylase 5B [Source:MGI Symbol;Acc:MGI:1922855]	1	134560171	134635285	1	Kdm5b	75605	-1.12672	3.61443	10.5673	0.00115104	0.0185758	sig_de
ENSMUSG00000022788	ENSMUST00000161861	8342	FYVE, RhoGEF and PH domain containing 4 [Source:MGI Symbol;Acc:MGI:2183747]	16	16416917	16600549	-1	Fgd4	224014	-7.71205	-1.07767	10.5609	0.00115504	0.0186184	sig_de
ENSMUSG00000020669	ENSMUST00000142693	2266	Sh3 domain YSC-like 1 [Source:MGI Symbol;Acc:MGI:1346118]	12	30911668	30960162	1	Sh3yl1	24057	-2.15409	0.0384708	10.5572	0.00115736	0.0186337	sig_de
ENSMUSG00000021959	ENSMUST00000022531	5191	large tumor suppressor 2 [Source:MGI Symbol;Acc:MGI:1354386]	14	57689662	57758388	-1	Lats2	50523	0.877717	5.13562	10.5489	0.00116258	0.0186957	non_sig_de
ENSMUSG00000062588	ENSMUST00000078030	603	predicted gene 6104 [Source:MGI Symbol;Acc:MGI:3648587]	1	4880049	4880651	-1	Gm6104		-1.67996	2.46879	10.5412	0.00116743	0.0187517	sig_de
ENSMUSG00000046876	ENSMUST00000091628	10569	ataxin 1 [Source:MGI Symbol;Acc:MGI:104783]	13	45549755	45965008	-1	Atxn1	20238	0.844487	5.72499	10.5373	0.00116988	0.018759	non_sig_de
ENSMUSG00000052912	ENSMUST00000171805	1284	SWI/SNF related, matrix associated, actin depenent ragulator of chromatin, subfamily a, member 5, pseudogene [Source:MGI Symbol;Acc:MGI:2443330]	4	145464204	145467420	1	Smarca5-ps		1.34251	1.93034	10.5361	0.00117063	0.018759	sig_de
ENSMUSG00000024798	ENSMUST00000164639	3057	5-hydroxytryptamine (serotonin) receptor 7 [Source:MGI Symbol;Acc:MGI:99841]	19	35958734	36057507	-1	Htr7	15566	-4.84835	0.92803	10.4999	0.00119381	0.0191079	sig_de
ENSMUSG00000043313	ENSMUST00000059571	7138	protocadherin beta 19 [Source:MGI Symbol;Acc:MGI:2136757]	18	37496991	37504128	1	Pcdhb19	93890	3.50757	-0.575998	10.4917	0.0011991	0.0191702	sig_de
ENSMUSG00000021614	ENSMUST00000159910	8332	versican [Source:MGI Symbol;Acc:MGI:102889]	13	89655312	89742509	-1	Vcan	13003	-0.880042	7.57827	10.4805	0.00120639	0.0192642	non_sig_de
ENSMUSG00000032358	ENSMUST00000183437	3879	family with sequence similarity 83, member B [Source:MGI Symbol;Acc:MGI:2685362]	9	76490054	76567116	-1	Fam83b	208994	-9.39915	0.15954	10.4509	0.00122589	0.0195527	sig_de
ENSMUSG00000024173	ENSMUST00000153118	1156	tryptase alpha/beta 1 [Source:MGI Symbol;Acc:MGI:96943]	17	25343245	25345562	-1	Tpsab1	100503895	-5.80054	0.525544	10.4096	0.00125362	0.0199716	sig_de
ENSMUSG00000047866	ENSMUST00000034141	2860	lon peptidase 2, peroxisomal [Source:MGI Symbol;Acc:MGI:1914137]	8	86624043	86723873	1	Lonp2	66887	1.1844	5.46124	10.3988	0.00126099	0.0200656	sig_de
ENSMUSG00000047428	ENSMUST00000188223	405	delta like non-canonical Notch ligand 2 [Source:MGI Symbol;Acc:MGI:2146838]	17	46297421	46303271	1	Dlk2	106565	3.05469	3.05143	10.3877	0.00126859	0.0201436	sig_de
ENSMUSG00000035898	ENSMUST00000039373	6590	ubiquitin-like modifier activating enzyme 6 [Source:MGI Symbol;Acc:MGI:1913894]	5	86109287	86172803	-1	Uba6	231380	-0.9215	4.49313	10.3873	0.00126884	0.0201436	non_sig_de
ENSMUSG00000036972	ENSMUST00000173342	322	zinc finger protein of the cerebellum 4 [Source:MGI Symbol;Acc:MGI:107201]	9	91362413	91389348	1	Zic4	22774	2.65739	0.581141	10.384	0.00127113	0.0201565	sig_de
ENSMUSG00000033436	ENSMUST00000119010	3007	armadillo repeat containing, X-linked 2 [Source:MGI Symbol;Acc:MGI:1914666]	X	134804145	134809221	-1	Armcx2	67416	-1.07486	6.24199	10.3735	0.00127836	0.0202313	sig_de
ENSMUSG00000009545	ENSMUST00000186488	182	potassium voltage-gated channel, subfamily Q, member 1 [Source:MGI Symbol;Acc:MGI:108083]	7	143106362	143427042	1	Kcnq1	16535	6.21194	-0.934634	10.3729	0.00127881	0.0202313	sig_de
ENSMUSG00000025860	ENSMUST00000141316	1817	X-linked inhibitor of apoptosis [Source:MGI Symbol;Acc:MGI:107572]	X	42059679	42109656	1	Xiap	11798	-1.035	4.30761	10.3705	0.00128047	0.0202341	sig_de
ENSMUSG00000031671	ENSMUST00000034096	1707	SET domain containing 6 [Source:MGI Symbol;Acc:MGI:1913333]	8	95715881	95719010	1	Setd6	66083	1.68616	2.28958	10.3548	0.00129138	0.020376	sig_de
ENSMUSG00000021458	ENSMUST00000222181	677	aminopeptidase O [Source:MGI Symbol;Acc:MGI:1919311]	13	62964893	63326096	1	Aopep	72061	1.02768	3.24953	10.3533	0.00129244	0.020376	sig_de
ENSMUSG00000030685	ENSMUST00000032924	1676	potassium channel tetramerisation domain containing 13 [Source:MGI Symbol;Acc:MGI:1923739]	7	126928879	126945631	1	Kctd13	233877	-1.18484	4.12441	10.3499	0.00129484	0.0203904	sig_de
ENSMUSG00000031827	ENSMUST00000034285	1596	coactosin-like 1 (Dictyostelium) [Source:MGI Symbol;Acc:MGI:1919292]	8	119809222	119840544	-1	Cotl1	72042	-2.29455	7.21331	10.3441	0.00129893	0.0204312	sig_de
ENSMUSG00000038366	ENSMUST00000143571	429	LIM and SH3 protein 1 [Source:MGI Symbol;Acc:MGI:109656]	11	97799000	97838764	1	Lasp1	16796	-0.877776	8.84558	10.2913	0.00133662	0.0209999	non_sig_de
ENSMUSG00000028149	ENSMUST00000098574	3669	RAP1, GTP-GDP dissociation stimulator 1 [Source:MGI Symbol;Acc:MGI:2385189]	3	138925902	139075201	-1	Rap1gds1	229877	0.79577	6.73778	10.2848	0.00134128	0.0210489	non_sig_de
ENSMUSG00000050132	ENSMUST00000108287	4868	sterile alpha and HEAT/Armadillo motif containing 1 [Source:MGI Symbol;Acc:MGI:2136419]	11	78472330	78497754	-1	Sarm1	237868	2.269	1.65127	10.2824	0.00134308	0.0210507	sig_de
ENSMUSG00000029648	ENSMUST00000031653	6895	FMS-like tyrosine kinase 1 [Source:MGI Symbol;Acc:MGI:95558]	5	147561604	147726011	-1	Flt1	14254	1.80492	3.25069	10.2804	0.00134448	0.0210507	sig_de
ENSMUSG00000054453	ENSMUST00000067529	2301	synaptotagmin-like 5 [Source:MGI Symbol;Acc:MGI:2668451]	X	9885622	9994543	1	Sytl5	236643	-1.69844	1.39375	10.2666	0.00135463	0.0211692	sig_de
ENSMUSG00000035476	ENSMUST00000146063	385	TGF-beta activated kinase 1/MAP3K7 binding protein 3 [Source:MGI Symbol;Acc:MGI:1913974]	X	85574022	85634469	1	Tab3	66724	-1.24744	3.96415	10.2658	0.00135515	0.0211692	sig_de
ENSMUSG00000017754	ENSMUST00000109316	2226	phospholipid transfer protein [Source:MGI Symbol;Acc:MGI:103151]	2	164839518	164857711	-1	Pltp	18830	1.18722	6.08389	10.2621	0.00135795	0.0211886	sig_de
ENSMUSG00000020873	ENSMUST00000021243	1523	solute carrier family 35, member B1 [Source:MGI Symbol;Acc:MGI:1343133]	11	95384692	95391776	1	Slc35b1	110172	0.932129	5.53846	10.2599	0.00135955	0.0211895	non_sig_de
ENSMUSG00000031010	ENSMUST00000169594	2772	ubiquitin specific peptidase 9, X chromosome [Source:MGI Symbol;Acc:MGI:894681]	X	13071498	13173328	1	Usp9x	22284	-0.971481	7.11531	10.247	0.00136904	0.0212828	non_sig_de
ENSMUSG00000020806	ENSMUST00000103029	3593	rhomboid 5 homolog 2 [Source:MGI Symbol;Acc:MGI:2442473]	11	116598165	116627019	-1	Rhbdf2	217344	1.33404	4.56752	10.2442	0.00137118	0.0212828	sig_de
ENSMUSG00000020057	ENSMUST00000156097	2762	DNA-damage regulated autophagy modulator 1 [Source:MGI Symbol;Acc:MGI:1918962]	10	88322804	88379080	-1	Dram1	71712	1.24278	3.67962	10.244	0.00137132	0.0212828	sig_de
ENSMUSG00000043017	ENSMUST00000086101	2725	prostaglandin I receptor (IP) [Source:MGI Symbol;Acc:MGI:99535]	7	16906490	16910905	1	Ptgir	19222	-4.07811	0.537617	10.2434	0.00137178	0.0212828	sig_de
ENSMUSG00000063018	ENSMUST00000154346	874	RIKEN cDNA 2010204K13 gene [Source:MGI Symbol;Acc:MGI:1922859]	X	7411817	7445143	-1	2010204K13Rik		-2.45253	1.32045	10.2218	0.00138792	0.0214977	sig_de
ENSMUSG00000026414	ENSMUST00000188028	1200	troponin T2, cardiac [Source:MGI Symbol;Acc:MGI:104597]	1	135836354	135852260	1	Tnnt2	21956	-1.09194	4.58729	10.2206	0.00138878	0.0214977	sig_de
ENSMUSG00000031214	ENSMUST00000033560	7170	oligophrenin 1 [Source:MGI Symbol;Acc:MGI:2151070]	X	98554277	98891025	-1	Ophn1	94190	1.3498	3.05172	10.212	0.00139533	0.0215747	sig_de
ENSMUSG00000033885	ENSMUST00000036682	2812	PX domain containing serine/threonine kinase [Source:MGI Symbol;Acc:MGI:1289230]	14	8098211	8165117	1	Pxk	218699	0.965862	5.22738	10.1916	0.00141079	0.021789	non_sig_de
ENSMUSG00000024544	ENSMUST00000063775	2495	low density lipoprotein receptor class A domain containing 4 [Source:MGI Symbol;Acc:MGI:1277150]	18	67933257	68268630	1	Ldlrad4	52662	1.58215	3.64978	10.171	0.00142666	0.0220092	sig_de
ENSMUSG00000032018	ENSMUST00000052725	4787	sterol-C5-desaturase [Source:MGI Symbol;Acc:MGI:1353611]	9	42251595	42264256	-1	Sc5d	235293	0.84659	4.67151	10.159	0.00143595	0.0221276	non_sig_de
ENSMUSG00000078867	ENSMUST00000128657	1077	predicted gene 14418 [Source:MGI Symbol;Acc:MGI:3702408]	2	177387124	177398320	-1	Gm14418		-7.00569	-0.760648	10.1392	0.00145151	0.0223421	sig_de
ENSMUSG00000064325	ENSMUST00000155850	1173	Hedgehog-interacting protein [Source:MGI Symbol;Acc:MGI:1341847]	8	79965851	80058006	-1	Hhip	15245	-6.55942	2.9787	10.1308	0.00145809	0.0224181	sig_de
ENSMUSG00000036026	ENSMUST00000113523	3284	transmembrane protein 63b [Source:MGI Symbol;Acc:MGI:2387609]	17	45660171	45686905	-1	Tmem63b	224807	-1.14242	6.58395	10.1246	0.00146301	0.0224685	sig_de
ENSMUSG00000035621	ENSMUST00000099492	3597	midnolin [Source:MGI Symbol;Acc:MGI:1890222]	10	80148272	80158368	1	Midn	59090	-0.943291	8.46015	10.116	0.00146988	0.0225487	non_sig_de
ENSMUSG00000048520	ENSMUST00000051358	2531	F-box and leucine-rich repeat protein 13 [Source:MGI Symbol;Acc:MGI:2443416]	5	21483847	21645634	-1	Fbxl13	320118	-5.33685	-0.749902	10.1095	0.00147504	0.0226024	sig_de
ENSMUSG00000046324	ENSMUST00000159692	7058	endoplasmic reticulum metallopeptidase 1 [Source:MGI Symbol;Acc:MGI:106250]	19	29608214	29648415	-1	Ermp1	226090	-1.05718	4.91099	10.1037	0.00147974	0.022649	sig_de
ENSMUSG00000026667	ENSMUST00000150821	7676	U2AF homology motif (UHM) kinase 1 [Source:MGI Symbol;Acc:MGI:1341908]	1	170193420	170215397	-1	Uhmk1	16589	-0.82103	5.22477	10.0769	0.00150141	0.022955	non_sig_de
ENSMUSG00000025130	ENSMUST00000026122	2861	prolyl 4-hydroxylase, beta polypeptide [Source:MGI Symbol;Acc:MGI:97464]	11	120560298	120573253	-1	P4hb	18453	0.888581	8.90131	10.0598	0.00151536	0.0231172	non_sig_de
ENSMUSG00000004530	ENSMUST00000164980	3136	coronin, actin binding protein 1C [Source:MGI Symbol;Acc:MGI:1345964]	5	113842436	113908758	-1	Coro1c	23790	-1.03775	6.92573	10.0598	0.00151541	0.0231172	sig_de
ENSMUSG00000006218	ENSMUST00000006380	1433	family with sequence similarity 131, member C [Source:MGI Symbol;Acc:MGI:2685539]	4	141368220	141384175	1	Fam131c	277743	1.99283	1.8271	10.0426	0.00152962	0.0233079	sig_de
ENSMUSG00000059791	ENSMUST00000074259	1466	nurim (nuclear envelope membrane protein) [Source:MGI Symbol;Acc:MGI:2146855]	17	35861318	35865402	1	Nrm	106582	1.01046	5.01669	10.0385	0.00153299	0.0233333	sig_de
ENSMUSG00000038463	ENSMUST00000046792	3095	olfactomedin-like 2B [Source:MGI Symbol;Acc:MGI:2443310]	1	170644532	170682789	1	Olfml2b	320078	-1.32953	6.26043	9.98806	0.00157559	0.0239327	sig_de
ENSMUSG00000038668	ENSMUST00000055018	3512	lysophosphatidic acid receptor 1 [Source:MGI Symbol;Acc:MGI:108429]	4	58435255	58553898	-1	Lpar1	14745	-0.990621	5.39196	9.98771	0.00157588	0.0239327	non_sig_de
ENSMUSG00000041741	ENSMUST00000043259	12302	phosphodiesterase 3A, cGMP inhibited [Source:MGI Symbol;Acc:MGI:1860764]	6	141249269	141507448	1	Pde3a	54611	5.90398	2.95478	9.97799	0.00158422	0.0240327	sig_de
ENSMUSG00000029338	ENSMUST00000031281	5656	anthrax toxin receptor 2 [Source:MGI Symbol;Acc:MGI:1919164]	5	97882783	98031043	-1	Antxr2	71914	-1.62695	3.63052	9.97365	0.00158796	0.0240627	sig_de
ENSMUSG00000029334	ENSMUST00000161490	4968	protein kinase, cGMP-dependent, type II [Source:MGI Symbol;Acc:MGI:108173]	5	98929773	99037351	-1	Prkg2	19092	-1.18407	5.47789	9.96476	0.00159565	0.0241523	sig_de
ENSMUSG00000024442	ENSMUST00000236994	3539	DAP3 binding cell death enhancer 1 [Source:MGI Symbol;Acc:MGI:1914089]	18	38250255	38265461	1	Dele1	66839	0.935663	5.91878	9.96033	0.00159949	0.0241837	non_sig_de
ENSMUSG00000076218	ENSMUST00000102263	109	microRNA 692-1 [Source:MGI Symbol;Acc:MGI:3629930]	17	6895229	6895337	-1	Mir692-1		-1.26979	2.67946	9.95791	0.0016016	0.0241887	sig_de
ENSMUSG00000102224	ENSMUST00000194283	464	RIKEN cDNA 4930447F24 gene [Source:MGI Symbol;Acc:MGI:1924123]	9	108133718	108138567	1	4930447F24Rik		2.55005	1.66902	9.92603	0.00162958	0.0245653	sig_de
ENSMUSG00000050541	ENSMUST00000067258	3331	adrenergic receptor, alpha 1b [Source:MGI Symbol;Acc:MGI:104774]	11	43774606	43901210	-1	Adra1b	11548	-2.26013	3.15723	9.9254	0.00163013	0.0245653	sig_de
ENSMUSG00000031095	ENSMUST00000016681	3354	cullin 4B [Source:MGI Symbol;Acc:MGI:1919834]	X	38533274	38576196	-1	Cul4b	72584	-0.80808	5.77291	9.91292	0.00164123	0.0247053	non_sig_de
ENSMUSG00000005465	ENSMUST00000005601	2664	interleukin 27 receptor, alpha [Source:MGI Symbol;Acc:MGI:1355318]	8	84030294	84042589	-1	Il27ra	50931	2.2297	1.14595	9.87296	0.00167726	0.0252198	sig_de
ENSMUSG00000044254	ENSMUST00000049507	3521	proprotein convertase subtilisin/kexin type 9 [Source:MGI Symbol;Acc:MGI:2140260]	4	106442329	106464329	-1	Pcsk9	100102	2.65978	3.95722	9.86287	0.00168647	0.0253305	sig_de
ENSMUSG00000014704	ENSMUST00000014848	1775	homeobox A2 [Source:MGI Symbol;Acc:MGI:96174]	6	52162417	52164831	-1	Hoxa2	15399	3.21113	-0.408194	9.852	0.00169647	0.0254527	sig_de
ENSMUSG00000037852	ENSMUST00000048967	2117	carboxypeptidase E [Source:MGI Symbol;Acc:MGI:101932]	8	64592542	64693054	-1	Cpe	12876	0.962877	6.22989	9.79444	0.0017504	0.026233	non_sig_de
ENSMUSG00000041120	ENSMUST00000042844	1793	NBL1, DAN family BMP antagonist [Source:MGI Symbol;Acc:MGI:104591]	4	139082284	139092993	-1	Nbl1	17965	-1.33174	6.83971	9.78171	0.00176256	0.0263863	sig_de
ENSMUSG00000041923	ENSMUST00000092015	2827	nucleolar protein 4 [Source:MGI Symbol;Acc:MGI:2441684]	18	22693181	23041653	-1	Nol4	319211	-3.11278	1.47878	9.77661	0.00176746	0.0264306	sig_de
ENSMUSG00000000094	ENSMUST00000108047	3153	T-box 4 [Source:MGI Symbol;Acc:MGI:102556]	11	85886422	85916097	1	Tbx4	21387	3.83423	0.946104	9.77332	0.00177063	0.026449	sig_de
ENSMUSG00000019432	ENSMUST00000068056	1739	DEAD (Asp-Glu-Ala-Asp) box polypeptide 39B [Source:MGI Symbol;Acc:MGI:99240]	17	35241746	35253707	1	Ddx39b	53817	-0.942391	6.78329	9.7679	0.00177585	0.026498	non_sig_de
ENSMUSG00000037315	ENSMUST00000115384	4866	jade family PHD finger 3 [Source:MGI Symbol;Acc:MGI:2148019]	X	20425688	20519939	1	Jade3	382207	-1.74544	1.96626	9.74991	0.00179332	0.0267294	sig_de
ENSMUSG00000024885	ENSMUST00000051803	1924	aldehyde dehydrogenase 3 family, member B1 [Source:MGI Symbol;Acc:MGI:1914939]	19	3913491	3929808	-1	Aldh3b1	67689	-1.41551	3.30166	9.74661	0.00179653	0.0267482	sig_de
ENSMUSG00000028525	ENSMUST00000106911	3020	phosphodiesterase 4B, cAMP specific [Source:MGI Symbol;Acc:MGI:99557]	4	102087543	102607259	1	Pde4b	18578	-1.39816	4.31162	9.7378	0.00180517	0.0268475	sig_de
ENSMUSG00000031438	ENSMUST00000113027	2641	ring finger protein 128 [Source:MGI Symbol;Acc:MGI:1914139]	X	139563316	139673145	1	Rnf128	66889	-8.6119	-0.540345	9.73311	0.00180978	0.0268706	sig_de
ENSMUSG00000026547	ENSMUST00000138296	1101	transgelin 2 [Source:MGI Symbol;Acc:MGI:1312985]	1	172500047	172507380	1	Tagln2	21346	-1.07353	9.68909	9.73221	0.00181066	0.0268706	sig_de
ENSMUSG00000026596	ENSMUST00000173929	680	v-abl Abelson murine leukemia viral oncogene 2 (arg, Abelson-related gene) [Source:MGI Symbol;Acc:MGI:87860]	1	156558786	156649568	1	Abl2	11352	-0.927249	5.21461	9.72451	0.00181826	0.0269541	non_sig_de
ENSMUSG00000045410	ENSMUST00000091848	3463	aldo-keto reductase family 1, member E1 [Source:MGI Symbol;Acc:MGI:1914758]	13	4590750	4609174	-1	Akr1e1	56043	1.25579	2.42963	9.69493	0.00184777	0.027336	sig_de
ENSMUSG00000024483	ENSMUST00000134146	641	ankyrin repeat and KH domain containing 1 [Source:MGI Symbol;Acc:MGI:1921733]	18	36559987	36658913	1	Ankhd1	108857	0.796145	5.79746	9.69468	0.00184803	0.027336	non_sig_de
										2.13844	3.0177	9.6861	0.00185668	0.0274342	sig_de
ENSMUSG00000028631	ENSMUST00000030376	3919	potassium voltage-gated channel, subfamily Q, member 4 [Source:MGI Symbol;Acc:MGI:1926803]	4	120696138	120748612	-1	Kcnq4	60613	-4.97951	1.27954	9.66922	0.00187381	0.0276574	sig_de
ENSMUSG00000048047	ENSMUST00000115142	2567	zinc finger and BTB domain containing 33 [Source:MGI Symbol;Acc:MGI:1927290]	X	38189793	38197046	1	Zbtb33	56805	-1.20291	3.2735	9.62879	0.00191551	0.0282424	sig_de
ENSMUSG00000015461	ENSMUST00000015605	2566	activating transcription factor 6 beta [Source:MGI Symbol;Acc:MGI:105121]	17	34647146	34655074	1	Atf6b	12915	0.802023	6.94686	9.61959	0.00192513	0.0283536	non_sig_de
ENSMUSG00000031441	ENSMUST00000033818	7549	ATPase, class VI, type 11A [Source:MGI Symbol;Acc:MGI:1354735]	8	12757014	12868728	1	Atp11a	50770	1.01788	7.16951	9.60767	0.00193766	0.0285075	sig_de
ENSMUSG00000020491	ENSMUST00000073924	3866	RIKEN cDNA 2810021J22 gene [Source:MGI Symbol;Acc:MGI:1917194]	11	58867216	58883288	1	2810021J22Rik	69944	1.58895	1.82093	9.60555	0.0019399	0.0285097	sig_de
ENSMUSG00000031292	ENSMUST00000196297	3024	cyclin-dependent kinase-like 5 [Source:MGI Symbol;Acc:MGI:1278336]	X	160771923	160994704	-1	Cdkl5	382253	3.82102	1.56865	9.60243	0.0019432	0.0285275	sig_de
ENSMUSG00000036894	ENSMUST00000049064	6793	RAP2B, member of RAS oncogene family [Source:MGI Symbol;Acc:MGI:1921262]	3	61361638	61368430	1	Rap2b	74012	-1.34546	3.85779	9.5909	0.00195544	0.0286763	sig_de
ENSMUSG00000000126	ENSMUST00000000128	3320	wingless-type MMTV integration site family, member 9A [Source:MGI Symbol;Acc:MGI:2446084]	11	59306928	59333552	1	Wnt9a	216795	1.92357	2.76116	9.57885	0.00196832	0.0288341	sig_de
ENSMUSG00000029456	ENSMUST00000031412	3826	acyl-Coenzyme A dehydrogenase family, member 10 [Source:MGI Symbol;Acc:MGI:1919235]	5	121621026	121660514	-1	Acad10	71985	-2.346	0.907255	9.57579	0.0019716	0.0288448	sig_de
ENSMUSG00000082791	ENSMUST00000118257	786	predicted gene 4875 [Source:MGI Symbol;Acc:MGI:3648108]	6	117997207	117997992	1	Gm4875		-1.18303	2.83808	9.57424	0.00197327	0.0288448	sig_de
ENSMUSG00000042506	ENSMUST00000041683	4434	ubiquitin specific peptidase 22 [Source:MGI Symbol;Acc:MGI:2144157]	11	61151785	61175055	-1	Usp22	216825	-0.83255	6.9072	9.57137	0.00197636	0.028859	non_sig_de
ENSMUSG00000030161	ENSMUST00000032264	1820	gamma-aminobutyric acid (GABA) A receptor-associated protein-like 1 [Source:MGI Symbol;Acc:MGI:1914980]	6	129533160	129542346	1	Gabarapl1	57436	-0.842326	4.95847	9.56329	0.00198507	0.0289553	non_sig_de
ENSMUSG00000001211	ENSMUST00000001240	5980	1-acylglycerol-3-phosphate O-acyltransferase 3 [Source:MGI Symbol;Acc:MGI:1336186]	10	78269178	78352489	-1	Agpat3	28169	-0.768144	6.59684	9.55601	0.00199296	0.0290393	non_sig_de
ENSMUSG00000069806	ENSMUST00000092891	2212	calcium channel, voltage-dependent, gamma subunit 7 [Source:MGI Symbol;Acc:MGI:1932374]	7	3332955	3368221	1	Cacng7	81904	1.68019	2.44633	9.53967	0.00201078	0.0292367	sig_de
ENSMUSG00000028645	ENSMUST00000030398	3260	solute carrier family 2 (facilitated glucose transporter), member 1 [Source:MGI Symbol;Acc:MGI:95755]	4	119108711	119137983	1	Slc2a1	20525	-1.12602	6.93533	9.53966	0.00201079	0.0292367	sig_de
ENSMUSG00000074657	ENSMUST00000099172	6295	kinesin family member 5A [Source:MGI Symbol;Acc:MGI:109564]	10	127225696	127263348	-1	Kif5a	16572	3.06028	-0.0966949	9.5333	0.00201777	0.029307	sig_de
ENSMUSG00000039629	ENSMUST00000151738	5281	striatin interacting protein 2 [Source:MGI Symbol;Acc:MGI:2444363]	6	29917012	29959681	1	Strip2	320609	-6.31552	1.10214	9.52752	0.00202413	0.0293682	sig_de
ENSMUSG00000022044	ENSMUST00000152093	418	stathmin-like 4 [Source:MGI Symbol;Acc:MGI:1931224]	14	66344296	66361680	1	Stmn4	56471	-6.20537	2.26242	9.50042	0.00205425	0.0297638	sig_de
ENSMUSG00000032776	ENSMUST00000079323	5802	multiple C2 domains, transmembrane 2 [Source:MGI Symbol;Acc:MGI:2685335]	7	72077830	72306608	-1	Mctp2	244049	-3.55685	-0.635963	9.49907	0.00205576	0.0297638	sig_de
ENSMUSG00000053198	ENSMUST00000238964	4575	periaxin [Source:MGI Symbol;Acc:MGI:108176]	7	27497388	27520214	1	Prx	19153	0.960374	4.3382	9.48861	0.00206752	0.0298836	non_sig_de
ENSMUSG00000004508	ENSMUST00000004622	6168	growth factor receptor bound protein 2-associated protein 2 [Source:MGI Symbol;Acc:MGI:1333854]	7	97081586	97308946	1	Gab2	14389	-1.18615	4.18909	9.48781	0.00206841	0.0298836	sig_de
ENSMUSG00000024269	ENSMUST00000148255	3424	tubulin polyglutamylase complex subunit 2 [Source:MGI Symbol;Acc:MGI:1913898]	18	25127223	25169007	-1	Tpgs2	66648	-0.802241	6.19767	9.48265	0.00207424	0.0299182	non_sig_de
ENSMUSG00000048600	ENSMUST00000155951	1530	predicted pseudogene 5763 [Source:MGI Symbol;Acc:MGI:3647841]	X	142631483	142634015	-1	Gm5763		-1.26248	3.99444	9.48181	0.00207519	0.0299182	sig_de
ENSMUSG00000059336	ENSMUST00000091813	3665	solute carrier family 14 (urea transporter), member 1 [Source:MGI Symbol;Acc:MGI:1351654]	18	78100091	78142119	-1	Slc14a1	108052	-6.42536	0.131825	9.45101	0.00211032	0.0303927	sig_de
ENSMUSG00000031197	ENSMUST00000114070	632	von Hippel-Lindau binding protein 1 [Source:MGI Symbol;Acc:MGI:1333804]	X	75514299	75534942	1	Vbp1	22327	-1.87899	1.90928	9.44872	0.00211297	0.0303987	sig_de
ENSMUSG00000021947	ENSMUST00000022517	1497	crystallin, lambda 1 [Source:MGI Symbol;Acc:MGI:1915881]	14	57274993	57398529	-1	Cryl1	68631	1.23309	3.01957	9.43548	0.00212828	0.0305867	sig_de
ENSMUSG00000016534	ENSMUST00000074913	2184	lysosomal-associated membrane protein 2 [Source:MGI Symbol;Acc:MGI:96748]	X	38401357	38456454	-1	Lamp2	16784	-0.848542	6.64451	9.43315	0.00213098	0.0305934	non_sig_de
ENSMUSG00000035385	ENSMUST00000000193	813	chemokine (C-C motif) ligand 2 [Source:MGI Symbol;Acc:MGI:98259]	11	82035571	82037453	1	Ccl2	20296	-3.19431	4.52082	9.42245	0.00214345	0.03074	sig_de
ENSMUSG00000026728	ENSMUST00000141365	574	vimentin [Source:MGI Symbol;Acc:MGI:98932]	2	13573927	13582826	1	Vim	22352	-0.833444	12.0012	9.40955	0.00215858	0.0308863	non_sig_de
ENSMUSG00000029621	ENSMUST00000031625	1632	actin related protein 2/3 complex, subunit 1A [Source:MGI Symbol;Acc:MGI:1928896]	5	145083830	145108761	1	Arpc1a	56443	-0.873304	5.39799	9.40824	0.00216013	0.0308863	non_sig_de
ENSMUSG00000038486	ENSMUST00000035371	4334	synaptic vesicle glycoprotein 2 a [Source:MGI Symbol;Acc:MGI:1927139]	3	96181151	96195521	1	Sv2a	64051	2.05862	0.0231237	9.40798	0.00216043	0.0308863	sig_de
ENSMUSG00000046519	ENSMUST00000177390	2836	golgi phosphoprotein 3-like [Source:MGI Symbol;Acc:MGI:1917129]	3	95588934	95619247	1	Golph3l	229593	0.90706	3.91926	9.39988	0.00216999	0.0309905	non_sig_de
ENSMUSG00000031548	ENSMUST00000033952	4372	secreted frizzled-related protein 1 [Source:MGI Symbol;Acc:MGI:892014]	8	23411502	23449632	1	Sfrp1	20377	-2.76808	1.23056	9.39351	0.00217755	0.0310659	sig_de
ENSMUSG00000035765	ENSMUST00000236220	1571	dymeclin [Source:MGI Symbol;Acc:MGI:1918480]	18	75018781	75286964	1	Dym	69190	0.791898	6.0873	9.36359	0.00221339	0.0315442	non_sig_de
ENSMUSG00000018819	ENSMUST00000105968	1727	lymphocyte specific 1 [Source:MGI Symbol;Acc:MGI:96832]	7	142460809	142494867	1	Lsp1	16985	-1.2581	6.96029	9.35418	0.00222477	0.0316734	sig_de
ENSMUSG00000020654	ENSMUST00000152792	5621	adenylate cyclase 3 [Source:MGI Symbol;Acc:MGI:99675]	12	4133103	4213525	1	Adcy3	104111	1.15559	2.95123	9.34886	0.00223124	0.0317324	sig_de
ENSMUSG00000035547	ENSMUST00000040971	4498	calpain 5 [Source:MGI Symbol;Acc:MGI:1100859]	7	98121559	98178274	-1	Capn5	12337	-1.47334	4.07746	9.34644	0.00223419	0.0317413	sig_de
ENSMUSG00000038910	ENSMUST00000043938	4185	phospholipase C-like 2 [Source:MGI Symbol;Acc:MGI:1352756]	17	50509403	50688484	1	Plcl2	224860	2.01963	1.98004	9.34136	0.00224039	0.0317963	sig_de
ENSMUSG00000041161	ENSMUST00000097830	1668	OTU domain containing 3 [Source:MGI Symbol;Acc:MGI:1920412]	4	138895379	138913945	-1	Otud3	73162	-3.08586	-0.20288	9.33725	0.00224542	0.0318346	sig_de
ENSMUSG00000021765	ENSMUST00000223640	2833	follistatin [Source:MGI Symbol;Acc:MGI:95586]	13	114452290	114458951	-1	Fst	14313	1.51004	3.65223	9.30891	0.00228043	0.0322974	sig_de
ENSMUSG00000070570	ENSMUST00000085374	2915	solute carrier family 17 (sodium-dependent inorganic phosphate cotransporter), member 7 [Source:MGI Symbol;Acc:MGI:1920211]	7	45163949	45176142	1	Slc17a7	72961	3.14209	0.350202	9.27447	0.0023237	0.0328761	sig_de
ENSMUSG00000033389	ENSMUST00000093002	3982	Rho GTPase activating protein 44 [Source:MGI Symbol;Acc:MGI:2144423]	11	65002039	65162961	-1	Arhgap44	216831	-1.81856	3.49477	9.25507	0.00234844	0.0331918	sig_de
ENSMUSG00000019647	ENSMUST00000019791	6856	sema domain, transmembrane domain (TM), and cytoplasmic domain, (semaphorin) 6A [Source:MGI Symbol;Acc:MGI:1203727]	18	47235598	47368870	-1	Sema6a	20358	-4.92172	5.09484	9.25216	0.00235218	0.0332103	sig_de
ENSMUSG00000036782	ENSMUST00000115313	3251	kelch-like 13 [Source:MGI Symbol;Acc:MGI:1914705]	X	23219271	23365082	-1	Klhl13	67455	2.84258	3.6537	9.23291	0.00237703	0.0335265	sig_de
ENSMUSG00000082192	ENSMUST00000121891	340	predicted gene 14719 [Source:MGI Symbol;Acc:MGI:3705771]	X	49660960	49661299	1	Gm14719		-0.751808	5.49712	9.2145	0.00240106	0.0338146	non_sig_de
ENSMUSG00000039384	ENSMUST00000139839	724	dual specificity phosphatase 10 [Source:MGI Symbol;Acc:MGI:1927070]	1	184013302	184075636	1	Dusp10	63953	-2.22198	5.90597	9.21347	0.00240241	0.0338146	sig_de
ENSMUSG00000021464	ENSMUST00000149299	324	receptor tyrosine kinase-like orphan receptor 2 [Source:MGI Symbol;Acc:MGI:1347521]	13	53109312	53286124	-1	Ror2	26564	1.33087	4.17885	9.21119	0.00240541	0.0338219	sig_de
ENSMUSG00000113275	ENSMUST00000221547	1339	tubulin, beta 2a, pseudogene 2 [Source:MGI Symbol;Acc:MGI:2145100]	12	11881325	11882663	-1	Tubb2a-ps2		-1.39873	5.33235	9.1875	0.00243674	0.0342272	sig_de
ENSMUSG00000019478	ENSMUST00000118535	1419	RAB4A, member RAS oncogene family [Source:MGI Symbol;Acc:MGI:105069]	8	123805985	123835287	1	Rab4a	19341	-1.14942	2.68353	9.18548	0.00243943	0.0342297	sig_de
ENSMUSG00000061731	ENSMUST00000077273	7663	exostosin glycosyltransferase 1 [Source:MGI Symbol;Acc:MGI:894663]	15	53064038	53346159	-1	Ext1	14042	-1.26725	6.68154	9.18228	0.00244369	0.0342543	sig_de
ENSMUSG00000024501	ENSMUST00000121805	5479	dihydropyrimidinase-like 3 [Source:MGI Symbol;Acc:MGI:1349762]	18	43320984	43438286	-1	Dpysl3	22240	-0.999966	7.96562	9.16512	0.00246672	0.0345416	non_sig_de
ENSMUSG00000024512	ENSMUST00000025390	1225	dynactin associated protein [Source:MGI Symbol;Acc:MGI:1922827]	18	70240429	70244582	-1	Dynap	75577	1.05575	6.77974	9.1385	0.00250287	0.0350119	sig_de
ENSMUSG00000082100	ENSMUST00000120291	1118	glutamine synthetase pseudogene 1 [Source:MGI Symbol;Acc:MGI:95740]	11	19720355	19721472	1	Glns-ps1		-1.79442	0.954585	9.11768	0.0025315	0.0353652	sig_de
ENSMUSG00000051043	ENSMUST00000133245	359	G protein-coupled receptor, family C, group 5, member C [Source:MGI Symbol;Acc:MGI:1917605]	11	114851152	114872617	1	Gprc5c	70355	-5.11328	-0.262087	9.11639	0.0025333	0.0353652	sig_de
ENSMUSG00000042734	ENSMUST00000218362	4754	tetratricopeptide repeat domain 9 [Source:MGI Symbol;Acc:MGI:1916730]	12	81631249	81667557	1	Ttc9	69480	-2.54333	5.21772	9.11203	0.00253933	0.0354132	sig_de
ENSMUSG00000113242	ENSMUST00000221456	181	predicted gene, 48016 [Source:MGI Symbol;Acc:MGI:6097325]	12	22559021	22559201	1	Gm48016		2.35871	1.09464	9.10328	0.00255151	0.0355467	sig_de
ENSMUSG00000090115	ENSMUST00000024779	8252	ubiquitin specific peptidase 49 [Source:MGI Symbol;Acc:MGI:2685391]	17	47630690	47686738	1	Usp49	224836	1.00253	3.46186	9.09393	0.00256459	0.0356925	sig_de
ENSMUSG00000048126	ENSMUST00000097653	9001	collagen, type VI, alpha 3 [Source:MGI Symbol;Acc:MGI:88461]	1	90765923	90843971	-1	Col6a3	12835	-1.43736	9.37825	9.07909	0.00258549	0.0359468	sig_de
ENSMUSG00000045659	ENSMUST00000182834	5257	pleckstrin homology domain containing, family A member 7 [Source:MGI Symbol;Acc:MGI:2445094]	7	116123485	116308376	-1	Plekha7	233765	3.78059	0.0104001	9.07712	0.00258827	0.0359487	sig_de
ENSMUSG00000018474	ENSMUST00000135909	1882	chromodomain helicase DNA binding protein 3 [Source:MGI Symbol;Acc:MGI:1344395]	11	69343273	69369406	-1	Chd3	216848	0.96058	8.10355	9.06877	0.00260012	0.0360463	non_sig_de
ENSMUSG00000074676	ENSMUST00000099200	1311	forkhead box S1 [Source:MGI Symbol;Acc:MGI:95546]	2	152931898	152933208	-1	Foxs1	14239	-1.02096	6.06496	9.06845	0.00260057	0.0360463	sig_de
ENSMUSG00000078317	ENSMUST00000105111	2505	factor 8-associated gene A [Source:MGI Symbol;Acc:MGI:95474]	X	73228291	73230795	1	F8a	14070	-1.30852	2.57309	9.06373	0.0026073	0.0361029	sig_de
ENSMUSG00000026821	ENSMUST00000135803	801	ral guanine nucleotide dissociation stimulator [Source:MGI Symbol;Acc:MGI:107485]	2	28513125	28553081	1	Ralgds	19730	-0.8348	5.57533	9.05403	0.00262117	0.0362582	non_sig_de
ENSMUSG00000044367	ENSMUST00000060010	2531	solute carrier family 16 (monocarboxylic acid transporters), member 13 [Source:MGI Symbol;Acc:MGI:1916559]	11	70216789	70221064	-1	Slc16a13	69309	-1.21453	3.59662	9.04543	0.00263352	0.0363922	sig_de
ENSMUSG00000004951	ENSMUST00000005077	903	heat shock protein 1 [Source:MGI Symbol;Acc:MGI:96240]	5	135887919	135889563	1	Hspb1	15507	-3.19899	9.86326	9.04074	0.00264029	0.0364487	sig_de
ENSMUSG00000019464	ENSMUST00000019608	4694	prostaglandin E receptor 1 (subtype EP1) [Source:MGI Symbol;Acc:MGI:97793]	8	83666678	83672753	1	Ptger1	19216	1.35861	2.23211	9.03215	0.00265272	0.0365834	sig_de
ENSMUSG00000116864	ENSMUST00000231447	1031	predicted pseudogene 3320 [Source:MGI Symbol;Acc:MGI:3781498]	17	16669156	16670186	-1	Gm3320		-0.871238	4.87942	9.02114	0.00266874	0.0367673	non_sig_de
ENSMUSG00000031309	ENSMUST00000033671	7244	ribosomal protein S6 kinase polypeptide 3 [Source:MGI Symbol;Acc:MGI:104557]	X	159210307	159368244	1	Rps6ka3	110651	-0.944459	5.5046	9.00451	0.00269314	0.037066	non_sig_de
ENSMUSG00000028789	ENSMUST00000119354	1921	antizyme inhibitor 2 [Source:MGI Symbol;Acc:MGI:2442093]	4	128930233	128962442	-1	Azin2	242669	-1.03077	3.05	8.99963	0.00270035	0.0371277	sig_de
ENSMUSG00000098923	ENSMUST00000183952	2824	transmembrane protein 185B [Source:MGI Symbol;Acc:MGI:1917634]	1	119526160	119528983	1	Tmem185b	226351	-1.0787	3.83519	8.9922	0.00271134	0.0372414	sig_de
ENSMUSG00000095042	ENSMUST00000119266	1002	predicted gene 12537 [Source:MGI Symbol;Acc:MGI:3650720]	4	57370953	57371954	-1	Gm12537		-0.743249	6.88401	8.98467	0.00272254	0.0373576	non_sig_de
ENSMUSG00000009894	ENSMUST00000010038	1896	synaptosomal-associated protein, 47 [Source:MGI Symbol;Acc:MGI:1915076]	11	59407134	59451186	-1	Snap47	67826	0.795047	6.0601	8.98186	0.00272672	0.0373774	non_sig_de
ENSMUSG00000052911	ENSMUST00000194147	332	laminin, beta 2 [Source:MGI Symbol;Acc:MGI:99916]	9	108479736	108490530	1	Lamb2	16779	0.869101	5.87091	8.97546	0.0027363	0.0374401	non_sig_de
ENSMUSG00000031298	ENSMUST00000112400	4682	adhesion G protein-coupled receptor G2 [Source:MGI Symbol;Acc:MGI:2446854]	X	160390690	160498070	1	Adgrg2	237175	-9.27383	-0.373686	8.97514	0.00273678	0.0374401	sig_de
ENSMUSG00000049577	ENSMUST00000054052	3390	zinc finger protein, multitype 1 [Source:MGI Symbol;Acc:MGI:1095400]	8	122282141	122337251	1	Zfpm1	22761	-0.929555	5.78447	8.9495	0.00277546	0.0379312	non_sig_de
ENSMUSG00000000134	ENSMUST00000144715	636	transcription factor E3 [Source:MGI Symbol;Acc:MGI:98511]	X	7762560	7775202	1	Tfe3	209446	-0.889835	6.91897	8.93957	0.00279058	0.0380998	non_sig_de
ENSMUSG00000026109	ENSMUST00000186103	1274	transmembrane protein with EGF-like and two follistatin-like domains 2 [Source:MGI Symbol;Acc:MGI:1861735]	1	50900647	51187270	1	Tmeff2	56363	1.8664	4.58025	8.93764	0.00279353	0.038102	sig_de
ENSMUSG00000051339	ENSMUST00000212276	5864	RIKEN cDNA 2900026A02 gene [Source:MGI Symbol;Acc:MGI:1920194]	5	113086323	113221236	-1	2900026A02Rik	243219	1.14462	6.90545	8.93277	0.002801	0.0381657	sig_de
ENSMUSG00000025196	ENSMUST00000026210	1828	carboxypeptidase N, polypeptide 1 [Source:MGI Symbol;Acc:MGI:2135874]	19	43956307	43986556	-1	Cpn1	93721	-8.57723	-0.173699	8.92423	0.00281412	0.0383063	sig_de
ENSMUSG00000056313	ENSMUST00000052622	1805	transcriptional and immune response regulator [Source:MGI Symbol;Acc:MGI:1916318]	8	24437180	24438984	-1	Tcim	69068	-4.81719	-0.440786	8.89076	0.00286618	0.038976	sig_de
ENSMUSG00000026479	ENSMUST00000185356	4916	laminin, gamma 2 [Source:MGI Symbol;Acc:MGI:99913]	1	153122756	153186447	-1	Lamc2	16782	-4.04751	2.39967	8.88247	0.00287922	0.0391144	sig_de
ENSMUSG00000045136	ENSMUST00000075774	2182	tubulin, beta 2B class IIB [Source:MGI Symbol;Acc:MGI:1920960]	13	34126748	34130466	-1	Tubb2b	73710	-1.38388	8.00875	8.87791	0.00288642	0.0391732	sig_de
ENSMUSG00000030844	ENSMUST00000033133	880	regulator of G-protein signalling 10 [Source:MGI Symbol;Acc:MGI:1915115]	7	128373621	128418758	-1	Rgs10	67865	1.3629	3.07765	8.86037	0.00291428	0.0395121	sig_de
ENSMUSG00000034343	ENSMUST00000188576	639	ubiquitin-conjugating enzyme E2F (putative) [Source:MGI Symbol;Acc:MGI:1915171]	1	91250304	91290337	1	Ube2f	67921	-0.775231	5.69415	8.84091	0.00294553	0.0398491	non_sig_de
ENSMUSG00000028970	ENSMUST00000199955	3181	ATP-binding cassette, sub-family B (MDR/TAP), member 1B [Source:MGI Symbol;Acc:MGI:97568]	5	8798147	8866315	1	Abcb1b	18669	1.26326	2.85614	8.83944	0.00294789	0.0398491	sig_de
ENSMUSG00000031357	ENSMUST00000033723	2087	synapse associated protein 1 [Source:MGI Symbol;Acc:MGI:1914293]	X	162857057	162888447	-1	Syap1	67043	-1.259	2.90571	8.83944	0.0029479	0.0398491	sig_de
ENSMUSG00000042097	ENSMUST00000136316	716	zinc finger protein 239 [Source:MGI Symbol;Acc:MGI:1306812]	6	117862100	117873291	1	Zfp239	22685	-1.3242	2.20129	8.83561	0.00295409	0.0398933	sig_de
ENSMUSG00000022438	ENSMUST00000023072	3784	parvin, beta [Source:MGI Symbol;Acc:MGI:2153063]	15	84232043	84315688	1	Parvb	170736	-1.00253	7.718	8.82922	0.00296445	0.0399927	sig_de
ENSMUSG00000027919	ENSMUST00000029527	925	late cornified envelope 1G [Source:MGI Symbol;Acc:MGI:1913445]	3	92750148	92752338	-1	Lce1g	66195	-4.01705	0.895495	8.82746	0.0029673	0.0399927	sig_de
ENSMUSG00000028957	ENSMUST00000103204	5999	period circadian clock 3 [Source:MGI Symbol;Acc:MGI:1277134]	4	151003652	151044665	-1	Per3	18628	1.17499	2.77259	8.82332	0.00297404	0.040044	sig_de
ENSMUSG00000031737	ENSMUST00000210246	2550	Iroquois homeobox 5 [Source:MGI Symbol;Acc:MGI:1859086]	8	92357625	92376286	1	Irx5	54352	0.808142	4.78419	8.8193	0.00298061	0.0400928	non_sig_de
ENSMUSG00000056612	ENSMUST00000070850	999	protein phosphatase 1, regulatory inhibitor subunit 14B [Source:MGI Symbol;Acc:MGI:107682]	19	6974968	6977324	1	Ppp1r14b	18938	-0.924469	7.83395	8.81604	0.00298593	0.040125	non_sig_de
ENSMUSG00000069919	ENSMUST00000093209	699	hemoglobin alpha, adult chain 1 [Source:MGI Symbol;Acc:MGI:96015]	11	32283511	32284465	1	Hba-a1	15122	-3.7221	3.67797	8.80239	0.00300836	0.0403866	sig_de
ENSMUSG00000069917	ENSMUST00000093207	554	hemoglobin alpha, adult chain 2 [Source:MGI Symbol;Acc:MGI:96016]	11	32296489	32297298	1	Hba-a2	110257	-4.93339	2.17246	8.79341	0.0030232	0.0405416	sig_de
ENSMUSG00000029101	ENSMUST00000030984	5472	regulator of G-protein signaling 12 [Source:MGI Symbol;Acc:MGI:1918979]	5	34949445	35039644	1	Rgs12	71729	-0.932319	5.62575	8.79182	0.00302585	0.0405416	non_sig_de
ENSMUSG00000047843	ENSMUST00000110695	669	brain protein I3 [Source:MGI Symbol;Acc:MGI:1933174]	5	144244437	144446757	1	Bri3	55950	-0.814293	5.63383	8.78831	0.00303167	0.0405798	non_sig_de
ENSMUSG00000001666	ENSMUST00000172820	574	D-dopachrome tautomerase [Source:MGI Symbol;Acc:MGI:1298381]	10	75771230	75773414	-1	Ddt	13202	0.932093	4.53583	8.74841	0.00309873	0.0414367	non_sig_de
ENSMUSG00000078915	ENSMUST00000109187	630	heat shock protein 25, pseudogene 1 [Source:MGI Symbol;Acc:MGI:96241]	13	45078498	45079127	-1	Hsp25-ps1		-3.11214	8.80834	8.73915	0.0031145	0.0416069	sig_de
ENSMUSG00000054277	ENSMUST00000067215	2619	ADP-ribosylation factor GTPase activating protein 3 [Source:MGI Symbol;Acc:MGI:1913501]	15	83299739	83350247	-1	Arfgap3	66251	0.7769	6.09428	8.73108	0.00312832	0.0417507	non_sig_de
ENSMUSG00000044667	ENSMUST00000061071	5696	phospholipid phosphatase related 4 [Source:MGI Symbol;Acc:MGI:106530]	3	117319139	117360876	-1	Plppr4	229791	7.11075	-0.492531	8.72373	0.00314095	0.0418783	sig_de
ENSMUSG00000020424	ENSMUST00000020699	1574	cytosolic arginine sensor for mTORC1 subunit 1 [Source:MGI Symbol;Acc:MGI:1919212]	11	4218225	4222409	1	Castor1	71962	1.40332	2.66123	8.70476	0.00317379	0.0422749	sig_de
ENSMUSG00000044788	ENSMUST00000056153	4951	fatty acid desaturase domain family, member 6 [Source:MGI Symbol;Acc:MGI:3039592]	11	115279622	115297663	-1	Fads6	328035	-3.07972	-0.0372528	8.69743	0.00318658	0.0423637	sig_de
ENSMUSG00000017491	ENSMUST00000063750	3108	retinoic acid receptor, beta [Source:MGI Symbol;Acc:MGI:97857]	14	16430839	16819156	-1	Rarb	218772	-3.88449	-0.269149	8.69739	0.00318667	0.0423637	sig_de
ENSMUSG00000041040	ENSMUST00000036540	5532	family with sequence similarity 117, member B [Source:MGI Symbol;Acc:MGI:1920000]	1	59913006	59985346	1	Fam117b	72750	-0.78823	5.00155	8.69456	0.00319161	0.0423882	non_sig_de
ENSMUSG00000044576	ENSMUST00000058045	3865	GRB2 associated regulator of MAPK1 subtype 2 [Source:MGI Symbol;Acc:MGI:2685290]	5	30105161	30118378	1	Garem2	242915	3.17006	1.3676	8.69213	0.00319586	0.0424034	sig_de
ENSMUSG00000078864	ENSMUST00000148388	744	predicted gene 14322 [Source:MGI Symbol;Acc:MGI:3652185]	2	177759288	177770472	1	Gm14322	626802	-6.58602	-0.605729	8.6803	0.00321669	0.0426383	sig_de
ENSMUSG00000059810	ENSMUST00000065870	4698	regulator of G-protein signaling 3 [Source:MGI Symbol;Acc:MGI:1354734]	4	62559847	62704001	1	Rgs3	50780	-1.15493	4.55546	8.67701	0.0032225	0.0426739	sig_de
ENSMUSG00000097993	ENSMUST00000182120	717	protein tyrosine phosphatase, receptor type, V [Source:MGI Symbol;Acc:MGI:108027]	1	135108497	135132594	-1	Ptprv	13924	-3.9805	2.57959	8.67112	0.00323293	0.0427705	sig_de
ENSMUSG00000005803	ENSMUST00000005953	1804	sulfide quinone oxidoreductase [Source:MGI Symbol;Acc:MGI:1929899]	2	122765237	122809569	1	Sqor	59010	-1.25386	3.06475	8.6578	0.00325664	0.0430425	sig_de
ENSMUSG00000038984	ENSMUST00000042021	4010	testis-specific protein, Y-encoded-like 5 [Source:MGI Symbol;Acc:MGI:2442458]	15	33683875	33687884	-1	Tspyl5	239364	-2.77295	-0.114933	8.64267	0.0032838	0.0433595	sig_de
ENSMUSG00000104876	ENSMUST00000196323	3865	T cell receptor delta, constant region [Source:MGI Symbol;Acc:MGI:98612]	14	54142851	54148868	1	Trdc		-2.56632	1.34304	8.63231	0.00330252	0.0435645	sig_de
ENSMUSG00000113606	ENSMUST00000223385	117	predicted gene, 47441 [Source:MGI Symbol;Acc:MGI:6096395]	12	23903253	23903369	1	Gm47441		1.73391	1.6709	8.6289	0.00330871	0.0435923	sig_de
ENSMUSG00000001281	ENSMUST00000229440	455	integrin beta 7 [Source:MGI Symbol;Acc:MGI:96616]	15	102215995	102231944	-1	Itgb7	16421	-2.57774	2.25395	8.62763	0.00331101	0.0435923	sig_de
ENSMUSG00000116673	ENSMUST00000232346	804	RIKEN cDNA A630089N07 gene [Source:MGI Symbol;Acc:MGI:2444323]	16	98001310	98082450	-1	A630089N07Rik		-1.92105	0.43675	8.62528	0.00331529	0.0436066	sig_de
ENSMUSG00000060703	ENSMUST00000074606	1354	CD302 antigen [Source:MGI Symbol;Acc:MGI:1913455]	2	60251993	60284488	-1	Cd302	66205	1.82188	1.57007	8.61414	0.00333564	0.043832	sig_de
ENSMUSG00000041605	ENSMUST00000120339	2988	innate immunity activator [Source:MGI Symbol;Acc:MGI:1921579]	1	136213531	136234264	-1	Inava	67313	-1.28464	3.99276	8.60851	0.00334596	0.0439253	sig_de
ENSMUSG00000024776	ENSMUST00000239240	1988	STAM binding protein like 1 [Source:MGI Symbol;Acc:MGI:1923880]	19	34192229	34240333	1	Stambpl1	76630	-1.07612	3.6314	8.59621	0.00336863	0.0441805	sig_de
ENSMUSG00000072872	ENSMUST00000101118	4503	RING1 and YY1 binding protein [Source:MGI Symbol;Acc:MGI:1929059]	6	100228565	100287485	-1	Rybp	56353	-1.05817	4.26331	8.58288	0.00339338	0.0444624	sig_de
ENSMUSG00000078606	ENSMUST00000106766	8795	predicted gene 4070 [Source:MGI Symbol;Acc:MGI:3782245]	7	105895139	105953967	-1	Gm4070	100042856	-3.40735	1.1166	8.57501	0.00340809	0.0446123	sig_de
ENSMUSG00000039308	ENSMUST00000223679	3907	N-deacetylase/N-sulfotransferase (heparan glucosaminyl) 2 [Source:MGI Symbol;Acc:MGI:97040]	14	20723730	20734562	-1	Ndst2	17423	0.743759	5.01793	8.56053	0.0034353	0.0449254	non_sig_de
ENSMUSG00000034563	ENSMUST00000037977	3151	cell cycle progression 1 [Source:MGI Symbol;Acc:MGI:1196419]	9	72985429	73016340	1	Ccpg1	72278	1.79924	0.259921	8.55774	0.00344056	0.0449512	sig_de
ENSMUSG00000073423	ENSMUST00000166627	1211	zinc finger protein 414 [Source:MGI Symbol;Acc:MGI:1915641]	17	33629090	33631779	1	Zfp414	328801	0.819305	5.00236	8.54928	0.00345659	0.0451174	non_sig_de
ENSMUSG00000082195	ENSMUST00000121342	3177	predicted gene 13034 [Source:MGI Symbol;Acc:MGI:3650252]	4	146067752	146070928	1	Gm13034		1.24227	2.18735	8.53548	0.00348289	0.0454172	sig_de
ENSMUSG00000018322	ENSMUST00000109384	1923	translocase of outer mitochondrial membrane 34 [Source:MGI Symbol;Acc:MGI:1914395]	2	164053540	164071169	-1	Tomm34	67145	-0.874193	4.39203	8.52678	0.00349958	0.0455913	non_sig_de
ENSMUSG00000038552	ENSMUST00000172435	2333	fibronectin type III domain containing 4 [Source:MGI Symbol;Acc:MGI:1917195]	5	31292242	31296080	-1	Fndc4	64339	1.32362	3.89388	8.51379	0.00352466	0.0458743	sig_de
ENSMUSG00000001739	ENSMUST00000111093	1902	claudin 15 [Source:MGI Symbol;Acc:MGI:1913103]	5	136966616	136975858	1	Cldn15	60363	-4.5885	1.36578	8.50707	0.00353769	0.046	sig_de
ENSMUSG00000002763	ENSMUST00000002840	3200	peroxisomal biogenesis factor 6 [Source:MGI Symbol;Acc:MGI:2385054]	17	46711463	46725541	1	Pex6	224824	1.3377	3.37059	8.49463	0.00356197	0.0462717	sig_de
ENSMUSG00000007659	ENSMUST00000007803	2417	BCL2-like 1 [Source:MGI Symbol;Acc:MGI:88139]	2	152780668	152831728	-1	Bcl2l1	12048	-0.962604	5.48485	8.48334	0.00358413	0.0464962	non_sig_de
ENSMUSG00000039395	ENSMUST00000048860	2284	melanoregulin [Source:MGI Symbol;Acc:MGI:2151839]	1	72159442	72212307	-1	Mreg	381269	1.66825	1.1579	8.48232	0.00358614	0.0464962	sig_de
ENSMUSG00000057378	ENSMUST00000208151	15370	ryanodine receptor 3 [Source:MGI Symbol;Acc:MGI:99684]	2	112631355	113217096	-1	Ryr3	20192	2.61171	-0.314269	8.48064	0.00358946	0.0464962	sig_de
ENSMUSG00000066456	ENSMUST00000189777	533	high mobility group nucleosomal binding domain 3 [Source:MGI Symbol;Acc:MGI:2138069]	9	83109948	83146685	-1	Hmgn3	94353	-1.37375	1.70265	8.47228	0.00360599	0.046666	sig_de
ENSMUSG00000042256	ENSMUST00000048691	4226	patched domain containing 4 [Source:MGI Symbol;Acc:MGI:1920485]	17	42315947	42505077	1	Ptchd4	627626	2.83589	0.484705	8.46937	0.00361177	0.0466964	sig_de
ENSMUSG00000036306	ENSMUST00000185176	5019	leucine zipper, putative tumor suppressor 1 [Source:MGI Symbol;Acc:MGI:2684762]	8	69132669	69184225	-1	Lzts1	211134	1.58087	1.9286	8.45248	0.00364545	0.0470874	sig_de
ENSMUSG00000025170	ENSMUST00000106107	1861	Rab40B, member RAS oncogene family [Source:MGI Symbol;Acc:MGI:2183451]	11	121356125	121388251	-1	Rab40b	217371	-2.30323	-0.358037	8.44639	0.00365769	0.0472008	sig_de
ENSMUSG00000021466	ENSMUST00000021921	7725	patched 1 [Source:MGI Symbol;Acc:MGI:105373]	13	63508328	63573598	-1	Ptch1	19206	1.72261	5.87121	8.42711	0.00369667	0.0476318	sig_de
ENSMUSG00000020102	ENSMUST00000211781	10981	solute carrier family 16 (monocarboxylic acid transporters), member 7 [Source:MGI Symbol;Acc:MGI:1330284]	10	125219270	125389465	-1	Slc16a7	20503	5.86211	-0.0512905	8.42642	0.00369807	0.0476318	sig_de
ENSMUSG00000024978	ENSMUST00000236859	3304	glycerol-3-phosphate acyltransferase, mitochondrial [Source:MGI Symbol;Acc:MGI:109162]	19	55067268	55127238	-1	Gpam	14732	0.873025	4.67245	8.42142	0.00370826	0.0477169	non_sig_de
ENSMUSG00000036568	ENSMUST00000040624	6575	BRD4 interacting chromatin remodeling complex associated protein like [Source:MGI Symbol;Acc:MGI:2673855]	17	46798120	46858482	-1	Bicral	210982	0.728946	5.66678	8.41969	0.0037118	0.0477169	non_sig_de
ENSMUSG00000102644	ENSMUST00000193925	1337	THAP domain containing 6 [Source:MGI Symbol;Acc:MGI:1922436]	5	91962389	91972066	1	Thap6		-1.64877	1.24655	8.41682	0.00371766	0.0477169	sig_de
										-2.55825	0.295517	8.41633	0.00371865	0.0477169	sig_de
ENSMUSG00000096687	ENSMUST00000178045	3990	major facilitator superfamily domain containing 4B4 [Source:MGI Symbol;Acc:MGI:3035041]	10	39890013	39899238	-1	Mfsd4b4		-2.309	-0.0281935	8.41232	0.00372686	0.0477773	sig_de
ENSMUSG00000056999	ENSMUST00000131070	4962	insulin degrading enzyme [Source:MGI Symbol;Acc:MGI:96412]	19	37268743	37337852	-1	Ide	15925	0.795312	6.6557	8.40607	0.00373969	0.0478968	non_sig_de
ENSMUSG00000042115	ENSMUST00000046071	4269	kelch domain containing 8A [Source:MGI Symbol;Acc:MGI:2442630]	1	132298626	132307357	1	Klhdc8a	213417	0.952621	6.24938	8.40114	0.00374985	0.0479819	non_sig_de
ENSMUSG00000000378	ENSMUST00000000388	1858	cerebral cavernous malformation 2 [Source:MGI Symbol;Acc:MGI:2384924]	11	6546887	6596744	1	Ccm2	216527	-0.874197	4.93996	8.39728	0.00375783	0.048039	non_sig_de
ENSMUSG00000073591	ENSMUST00000192409	6609	protocadherin beta 22 [Source:MGI Symbol;Acc:MGI:2136760]	18	37517871	37524479	1	Pcdhb22	93893	1.76813	1.84705	8.39053	0.0037718	0.0481555	sig_de
ENSMUSG00000039501	ENSMUST00000048988	7218	zinc finger, NFX1-type containing 1 [Source:MGI Symbol;Acc:MGI:2138982]	2	167035793	167063015	-1	Znfx1	98999	0.761137	6.43023	8.38948	0.003774	0.0481555	non_sig_de
ENSMUSG00000023367	ENSMUST00000204400	308	transmembrane protein 176A [Source:MGI Symbol;Acc:MGI:1913308]	6	48840919	48847071	1	Tmem176a	66058	-5.97856	-0.745453	8.38764	0.00377782	0.0481593	sig_de
ENSMUSG00000035095	ENSMUST00000121288	4231	family with sequence similarity 167, member A [Source:MGI Symbol;Acc:MGI:3606565]	14	63436394	63465498	1	Fam167a	219148	-5.9788	1.96345	8.35537	0.00384548	0.0489761	sig_de
ENSMUSG00000037206	ENSMUST00000041477	2223	immunoglobulin superfamily containing leucine-rich repeat [Source:MGI Symbol;Acc:MGI:1349645]	9	58156268	58204306	-1	Islr	26968	-2.23394	7.06274	8.3508	0.00385517	0.0490538	sig_de
ENSMUSG00000097388	ENSMUST00000181493	1002	predicted pseudogene 3200 [Source:MGI Symbol;Acc:MGI:3781379]	7	100760805	100761806	-1	Gm3200		-0.817942	5.52437	8.34675	0.00386377	0.0490812	non_sig_de
ENSMUSG00000038807	ENSMUST00000102521	6565	RAP1 GTPase activating protein 2 [Source:MGI Symbol;Acc:MGI:3028623]	11	74383356	74610915	-1	Rap1gap2	380711	1.01693	4.82716	8.3464	0.00386452	0.0490812	sig_de
ENSMUSG00000095134	ENSMUST00000167967	1248	midline 1, pseudogene 1 [Source:MGI Symbol;Acc:MGI:5780070]	Y	90753057	90763485	1	Mid1-ps1		1.54528	4.98503	8.33678	0.00388504	0.049296	sig_de
ENSMUSG00000053062	ENSMUST00000114195	4370	junction adhesion molecule 2 [Source:MGI Symbol;Acc:MGI:1933820]	16	84774123	84825928	1	Jam2	67374	-2.71196	6.87768	8.32983	0.00389994	0.0494391	sig_de
ENSMUSG00000031604	ENSMUST00000034015	2044	methylsterol monoxygenase 1 [Source:MGI Symbol;Acc:MGI:1913484]	8	64718139	64733792	-1	Msmo1	66234	0.7934	5.94656	8.31958	0.003922	0.0496727	non_sig_de

## Sheet: Igf2_WT-WT miR483_WT-KO
ensembl_gene_id	ensembl_transcript_id	transcript_length	description	chromosome_name	start_position	end_position	strand	mgi_symbol	entrezgene_id	logFC	logCPM	LR	PValue	FDR	significance
ENSMUSG00000040938	ENSMUST00000126388	1938	solute carrier family 16 (monocarboxylic acid transporters), member 11 [Source:MGI Symbol;Acc:MGI:2663709]	11	70212752	70216417	1	Slc16a11	216867	-5.7705	5.06695	209.23	2.02273e-47	2.76163e-43	sig_de
ENSMUSG00000094526	ENSMUST00000111062	2775	predicted gene, 21451 [Source:MGI Symbol;Acc:MGI:5434806]	14	69390854	69480287	1	Gm21451	100862072	-7.5463	4.20342	163.373	2.07355e-37	1.41551e-33	sig_de
ENSMUSG00000025161	ENSMUST00000070653	2272	solute carrier family 16 (monocarboxylic acid transporters), member 3 [Source:MGI Symbol;Acc:MGI:1933438]	11	120948480	120960868	1	Slc16a3	80879	-5.70752	4.58472	140.01	2.64905e-32	1.20558e-28	sig_de
ENSMUSG00000058914	ENSMUST00000022853	2338	C1q and tumor necrosis factor related protein 3 [Source:MGI Symbol;Acc:MGI:1932136]	15	10952332	10980150	1	C1qtnf3	81799	-5.10601	3.36998	127.232	1.6525e-29	5.64039e-26	sig_de
ENSMUSG00000020654	ENSMUST00000152792	5621	adenylate cyclase 3 [Source:MGI Symbol;Acc:MGI:99675]	12	4133103	4213525	1	Adcy3	104111	-5.83755	2.95123	113.499	1.67747e-26	4.5805e-23	sig_de
ENSMUSG00000058297	ENSMUST00000138976	1460	sparc/osteonectin, cwcv and kazal-like domains proteoglycan 2 [Source:MGI Symbol;Acc:MGI:1891351]	10	60106219	60135198	1	Spock2	94214	-3.76375	6.98414	98.3063	3.58424e-23	8.15595e-20	sig_de
ENSMUSG00000034205	ENSMUST00000022660	5316	lysyl oxidase-like 2 [Source:MGI Symbol;Acc:MGI:2137913]	14	69609068	69695834	1	Loxl2	94352	-5.58511	5.19314	97.4283	5.58432e-23	1.08918e-19	sig_de
ENSMUSG00000031673	ENSMUST00000075190	5647	cadherin 11 [Source:MGI Symbol;Acc:MGI:99217]	8	102632095	102785642	-1	Cdh11	12552	-6.12262	3.31659	94.8748	2.02813e-22	3.46125e-19	sig_de
ENSMUSG00000059921	ENSMUST00000106236	9646	unc-5 netrin receptor C [Source:MGI Symbol;Acc:MGI:1095412]	3	141465216	141834924	1	Unc5c	22253	-4.36292	5.11461	93.3937	4.28619e-22	6.50214e-19	sig_de
ENSMUSG00000006651	ENSMUST00000006828	2343	amyloid beta (A4) precursor-like protein 1 [Source:MGI Symbol;Acc:MGI:88046]	7	30434982	30445535	-1	Aplp1	11803	-3.32668	4.49458	92.5018	6.72635e-22	9.18348e-19	sig_de
ENSMUSG00000021464	ENSMUST00000149299	324	receptor tyrosine kinase-like orphan receptor 2 [Source:MGI Symbol;Acc:MGI:1347521]	13	53109312	53286124	-1	Ror2	26564	-5.32869	4.17885	91.2488	1.26698e-21	1.57255e-18	sig_de
ENSMUSG00000033685	ENSMUST00000126534	3988	uncoupling protein 2 (mitochondrial, proton carrier) [Source:MGI Symbol;Acc:MGI:109354]	7	100493337	100502020	1	Ucp2	22228	-2.98908	6.49561	84.1085	4.68349e-20	5.32865e-17	sig_de
ENSMUSG00000026459	ENSMUST00000027730	1495	myogenin [Source:MGI Symbol;Acc:MGI:97276]	1	134289989	134292548	1	Myog	17928	-7.46036	1.35753	78.1604	9.50048e-19	9.9777e-16	sig_de
ENSMUSG00000056174	ENSMUST00000070132	4332	collagen, type VIII, alpha 2 [Source:MGI Symbol;Acc:MGI:88464]	4	126286793	126314330	1	Col8a2	329941	-4.59841	3.59045	74.8409	5.10215e-18	4.97569e-15	sig_de
ENSMUSG00000023411	ENSMUST00000226979	325	nuclear factor of activated T cells, cytoplasmic, calcineurin dependent 4 [Source:MGI Symbol;Acc:MGI:1920431]	14	55823144	55833943	1	Nfatc4	73181	-4.02379	3.45771	67.4161	2.19848e-16	2.00105e-13	sig_de
ENSMUSG00000030772	ENSMUST00000033036	3359	dickkopf WNT signaling pathway inhibitor 3 [Source:MGI Symbol;Acc:MGI:1354952]	7	112116017	112159057	-1	Dkk3	50781	-3.5628	4.63297	62.0003	3.43397e-15	2.93025e-12	sig_de
ENSMUSG00000075592	ENSMUST00000227465	470	NYN domain and retroviral integrase containing [Source:MGI Symbol;Acc:MGI:2652872]	14	55854010	55874736	1	Nynrin	277154	-5.17485	4.24865	59.7709	1.06566e-14	8.55852e-12	sig_de
ENSMUSG00000020908	ENSMUST00000108689	6031	myosin, heavy polypeptide 3, skeletal muscle, embryonic [Source:MGI Symbol;Acc:MGI:1339709]	11	67078300	67102291	1	Myh3	17883	-7.36776	0.878535	56.6275	5.2669e-14	3.99494e-11	sig_de
ENSMUSG00000057000	ENSMUST00000080929	2978	nuclear RNA export factor 3 [Source:MGI Symbol;Acc:MGI:2685230]	X	136072099	136085255	-1	Nxf3	245610	3.73815	3.41524	54.771	1.35426e-13	9.73141e-11	sig_de
ENSMUSG00000022240	ENSMUST00000081728	5944	catenin (cadherin associated protein), delta 2 [Source:MGI Symbol;Acc:MGI:1195966]	15	30172593	31029341	1	Ctnnd2	18163	4.85012	1.73805	54.028	1.9765e-13	1.34925e-10	sig_de
ENSMUSG00000035131	ENSMUST00000074622	4023	bone morphogenetic protein/retinoic acid inducible neural specific 3 [Source:MGI Symbol;Acc:MGI:2443035]	1	146494760	146902472	1	Brinp3	215378	-4.67857	5.8685	48.6484	3.06211e-12	1.99081e-09	sig_de
ENSMUSG00000003949	ENSMUST00000004051	5642	hepatic leukemia factor [Source:MGI Symbol;Acc:MGI:96108]	11	90336536	90390895	-1	Hlf	217082	-8.6315	-0.309165	46.3706	9.78723e-12	6.07386e-09	sig_de
ENSMUSG00000000317	ENSMUST00000000326	3366	B cell CLL/lymphoma 6, member B [Source:MGI Symbol;Acc:MGI:1278332]	11	70224128	70229798	-1	Bcl6b	12029	-4.11488	2.60908	44.7567	2.23102e-11	1.32435e-08	sig_de
ENSMUSG00000048040	ENSMUST00000058119	1532	adipocyte-related X-chromosome expressed sequence 2 [Source:MGI Symbol;Acc:MGI:1924226]	X	135993824	135995355	1	Arxes2	76976	-5.88295	0.878394	44.2866	2.83657e-11	1.61365e-08	sig_de
ENSMUSG00000024921	ENSMUST00000176769	5703	SWI/SNF related, matrix associated, actin dependent regulator of chromatin, subfamily a, member 2 [Source:MGI Symbol;Acc:MGI:99603]	19	26605050	26778322	1	Smarca2	67155	-2.53802	5.14176	42.8537	5.8989e-11	3.22151e-08	sig_de
ENSMUSG00000038132	ENSMUST00000037923	3086	RNA binding motif protein 24 [Source:MGI Symbol;Acc:MGI:3610364]	13	46418434	46431095	1	Rbm24	666794	-7.5245	-0.148506	42.0531	8.88296e-11	4.66458e-08	sig_de
ENSMUSG00000026414	ENSMUST00000188028	1200	troponin T2, cardiac [Source:MGI Symbol;Acc:MGI:104597]	1	135836354	135852260	1	Tnnt2	21956	-2.29248	4.58729	41.5948	1.12292e-10	5.67822e-08	sig_de
ENSMUSG00000020848	ENSMUST00000021209	4361	double C2, beta [Source:MGI Symbol;Acc:MGI:1100497]	11	75768966	75796049	-1	Doc2b	13447	-8.94952	0.207458	40.3268	2.14843e-10	1.04759e-07	sig_de
ENSMUSG00000035829	ENSMUST00000128199	617	protein phosphatase 1, regulatory subunit 26 [Source:MGI Symbol;Acc:MGI:2685193]	2	28446800	28455508	1	Ppp1r26	241289	-5.22625	0.563611	38.9169	4.42232e-10	2.082e-07	sig_de
ENSMUSG00000038555	ENSMUST00000043484	1926	receptor accessory protein 2 [Source:MGI Symbol;Acc:MGI:2385070]	18	34840589	34847463	1	Reep2	225362	-6.18023	0.562755	38.6254	5.13454e-10	2.33673e-07	sig_de
ENSMUSG00000048402	ENSMUST00000062483	6637	GLI-Kruppel family member GLI2 [Source:MGI Symbol;Acc:MGI:95728]	1	118834132	119053619	-1	Gli2	14633	-3.10402	2.97074	37.5777	8.78436e-10	3.8688e-07	sig_de
ENSMUSG00000019982	ENSMUST00000188495	3693	myeloblastosis oncogene [Source:MGI Symbol;Acc:MGI:97249]	10	21124935	21160984	-1	Myb	17863	-5.40036	1.3408	37.4134	9.55614e-10	3.92294e-07	sig_de
ENSMUSG00000036334	ENSMUST00000193455	8484	immunoglobulin superfamily, member 10 [Source:MGI Symbol;Acc:MGI:1923481]	3	59316735	59344394	-1	Igsf10	242050	-3.38357	5.41234	37.3779	9.73186e-10	3.92294e-07	sig_de
ENSMUSG00000043557	ENSMUST00000171691	8425	MAM domain containing glycosylphosphatidylinositol anchor 1 [Source:MGI Symbol;Acc:MGI:1922012]	17	29827949	29970087	-1	Mdga1	74762	-3.11424	2.81241	37.3704	9.76928e-10	3.92294e-07	sig_de
ENSMUSG00000002489	ENSMUST00000114122	4596	T cell lymphoma invasion and metastasis 1 [Source:MGI Symbol;Acc:MGI:103306]	16	89787111	90143769	-1	Tiam1	21844	-2.53851	5.34643	37.1552	1.09092e-09	4.25551e-07	sig_de
ENSMUSG00000026167	ENSMUST00000006718	2468	wingless-type MMTV integration site family, member 10A [Source:MGI Symbol;Acc:MGI:108071]	1	74791516	74804179	1	Wnt10a	22409	-3.0995	6.30666	36.7072	1.37275e-09	5.20615e-07	sig_de
ENSMUSG00000056328	ENSMUST00000124516	6081	myosin, heavy polypeptide 1, skeletal muscle, adult [Source:MGI Symbol;Acc:MGI:1339711]	11	67200052	67224575	1	Myh1	17879	-7.12883	-0.66787	36.5385	1.49678e-09	5.52312e-07	sig_de
ENSMUSG00000042810	ENSMUST00000114571	6695	KRAB-A domain containing 1 [Source:MGI Symbol;Acc:MGI:1925077]	6	48395586	48419781	1	Krba1	77827	-4.65463	2.87283	36.3613	1.63924e-09	5.88963e-07	sig_de
ENSMUSG00000022686	ENSMUST00000121344	4175	UDP-GlcNAc:betaGal beta-1,3-N-acetylglucosaminyltransferase 5 [Source:MGI Symbol;Acc:MGI:2137302]	16	19760208	19772753	1	B3gnt5	108105	-7.33254	-0.438336	36.0819	1.89196e-09	6.62333e-07	sig_de
ENSMUSG00000042254	ENSMUST00000048762	4153	cartilage intermediate layer protein, nucleotide pyrophosphohydrolase [Source:MGI Symbol;Acc:MGI:2444507]	9	65265180	65280605	1	Cilp	214425	-3.88178	2.69409	35.6898	2.31377e-09	7.89746e-07	sig_de
ENSMUSG00000042367	ENSMUST00000106091	1623	gap junction protein, beta 3 [Source:MGI Symbol;Acc:MGI:95721]	4	127325235	127330844	-1	Gjb3	14620	-3.58016	4.45811	35.529	2.51277e-09	8.36752e-07	sig_de
ENSMUSG00000028469	ENSMUST00000030191	3660	natriuretic peptide receptor 2 [Source:MGI Symbol;Acc:MGI:97372]	4	43631935	43651244	1	Npr2	230103	-2.35847	4.46115	34.4177	4.44658e-09	1.44546e-06	sig_de
ENSMUSG00000038403	ENSMUST00000049208	2028	hemojuvelin BMP co-receptor [Source:MGI Symbol;Acc:MGI:1916835]	3	96525172	96529210	1	Hjv	69585	-8.49884	-1.51849	34.1589	5.07917e-09	1.61269e-06	sig_de
ENSMUSG00000061816	ENSMUST00000186202	874	myosin, light polypeptide 1 [Source:MGI Symbol;Acc:MGI:97269]	1	66924295	66945404	-1	Myl1	17901	-7.42624	-0.411369	33.8734	5.88179e-09	1.82509e-06	sig_de
ENSMUSG00000037362	ENSMUST00000050027	2869	cellular communication network factor 3 [Source:MGI Symbol;Acc:MGI:109185]	15	54745702	54754039	1	Ccn3	18133	4.04633	4.3173	33.4739	7.22276e-09	2.19139e-06	sig_de
ENSMUSG00000059146	ENSMUST00000039431	19703	neurotrophic tyrosine kinase, receptor, type 3 [Source:MGI Symbol;Acc:MGI:97385]	7	78175959	78738012	-1	Ntrk3	18213	-6.42954	-0.771831	33.3423	7.72818e-09	2.29376e-06	sig_de
ENSMUSG00000038418	ENSMUST00000064795	4484	early growth response 1 [Source:MGI Symbol;Acc:MGI:95295]	18	34859823	34864984	1	Egr1	13653	-1.52149	8.07938	33.0817	8.83651e-09	2.56691e-06	sig_de
ENSMUSG00000048355	ENSMUST00000057625	1580	adipocyte-related X-chromosome expressed sequence 1 [Source:MGI Symbol;Acc:MGI:1923469]	X	136033367	136034946	1	Arxes1	76219	-5.71206	0.546268	32.0863	1.47472e-08	4.19464e-06	sig_de
ENSMUSG00000068614	ENSMUST00000090269	1473	actin, alpha, cardiac muscle 1 [Source:MGI Symbol;Acc:MGI:87905]	2	114047282	114053548	-1	Actc1	11464	-5.59743	2.37167	31.2744	2.24012e-08	6.24171e-06	sig_de
ENSMUSG00000021803	ENSMUST00000022337	4332	cadherin-related family member 1 [Source:MGI Symbol;Acc:MGI:2157782]	14	37077857	37098347	-1	Cdhr1	170677	-2.76699	4.9445	31.1332	2.40911e-08	6.57831e-06	sig_de
ENSMUSG00000017897	ENSMUST00000063433	2460	EYA transcriptional coactivator and phosphatase 2 [Source:MGI Symbol;Acc:MGI:109341]	2	165595032	165771727	1	Eya2	14049	-6.65145	-1.12192	30.8447	2.79518e-08	7.48287e-06	sig_de
ENSMUSG00000029859	ENSMUST00000073387	3273	Eph receptor A1 [Source:MGI Symbol;Acc:MGI:107381]	6	42358487	42373268	-1	Epha1	13835	-1.80157	4.35563	30.1567	3.985e-08	1.04629e-05	sig_de
ENSMUSG00000021359	ENSMUST00000021787	3487	transcription factor AP-2, alpha [Source:MGI Symbol;Acc:MGI:104671]	13	40715302	40738376	-1	Tfap2a	21418	-10.4187	1.08082	30.0445	4.22235e-08	1.08769e-05	sig_de
ENSMUSG00000021903	ENSMUST00000022460	6326	polypeptide N-acetylgalactosaminyltransferase 15 [Source:MGI Symbol;Acc:MGI:1926004]	14	32028989	32062197	1	Galnt15	78754	4.78927	0.0558184	29.8943	4.56248e-08	1.15355e-05	sig_de
ENSMUSG00000005320	ENSMUST00000005452	3324	fibroblast growth factor receptor 4 [Source:MGI Symbol;Acc:MGI:95525]	13	55152640	55168759	1	Fgfr4	14186	-5.94784	1.58933	29.5014	5.5876e-08	1.38704e-05	sig_de
ENSMUSG00000036957	ENSMUST00000046351	2886	leucine rich repeat and fibronectin type III domain containing 3 [Source:MGI Symbol;Acc:MGI:2442512]	7	30355489	30362772	-1	Lrfn3	233067	-2.41714	3.73395	28.7252	8.34098e-08	2.03356e-05	sig_de
ENSMUSG00000013415	ENSMUST00000013559	8378	insulin-like growth factor 2 mRNA binding protein 1 [Source:MGI Symbol;Acc:MGI:1890357]	11	95957163	96005940	-1	Igf2bp1	140486	9.34802	-0.406116	28.0677	1.17142e-07	2.80587e-05	sig_de
ENSMUSG00000013033	ENSMUST00000141158	8181	adhesion G protein-coupled receptor L1 [Source:MGI Symbol;Acc:MGI:1929461]	8	83900105	83941954	1	Adgrl1	330814	-1.52392	7.39512	27.9625	1.23688e-07	2.91157e-05	sig_de
ENSMUSG00000060703	ENSMUST00000074606	1354	CD302 antigen [Source:MGI Symbol;Acc:MGI:1913455]	2	60251993	60284488	-1	Cd302	66205	-4.04955	1.57007	26.9065	2.13543e-07	4.94152e-05	sig_de
ENSMUSG00000031654	ENSMUST00000034076	2800	cerebellin 1 precursor protein [Source:MGI Symbol;Acc:MGI:88281]	8	87468405	87472609	-1	Cbln1	12404	-4.14301	2.32612	26.5968	2.50659e-07	5.70375e-05	sig_de
										-7.89565	-0.263002	26.3778	2.80753e-07	6.2838e-05	sig_de
ENSMUSG00000015579	ENSMUST00000015723	1525	NK2 homeobox 5 [Source:MGI Symbol;Acc:MGI:97350]	17	26838664	26845009	-1	Nkx2-5	18091	-2.7968	3.50291	26.2725	2.96473e-07	6.52863e-05	sig_de
ENSMUSG00000020427	ENSMUST00000020702	2421	insulin-like growth factor binding protein 3 [Source:MGI Symbol;Acc:MGI:96438]	11	7206086	7213923	-1	Igfbp3	16009	-5.58034	0.864599	26.0891	3.26019e-07	7.06529e-05	sig_de
ENSMUSG00000070526	ENSMUST00000094339	2640	paternally expressed 12 [Source:MGI Symbol;Acc:MGI:1351637]	7	62461871	62464510	-1	Peg12	27412	-6.20615	-0.318662	25.7558	3.87469e-07	8.26581e-05	sig_de
ENSMUSG00000037990	ENSMUST00000135526	1940	SH3 domain containing ring finger 3 [Source:MGI Symbol;Acc:MGI:2444637]	10	58813359	59138916	1	Sh3rf3	237353	-3.06599	2.97723	25.7114	3.96484e-07	8.32799e-05	sig_de
ENSMUSG00000070858	ENSMUST00000094869	477	predicted gene 1673 [Source:MGI Symbol;Acc:MGI:2686519]	5	33983433	33985013	1	Gm1673	381633	-3.66824	0.164752	25.3072	4.88872e-07	0.00010113	sig_de
ENSMUSG00000047996	ENSMUST00000114025	3964	proline rich Gla (G-carboxyglutamic acid) 1 [Source:MGI Symbol;Acc:MGI:1917364]	X	78449613	78583896	-1	Prrg1	546336	-7.08709	0.32092	25.195	5.18166e-07	0.000104915	sig_de
ENSMUSG00000028337	ENSMUST00000107757	4124	coronin, actin binding protein 2A [Source:MGI Symbol;Acc:MGI:1345966]	4	46536937	46602202	-1	Coro2a	107684	-3.28372	3.11875	25.1788	5.22536e-07	0.000104915	sig_de
ENSMUSG00000030020	ENSMUST00000113447	7679	prickle planar cell polarity protein 2 [Source:MGI Symbol;Acc:MGI:1925144]	6	92370908	92706155	-1	Prickle2	243548	-5.41189	1.39276	24.9362	5.92579e-07	0.000117253	sig_de
ENSMUSG00000032648	ENSMUST00000035269	2874	muscle glycogen phosphorylase [Source:MGI Symbol;Acc:MGI:97830]	19	6384399	6398459	1	Pygm	19309	-6.2049	-1.04467	24.3121	8.19214e-07	0.000159782	sig_de
ENSMUSG00000025789	ENSMUST00000026896	5368	ST8 alpha-N-acetyl-neuraminide alpha-2,8-sialyltransferase 2 [Source:MGI Symbol;Acc:MGI:106020]	7	73939119	74013690	-1	St8sia2	20450	-6.50355	1.60977	23.951	9.88196e-07	0.000190026	sig_de
ENSMUSG00000056888	ENSMUST00000162508	1183	GLI pathogenesis-related 1 (glioma) [Source:MGI Symbol;Acc:MGI:1920940]	10	111985448	112002631	-1	Glipr1	73690	4.93892	4.41437	23.2246	1.4414e-06	0.000273325	sig_de
ENSMUSG00000010080	ENSMUST00000127305	3884	epsin 3 [Source:MGI Symbol;Acc:MGI:1919139]	11	94489599	94499974	-1	Epn3	71889	2.48051	3.33219	22.7758	1.82043e-06	0.000340469	sig_de
ENSMUSG00000000223	ENSMUST00000113228	3141	dystrophin related protein 2 [Source:MGI Symbol;Acc:MGI:107432]	X	134404551	134456573	1	Drp2	13497	-2.7528	4.29046	22.2481	2.396e-06	0.000442062	sig_de
ENSMUSG00000021994	ENSMUST00000063465	7010	wingless-type MMTV integration site family, member 5A [Source:MGI Symbol;Acc:MGI:98958]	14	28504750	28527448	1	Wnt5a	22418	-3.06316	3.30747	22.0959	2.59363e-06	0.000471703	sig_de
ENSMUSG00000072066	ENSMUST00000201563	2640	RIKEN cDNA 6720489N17 gene [Source:MGI Symbol;Acc:MGI:2443901]	13	62603013	62624182	-1	6720489N17Rik	211378	-4.02268	0.178159	22.0723	2.62575e-06	0.000471703	sig_de
ENSMUSG00000027168	ENSMUST00000111086	2601	paired box 6 [Source:MGI Symbol;Acc:MGI:97490]	2	105668900	105697364	1	Pax6	18508	-4.9104	0.44838	21.9798	2.7553e-06	0.000488548	sig_de
ENSMUSG00000070802	ENSMUST00000094807	4147	PNMA-like 2 [Source:MGI Symbol;Acc:MGI:3645856]	7	16944682	16948828	1	Pnmal2	434128	-5.94659	1.76814	21.7783	3.06037e-06	0.000535682	sig_de
ENSMUSG00000038552	ENSMUST00000172435	2333	fibronectin type III domain containing 4 [Source:MGI Symbol;Acc:MGI:1917195]	5	31292242	31296080	-1	Fndc4	64339	-2.22187	3.89388	21.7067	3.17684e-06	0.00054903	sig_de
ENSMUSG00000072964	ENSMUST00000207433	4430	basic helix-loop-helix domain containing, class B9 [Source:MGI Symbol;Acc:MGI:1917487]	X	135797594	135891081	1	Bhlhb9	70237	-4.3535	1.06238	21.5593	3.43062e-06	0.000585479	sig_de
ENSMUSG00000038264	ENSMUST00000214314	417	sema domain, immunoglobulin domain (Ig), and GPI membrane anchor, (semaphorin) 7A [Source:MGI Symbol;Acc:MGI:1306826]	9	57940112	57962865	1	Sema7a	20361	-1.44515	6.60636	21.4879	3.5606e-06	0.000600159	sig_de
ENSMUSG00000025582	ENSMUST00000026670	5217	neuronal pentraxin 1 [Source:MGI Symbol;Acc:MGI:107811]	11	119538719	119547753	-1	Nptx1	18164	-3.24986	2.92697	21.3657	3.79504e-06	0.000631875	sig_de
ENSMUSG00000037685	ENSMUST00000135930	8069	ATPase, aminophospholipid transporter (APLT), class I, type 8A, member 1 [Source:MGI Symbol;Acc:MGI:1330848]	5	67618140	67847434	-1	Atp8a1	11980	-5.19449	-0.462236	21.3193	3.88804e-06	0.000639559	sig_de
ENSMUSG00000034295	ENSMUST00000234462	2312	formin homology 2 domain containing 3 [Source:MGI Symbol;Acc:MGI:1925847]	18	24708623	25133501	1	Fhod3	225288	-1.79139	2.67787	21.0971	4.36593e-06	0.00070962	sig_de
ENSMUSG00000032816	ENSMUST00000035499	6223	immunoglobulin superfamily, DCC subclass, member 4 [Source:MGI Symbol;Acc:MGI:1858497]	9	65101486	65137940	1	Igdcc4	56741	-1.99844	3.41563	20.9828	4.63417e-06	0.000744357	sig_de
ENSMUSG00000022895	ENSMUST00000023612	3890	E26 avian leukemia oncogene 2, 3' domain [Source:MGI Symbol;Acc:MGI:95456]	16	95702075	95721051	1	Ets2	23872	-1.23047	6.43464	20.8799	4.8901e-06	0.000776332	sig_de
ENSMUSG00000043487	ENSMUST00000056822	3388	acyl-CoA thioesterase 6 [Source:MGI Symbol;Acc:MGI:1921287]	12	84100654	84111349	1	Acot6	217700	-5.94119	0.331018	20.6877	5.40631e-06	0.000848418	sig_de
ENSMUSG00000074793	ENSMUST00000099349	3413	heat shock protein 12B [Source:MGI Symbol;Acc:MGI:1919880]	2	131127280	131146321	1	Hspa12b	72630	-5.27272	0.136474	20.5605	5.77758e-06	0.000896379	sig_de
ENSMUSG00000041347	ENSMUST00000182899	1313	bradykinin receptor, beta 1 [Source:MGI Symbol;Acc:MGI:88144]	12	105603085	105605428	1	Bdkrb1	12061	-3.16349	0.738797	20.4574	6.09739e-06	0.000935368	sig_de
ENSMUSG00000028073	ENSMUST00000174267	5471	platelet endothelial aggregation receptor 1 [Source:MGI Symbol;Acc:MGI:1920432]	3	87747890	87824306	-1	Pear1	73182	-2.65568	3.01815	20.3941	6.30231e-06	0.000956061	sig_de
ENSMUSG00000036862	ENSMUST00000078482	10754	dachsous cadherin related 1 [Source:MGI Symbol;Acc:MGI:2685011]	7	105752990	105787654	-1	Dchs1	233651	-3.84284	3.43205	20.0644	7.48789e-06	0.00112343	sig_de
ENSMUSG00000060572	ENSMUST00000166376	890	microfibrillar-associated protein 2 [Source:MGI Symbol;Acc:MGI:99559]	4	141010418	141015984	1	Mfap2	17150	-5.62568	2.74666	20.0314	7.61815e-06	0.00113055	sig_de
ENSMUSG00000054196	ENSMUST00000067072	1166	collagen triple helix repeat containing 1 [Source:MGI Symbol;Acc:MGI:1915838]	15	39076932	39087121	1	Cthrc1	68588	-7.11916	1.82157	19.9093	8.1206e-06	0.00119216	sig_de
ENSMUSG00000037999	ENSMUST00000160620	2883	ArfGAP with RhoGAP domain, ankyrin repeat and PH domain 2 [Source:MGI Symbol;Acc:MGI:2684416]	5	62602445	62766159	-1	Arap2	212285	-5.13126	0.279035	19.8854	8.22273e-06	0.00119431	sig_de
ENSMUSG00000090958	ENSMUST00000205937	360	leucine rich repeat containing 32 [Source:MGI Symbol;Acc:MGI:93882]	7	98489283	98502181	1	Lrrc32	434215	-2.31267	3.06853	19.6607	9.24849e-06	0.00132915	sig_de
ENSMUSG00000022587	ENSMUST00000188866	2068	lymphocyte antigen 6 complex, locus E [Source:MGI Symbol;Acc:MGI:106651]	15	74955051	74959905	1	Ly6e	17069	1.91381	10.91	19.5564	9.76736e-06	0.0013891	sig_de
ENSMUSG00000022661	ENSMUST00000163230	2347	CD200 antigen [Source:MGI Symbol;Acc:MGI:1196990]	16	45382135	45409053	-1	Cd200	17470	-3.32257	3.611	19.2646	1.13799e-05	0.00160175	sig_de
ENSMUSG00000073755	ENSMUST00000097886	2886	RIKEN cDNA 5730409E04Rik gene [Source:MGI Symbol;Acc:MGI:3609248]	4	126609818	126614371	1	5730409E04Rik	230757	-4.84472	-0.13539	19.0105	1.30001e-05	0.00179847	sig_de
ENSMUSG00000009097	ENSMUST00000232335	2511	T-box 1 [Source:MGI Symbol;Acc:MGI:98493]	16	18580979	18590671	-1	Tbx1	21380	-3.79968	4.59441	19.0045	1.3041e-05	0.00179847	sig_de
ENSMUSG00000098176	ENSMUST00000183130	2458	coiled-coil domain containing 166 [Source:MGI Symbol;Acc:MGI:1925902]	15	75979872	75982455	-1	Ccdc166	223648	-2.62759	1.0612	18.6372	1.58101e-05	0.00215856	sig_de
ENSMUSG00000022750	ENSMUST00000129199	464	kelch-like 22 [Source:MGI Symbol;Acc:MGI:1337995]	16	17759618	17793382	1	Klhl22	224023	-1.70267	3.62199	18.5858	1.62427e-05	0.00219566	sig_de
ENSMUSG00000030022	ENSMUST00000113438	8016	a disintegrin-like and metallopeptidase (reprolysin type) with thrombospondin type 1 motif, 9 [Source:MGI Symbol;Acc:MGI:1916320]	6	92772699	92943492	-1	Adamts9	101401	-4.14105	0.284274	18.5095	1.69061e-05	0.00226293	sig_de
ENSMUSG00000047986	ENSMUST00000142367	2386	paralemmin 3 [Source:MGI Symbol;Acc:MGI:1921587]	8	84021471	84030295	1	Palm3	74337	-2.94545	0.718967	18.1834	2.00619e-05	0.00265927	sig_de
ENSMUSG00000059895	ENSMUST00000230864	639	protein tyrosine phosphatase 4a3 [Source:MGI Symbol;Acc:MGI:1277098]	15	73723145	73758766	1	Ptp4a3	19245	1.0627	6.62167	17.933	2.28819e-05	0.00300391	sig_de
ENSMUSG00000047747	ENSMUST00000078525	9682	ring finger protein 150 [Source:MGI Symbol;Acc:MGI:2443860]	8	82863356	83091268	1	Rnf150	330812	-1.80949	5.68035	17.775	2.48625e-05	0.00323284	sig_de
ENSMUSG00000000247	ENSMUST00000143783	1696	LIM homeobox protein 2 [Source:MGI Symbol;Acc:MGI:96785]	2	38339281	38369733	1	Lhx2	16870	-3.04661	1.53097	17.6177	2.70057e-05	0.00347839	sig_de
ENSMUSG00000033227	ENSMUST00000006716	2071	wingless-type MMTV integration site family, member 6 [Source:MGI Symbol;Acc:MGI:98960]	1	74771892	74785322	1	Wnt6	22420	-3.33421	0.947244	17.5268	2.83287e-05	0.00361469	sig_de
ENSMUSG00000023232	ENSMUST00000122374	1881	serine incorporator 2 [Source:MGI Symbol;Acc:MGI:1919132]	4	130253495	130279205	-1	Serinc2	230779	-1.42582	6.14701	17.401	3.02665e-05	0.00382619	sig_de
ENSMUSG00000070407	ENSMUST00000094103	4911	heparan sulfate (glucosamine) 3-O-sulfotransferase 3B1 [Source:MGI Symbol;Acc:MGI:1333853]	11	63885792	63922290	-1	Hs3st3b1	54710	-2.52113	1.88679	17.3502	3.10866e-05	0.00389381	sig_de
ENSMUSG00000007594	ENSMUST00000007738	3648	hyaluronan and proteoglycan link protein 4 [Source:MGI Symbol;Acc:MGI:2679531]	8	70083457	70090862	1	Hapln4	330790	-2.146	3.65887	17.3154	3.1661e-05	0.0039297	sig_de
ENSMUSG00000091144	ENSMUST00000166912	3459	PHD finger protein 11C [Source:MGI Symbol;Acc:MGI:3648476]	14	59380833	59395381	-1	Phf11c	628705	3.20936	-0.256037	17.2116	3.34395e-05	0.00411306	sig_de
ENSMUSG00000004113	ENSMUST00000070864	9655	calcium channel, voltage-dependent, N type, alpha 1B subunit [Source:MGI Symbol;Acc:MGI:88296]	2	24603887	24763152	-1	Cacna1b	12287	-3.46943	1.06656	17.0397	3.66066e-05	0.00446241	sig_de
ENSMUSG00000035104	ENSMUST00000150976	515	eva-1 homolog A (C. elegans) [Source:MGI Symbol;Acc:MGI:2385247]	6	82041043	82093099	1	Eva1a	232146	-7.42497	0.83171	16.9871	3.76344e-05	0.00454711	sig_de
ENSMUSG00000022235	ENSMUST00000226951	777	carboxymethylenebutenolidase-like (Pseudomonas) [Source:MGI Symbol;Acc:MGI:1916824]	15	31565389	31590119	1	Cmbl	69574	2.09645	1.43152	16.499	4.86758e-05	0.00582957	sig_de
ENSMUSG00000049086	ENSMUST00000061483	983	brain expressed myelocytomatosis oncogene [Source:MGI Symbol;Acc:MGI:88184]	2	25706739	25707721	1	Bmyc	107771	-3.88918	0.847631	16.2322	5.60338e-05	0.00665243	sig_de
ENSMUSG00000024534	ENSMUST00000115410	3585	synuclein, alpha interacting protein (synphilin) [Source:MGI Symbol;Acc:MGI:1915097]	18	52767709	52915935	1	Sncaip	67847	-2.90062	3.28073	16.0125	6.29269e-05	0.00738853	sig_de
ENSMUSG00000052698	ENSMUST00000217550	5152	talin 2 [Source:MGI Symbol;Acc:MGI:1917799]	9	67217087	67559703	-1	Tln2	70549	-1.09228	6.08335	15.9951	6.35057e-05	0.00738853	sig_de
ENSMUSG00000050069	ENSMUST00000055294	3745	gremlin 2, DAN family BMP antagonist [Source:MGI Symbol;Acc:MGI:1344367]	1	174833785	174921819	-1	Grem2	23893	-4.15367	2.02178	15.9847	6.38575e-05	0.00738853	sig_de
ENSMUSG00000020911	ENSMUST00000007317	1576	keratin 19 [Source:MGI Symbol;Acc:MGI:96693]	11	100140810	100148665	-1	Krt19	16669	-2.06903	1.71504	15.9228	6.59776e-05	0.00756968	sig_de
ENSMUSG00000059027	ENSMUST00000156790	3096	RIKEN cDNA 9630013D21 gene [Source:MGI Symbol;Acc:MGI:2442649]	4	109651529	109657853	-1	9630013D21Rik		-6.09061	-0.763134	15.8184	6.97226e-05	0.00793268	sig_de
ENSMUSG00000022754	ENSMUST00000023435	2701	transmembrane protein 45a [Source:MGI Symbol;Acc:MGI:1913122]	16	56805161	56886166	-1	Tmem45a	56277	-1.83108	4.02176	15.7719	7.14574e-05	0.00804212	sig_de
ENSMUSG00000000094	ENSMUST00000108047	3153	T-box 4 [Source:MGI Symbol;Acc:MGI:102556]	11	85886422	85916097	1	Tbx4	21387	5.12057	0.946104	15.7612	7.18625e-05	0.00804212	sig_de
ENSMUSG00000052430	ENSMUST00000029948	5349	bone morphogenetic protein receptor, type 1B [Source:MGI Symbol;Acc:MGI:107191]	3	141837136	142169425	-1	Bmpr1b	12167	-4.37903	2.05193	15.6766	7.51489e-05	0.00834152	sig_de
ENSMUSG00000010175	ENSMUST00000175916	7913	prospero homeobox 1 [Source:MGI Symbol;Acc:MGI:97772]	1	190118035	190170714	-1	Prox1	19130	-5.08481	0.128877	15.6334	7.68841e-05	0.00845378	sig_de
ENSMUSG00000015850	ENSMUST00000117782	4036	ADAMTS-like 4 [Source:MGI Symbol;Acc:MGI:2389008]	3	95676201	95687917	-1	Adamtsl4	229595	1.65955	6.32352	15.6208	7.73986e-05	0.00845378	sig_de
ENSMUSG00000021211	ENSMUST00000021632	1261	aldo-keto reductase family 1, member C12 [Source:MGI Symbol;Acc:MGI:1351661]	13	4268176	4279433	-1	Akr1c12	622402	3.64163	-0.44796	15.5232	8.14992e-05	0.00883102	sig_de
ENSMUSG00000064080	ENSMUST00000113498	4644	fibulin 2 [Source:MGI Symbol;Acc:MGI:95488]	6	91212455	91272540	1	Fbln2	14115	-1.04101	8.64291	15.3423	8.96838e-05	0.0095957	sig_de
ENSMUSG00000031825	ENSMUST00000132583	4182	cysteine-rich secretory protein LCCL domain containing 2 [Source:MGI Symbol;Acc:MGI:1926142]	8	119992438	120052793	1	Crispld2	78892	-4.73459	-0.417029	15.3365	8.99619e-05	0.0095957	sig_de
ENSMUSG00000092035	ENSMUST00000176204	6667	paternally expressed 10 [Source:MGI Symbol;Acc:MGI:2157785]	6	4747306	4760517	1	Peg10	170676	-1.8749	6.87271	15.2854	9.24291e-05	0.00978244	sig_de
ENSMUSG00000007888	ENSMUST00000008032	1644	cytokine receptor-like factor 1 [Source:MGI Symbol;Acc:MGI:1340030]	8	70493158	70504081	1	Crlf1	12931	-2.22468	9.02514	15.1914	9.71448e-05	0.0101112	sig_de
ENSMUSG00000024039	ENSMUST00000236853	6226	cystathionine beta-synthase [Source:MGI Symbol;Acc:MGI:88285]	17	31608894	31637238	-1	Cbs	12411	-5.11314	-0.583932	15.1536	9.91072e-05	0.0101112	sig_de
ENSMUSG00000072674	ENSMUST00000184142	1040	placenta specific 9b [Source:MGI Symbol;Acc:MGI:3711222]	14	26167405	26182480	-1	Plac9b	100039175	-7.89478	-1.0123	15.1526	9.91599e-05	0.0101112	sig_de
ENSMUSG00000094800	ENSMUST00000184915	1394	predicted gene 9780 [Source:MGI Symbol;Acc:MGI:3710532]	14	26027282	26042711	-1	Gm9780	100039175	-7.89478	-0.994326	15.1523	9.91782e-05	0.0101112	sig_de
ENSMUSG00000095304	ENSMUST00000052286	1555	placenta specific 9a [Source:MGI Symbol;Acc:MGI:2663998]	14	25887506	25903100	-1	Plac9a	211623	-7.89478	-0.994326	15.1511	9.92386e-05	0.0101112	sig_de
ENSMUSG00000042988	ENSMUST00000106177	2212	notum palmitoleoyl-protein carboxylesterase [Source:MGI Symbol;Acc:MGI:1924833]	11	120653788	120661175	-1	Notum	77583	-2.41988	2.74454	15.1213	0.000100821	0.0101963	sig_de
ENSMUSG00000022376	ENSMUST00000023007	6990	adenylate cyclase 8 [Source:MGI Symbol;Acc:MGI:1341110]	15	64697084	64922296	-1	Adcy8	11514	-6.00559	-0.963174	14.9828	0.000108496	0.0108919	sig_de
ENSMUSG00000024384	ENSMUST00000025243	9613	IWS1, SUPT6 interacting protein [Source:MGI Symbol;Acc:MGI:1920723]	18	32067741	32104328	1	Iws1	73473	-1.12955	4.83973	14.7235	0.000124487	0.0124026	sig_de
ENSMUSG00000029151	ENSMUST00000031037	2089	solute carrier family 30 (zinc transporter), member 3 [Source:MGI Symbol;Acc:MGI:1345280]	5	31086106	31108237	-1	Slc30a3	22784	5.55043	1.2892	14.7103	0.000125361	0.0124026	sig_de
ENSMUSG00000087247	ENSMUST00000133144	971	ALK and LTK ligand 1 [Source:MGI Symbol;Acc:MGI:3645495]	1	6359218	6394731	1	Alkal1	620393	-4.50133	1.51473	14.6888	0.000126795	0.0124541	sig_de
ENSMUSG00000038267	ENSMUST00000148390	5496	solute carrier family 22, member 23 [Source:MGI Symbol;Acc:MGI:1920352]	13	34179158	34345182	-1	Slc22a23	73102	1.43175	4.98234	14.4255	0.000145814	0.01422	sig_de
ENSMUSG00000029648	ENSMUST00000031653	6895	FMS-like tyrosine kinase 1 [Source:MGI Symbol;Acc:MGI:95558]	5	147561604	147726011	-1	Flt1	14254	2.15536	3.25069	14.3703	0.000150155	0.0144821	sig_de
ENSMUSG00000026407	ENSMUST00000160641	6104	calcium channel, voltage-dependent, L type, alpha 1S subunit [Source:MGI Symbol;Acc:MGI:88294]	1	136052750	136119822	1	Cacna1s	12292	-4.75077	-0.951689	14.3644	0.000150623	0.0144821	sig_de
ENSMUSG00000052942	ENSMUST00000162022	7514	GLIS family zinc finger 3 [Source:MGI Symbol;Acc:MGI:2444289]	19	28258851	28680077	-1	Glis3	226075	1.03643	6.39384	14.2318	0.000161614	0.0153295	sig_de
ENSMUSG00000017754	ENSMUST00000109316	2226	phospholipid transfer protein [Source:MGI Symbol;Acc:MGI:103151]	2	164839518	164857711	-1	Pltp	18830	1.40497	6.08389	14.231	0.000161683	0.0153295	sig_de
ENSMUSG00000069806	ENSMUST00000092891	2212	calcium channel, voltage-dependent, gamma subunit 7 [Source:MGI Symbol;Acc:MGI:1932374]	7	3332955	3368221	1	Cacng7	81904	-2.37763	2.44633	14.2149	0.000163073	0.0153547	sig_de
ENSMUSG00000068735	ENSMUST00000111266	2703	transformation related protein 53 inducible protein 11 [Source:MGI Symbol;Acc:MGI:2670995]	2	93187548	93201759	1	Trp53i11	277414	-2.84033	1.72283	14.1765	0.00016644	0.0155644	sig_de
ENSMUSG00000024258	ENSMUST00000025106	1015	polymerase (RNA) II (DNA directed) polypeptide D [Source:MGI Symbol;Acc:MGI:1916491]	18	31789159	31796701	1	Polr2d	69241	-1.28404	3.75706	14.0156	0.000181298	0.0168385	sig_de
ENSMUSG00000050953	ENSMUST00000068581	3071	gap junction protein, alpha 1 [Source:MGI Symbol;Acc:MGI:95713]	10	56377330	56402513	1	Gja1	14609	1.36704	7.5796	13.9955	0.000183249	0.0169047	sig_de
ENSMUSG00000035357	ENSMUST00000075994	4104	PDZ domain containing RING finger 3 [Source:MGI Symbol;Acc:MGI:1933157]	6	101149609	101377897	-1	Pdzrn3	55983	-1.65682	4.80098	13.9508	0.00018766	0.0171954	sig_de
ENSMUSG00000026418	ENSMUST00000187830	2153	troponin I, skeletal, slow 1 [Source:MGI Symbol;Acc:MGI:105073]	1	135779434	135810989	1	Tnni1	21952	-4.60175	1.32723	13.9244	0.00019031	0.017322	sig_de
ENSMUSG00000070576	ENSMUST00000138784	557	meningioma 1 [Source:MGI Symbol;Acc:MGI:1261813]	5	111417362	111457033	1	Mn1	433938	-3.08737	1.95574	13.9076	0.000192025	0.0173623	sig_de
ENSMUSG00000031283	ENSMUST00000063029	3550	chordin-like 1 [Source:MGI Symbol;Acc:MGI:1933172]	X	143285674	143394262	-1	Chrdl1	83453	-5.22182	2.1155	13.8502	0.000197971	0.0177823	sig_de
ENSMUSG00000025504	ENSMUST00000026577	3191	EPS8-like 2 [Source:MGI Symbol;Acc:MGI:2138828]	7	141338880	141363020	1	Eps8l2	98845	1.43919	3.09653	13.7699	0.000206616	0.0184374	sig_de
ENSMUSG00000029650	ENSMUST00000118527	2210	solute carrier family 46, member 3 [Source:MGI Symbol;Acc:MGI:1918956]	5	147878437	147894815	-1	Slc46a3	71706	2.81972	1.45748	13.7313	0.000210909	0.0186983	sig_de
ENSMUSG00000038884	ENSMUST00000043911	1683	shiftless antiviral inhibitor of ribosomal frameshifting [Source:MGI Symbol;Acc:MGI:2441788]	9	20868642	20874307	1	Shfl	319278	-2.08721	3.40585	13.7042	0.000213979	0.0188481	sig_de
ENSMUSG00000107283	ENSMUST00000154241	1724	MpV17 mitochondrial inner membrane protein [Source:MGI Symbol;Acc:MGI:97138]	5	31140654	31154251	-1	Mpv17	17527	1.06414	4.09238	13.6011	0.000226053	0.019784	sig_de
ENSMUSG00000053175	ENSMUST00000135609	755	B cell leukemia/lymphoma 3 [Source:MGI Symbol;Acc:MGI:88140]	7	19808462	19822770	-1	Bcl3	12051	-2.69844	3.44358	13.5563	0.000231518	0.0201332	sig_de
ENSMUSG00000022894	ENSMUST00000023611	10791	a disintegrin-like and metallopeptidase (reprolysin type) with thrombospondin type 1 motif, 5 (aggrecanase-2) [Source:MGI Symbol;Acc:MGI:1346321]	16	85856173	85901828	-1	Adamts5	23794	-2.01225	3.67581	13.4376	0.000246637	0.0212784	sig_de
ENSMUSG00000032911	ENSMUST00000214057	4976	chondroitin sulfate proteoglycan 4 [Source:MGI Symbol;Acc:MGI:2153093]	9	56865033	56899870	1	Cspg4	121021	-1.03747	6.32426	13.4287	0.000247804	0.0212784	sig_de
ENSMUSG00000075289	ENSMUST00000237815	2371	carnosine synthase 1 [Source:MGI Symbol;Acc:MGI:2147595]	19	4164324	4175479	-1	Carns1	107239	-1.20772	3.65064	13.3728	0.000255299	0.0216652	sig_de
ENSMUSG00000030790	ENSMUST00000033054	1390	adrenomedullin [Source:MGI Symbol;Acc:MGI:108058]	7	110627661	110629820	1	Adm	11535	6.60025	-0.733573	13.3715	0.000255482	0.0216652	sig_de
ENSMUSG00000031788	ENSMUST00000169353	2898	kinesin family member C3 [Source:MGI Symbol;Acc:MGI:109202]	8	95099828	95202812	-1	Kifc3	16582	-1.56357	3.51098	13.258	0.000271419	0.0228746	sig_de
ENSMUSG00000033295	ENSMUST00000049074	7656	protein tyrosine phosphatase, receptor type, F [Source:MGI Symbol;Acc:MGI:102695]	4	118208213	118291405	-1	Ptprf	19268	1.87094	6.69913	13.2199	0.000276997	0.0232014	sig_de
ENSMUSG00000027919	ENSMUST00000029527	925	late cornified envelope 1G [Source:MGI Symbol;Acc:MGI:1913445]	3	92750148	92752338	-1	Lce1g	66195	-5.51289	0.895495	13.1235	0.000291614	0.0242769	sig_de
ENSMUSG00000021765	ENSMUST00000223640	2833	follistatin [Source:MGI Symbol;Acc:MGI:95586]	13	114452290	114458951	-1	Fst	14313	-1.83158	3.65223	12.9893	0.000313282	0.0259226	sig_de
ENSMUSG00000029163	ENSMUST00000031055	3852	elastin microfibril interfacer 1 [Source:MGI Symbol;Acc:MGI:1926189]	5	30913402	30921277	1	Emilin1	100952	2.75984	3.89065	12.9306	0.000323246	0.026586	sig_de
ENSMUSG00000063568	ENSMUST00000128282	1914	JAZF zinc finger 1 [Source:MGI Symbol;Acc:MGI:2141450]	6	52768797	53068631	-1	Jazf1	231986	-7.14727	-0.546624	12.8312	0.000340888	0.0278692	sig_de
ENSMUSG00000005465	ENSMUST00000005601	2664	interleukin 27 receptor, alpha [Source:MGI Symbol;Acc:MGI:1355318]	8	84030294	84042589	-1	Il27ra	50931	-3.08235	1.14595	12.8068	0.000345357	0.0280665	sig_de
ENSMUSG00000021750	ENSMUST00000121887	3333	family with sequence similarity 107, member A [Source:MGI Symbol;Acc:MGI:3041256]	14	8296274	8318023	-1	Fam107a	268709	-6.45632	-0.711742	12.7141	0.00036291	0.0292713	sig_de
ENSMUSG00000028217	ENSMUST00000029871	3462	cadherin 17 [Source:MGI Symbol;Acc:MGI:1095414]	4	11758147	11817895	1	Cdh17	12557	3.76218	-0.674575	12.7061	0.000364471	0.0292713	sig_de
ENSMUSG00000022824	ENSMUST00000115044	2969	mucin 13, epithelial transmembrane [Source:MGI Symbol;Acc:MGI:103190]	16	33794037	33819934	1	Muc13	17063	3.71057	-1.23735	12.6083	0.000384036	0.0306622	sig_de
ENSMUSG00000042256	ENSMUST00000048691	4226	patched domain containing 4 [Source:MGI Symbol;Acc:MGI:1920485]	17	42315947	42505077	1	Ptchd4	627626	-4.68221	0.484705	12.3182	0.000448568	0.0356064	sig_de
ENSMUSG00000005357	ENSMUST00000005490	2029	solute carrier family 1 (high affinity aspartate/glutamate transporter), member 6 [Source:MGI Symbol;Acc:MGI:1096331]	10	78780496	78814765	1	Slc1a6	20513	-3.03909	2.70636	12.2613	0.000462446	0.0364958	sig_de
ENSMUSG00000053219	ENSMUST00000181645	1579	retinoic acid early transcript 1E [Source:MGI Symbol;Acc:MGI:2675273]	10	22158569	22374139	1	Raet1e	379043	1.04883	5.24127	12.1618	0.000487781	0.038274	sig_de
ENSMUSG00000050395	ENSMUST00000062246	3347	tumor necrosis factor (ligand) superfamily, member 15 [Source:MGI Symbol;Acc:MGI:2180140]	4	63724603	63745113	-1	Tnfsf15	326623	-2.7978	0.767196	12.0217	0.000525852	0.0410255	sig_de
ENSMUSG00000005470	ENSMUST00000005607	1788	anti-silencing function 1B histone chaperone [Source:MGI Symbol;Acc:MGI:1914179]	8	83955507	83970197	1	Asf1b	66929	-0.923334	8.05275	12.003	0.000531155	0.0412038	non_sig_de
ENSMUSG00000026854	ENSMUST00000102849	5088	ubiquitin specific peptidase 20 [Source:MGI Symbol;Acc:MGI:1921520]	2	30982279	31023586	1	Usp20	74270	1.09205	4.38508	11.9299	0.000552401	0.0426098	sig_de
ENSMUSG00000014602	ENSMUST00000171796	8206	kinesin family member 1A [Source:MGI Symbol;Acc:MGI:108391]	1	93015464	93101951	-1	Kif1a	16560	-6.20389	2.04904	11.8896	0.000564477	0.0432966	sig_de
ENSMUSG00000071547	ENSMUST00000227096	1848	5'-nucleotidase domain containing 2 [Source:MGI Symbol;Acc:MGI:1917271]	14	31131053	31139124	1	Nt5dc2	70021	-1.07212	7.82277	11.8648	0.000572048	0.0436323	sig_de
ENSMUSG00000033722	ENSMUST00000185937	1511	cDNA sequence BC034090 [Source:MGI Symbol;Acc:MGI:2672904]	1	155212471	155244444	-1	BC034090	207792	-3.2659	4.44101	11.8495	0.000576771	0.0437481	sig_de
ENSMUSG00000049538	ENSMUST00000080145	4981	a disintegrin-like and metallopeptidase (reprolysin type) with thrombospondin type 1 motif, 16 [Source:MGI Symbol;Acc:MGI:2429637]	13	70727802	70841811	-1	Adamts16	271127	-3.97941	-0.00479367	11.7983	0.000592854	0.0447196	sig_de
ENSMUSG00000049556	ENSMUST00000210032	3627	leucine rich repeat and Ig domain containing 1 [Source:MGI Symbol;Acc:MGI:1915522]	9	56618475	56796468	-1	Lingo1	235402	-3.10371	-0.052153	11.7872	0.000596378	0.0447382	sig_de
ENSMUSG00000010803	ENSMUST00000205546	4045	gamma-aminobutyric acid (GABA) A receptor, subunit alpha 1 [Source:MGI Symbol;Acc:MGI:95613]	11	42130939	42182930	-1	Gabra1	14394	4.15751	-1.21632	11.5982	0.00066017	0.049253	sig_de

## Sheet: igf2_dGGCT-dGGCT miR483_WT-KO
ensembl_gene_id	ensembl_transcript_id	transcript_length	description	chromosome_name	start_position	end_position	strand	mgi_symbol	entrezgene_id	logFC	logCPM	LR	PValue	FDR	significance
ENSMUSG00000052504	ENSMUST00000064405	5663	Eph receptor A3 [Source:MGI Symbol;Acc:MGI:99612]	16	63543534	63864175	-1	Epha3	13837	-8.77177	3.48293	182.519	1.36584e-41	1.86478e-37	sig_de
ENSMUSG00000048583	ENSMUST00000000033	3708	insulin-like growth factor 2 [Source:MGI Symbol;Acc:MGI:96434]	7	142650766	142666816	-1	Igf2	16002	-4.72669	3.80571	128.102	1.06617e-29	7.27823e-26	sig_de
ENSMUSG00000054863	ENSMUST00000230414	2649	TAFA chemokine like family member 5 [Source:MGI Symbol;Acc:MGI:2146182]	15	87544299	87759364	1	Tafa5	106014	3.31845	5.09665	102.183	5.06252e-24	2.30395e-20	sig_de
ENSMUSG00000020140	ENSMUST00000020350	4714	leucine rich repeat containing G protein coupled receptor 5 [Source:MGI Symbol;Acc:MGI:1341817]	10	115450311	115587780	-1	Lgr5	14160	-4.16109	4.22453	98.1603	3.85853e-23	1.31701e-19	sig_de
ENSMUSG00000029108	ENSMUST00000191837	8785	protocadherin 7 [Source:MGI Symbol;Acc:MGI:1860487]	5	57717967	58133230	1	Pcdh7	54216	4.09159	4.38872	94.9718	1.93112e-22	5.27313e-19	sig_de
ENSMUSG00000058914	ENSMUST00000022853	2338	C1q and tumor necrosis factor related protein 3 [Source:MGI Symbol;Acc:MGI:1932136]	15	10952332	10980150	1	C1qtnf3	81799	-3.4144	3.36998	85.0635	2.8893e-20	6.5746e-17	sig_de
ENSMUSG00000031673	ENSMUST00000075190	5647	cadherin 11 [Source:MGI Symbol;Acc:MGI:99217]	8	102632095	102785642	-1	Cdh11	12552	5.21034	3.31659	65.5659	5.62029e-16	1.0962e-12	sig_de
ENSMUSG00000035864	ENSMUST00000105276	4820	synaptotagmin I [Source:MGI Symbol;Acc:MGI:99667]	10	108497650	109010982	-1	Syt1	20979	-5.20415	4.18354	64.5264	9.52474e-16	1.62552e-12	sig_de
ENSMUSG00000031273	ENSMUST00000101205	6648	collagen, type IV, alpha 6 [Source:MGI Symbol;Acc:MGI:2152695]	X	141165403	141474076	-1	Col4a6	94216	-10.5554	0.330816	60.3569	7.91262e-15	1.20034e-11	sig_de
ENSMUSG00000032024	ENSMUST00000139577	634	CXADR-like membrane protein [Source:MGI Symbol;Acc:MGI:1918816]	9	40685962	40785319	1	Clmp	71566	3.90546	5.20925	54.388	1.64567e-13	2.16503e-10	sig_de
ENSMUSG00000042793	ENSMUST00000044828	6675	leucine-rich repeat-containing G protein-coupled receptor 6 [Source:MGI Symbol;Acc:MGI:2441805]	1	134983301	135105276	-1	Lgr6	329252	5.55844	6.49492	54.2736	1.74433e-13	2.16503e-10	sig_de
ENSMUSG00000094526	ENSMUST00000111062	2775	predicted gene, 21451 [Source:MGI Symbol;Acc:MGI:5434806]	14	69390854	69480287	1	Gm21451	100862072	-3.44054	4.20342	53.6515	2.39396e-13	2.72373e-10	sig_de
ENSMUSG00000037685	ENSMUST00000135930	8069	ATPase, aminophospholipid transporter (APLT), class I, type 8A, member 1 [Source:MGI Symbol;Acc:MGI:1330848]	5	67618140	67847434	-1	Atp8a1	11980	-9.36812	-0.462236	48.4491	3.38982e-12	3.56009e-09	sig_de
ENSMUSG00000018339	ENSMUST00000125094	829	glutathione peroxidase 3 [Source:MGI Symbol;Acc:MGI:105102]	11	54902453	54910377	1	Gpx3	14778	2.03048	5.54982	44.7118	2.28279e-11	2.22621e-08	sig_de
ENSMUSG00000032281	ENSMUST00000034822	2880	acyl-CoA synthetase bubblegum family member 1 [Source:MGI Symbol;Acc:MGI:2385656]	9	54604877	54661870	-1	Acsbg1	94180	2.74357	3.0505	41.866	9.77466e-11	8.8969e-08	sig_de
ENSMUSG00000042745	ENSMUST00000038368	934	inhibitor of DNA binding 1, HLH protein [Source:MGI Symbol;Acc:MGI:96396]	2	152736251	152737410	1	Id1	15901	3.28209	4.05518	38.2319	6.28178e-10	5.36032e-07	sig_de
ENSMUSG00000002006	ENSMUST00000002080	3970	PDZ domain containing 4 [Source:MGI Symbol;Acc:MGI:2443483]	X	73793359	73824969	-1	Pdzd4	245469	6.09691	0.068434	37.5796	8.77573e-10	6.9247e-07	sig_de
ENSMUSG00000027792	ENSMUST00000029367	6210	butyrylcholinesterase [Source:MGI Symbol;Acc:MGI:894278]	3	73635808	73708415	-1	Bche	12038	-8.53114	-1.42607	37.5025	9.12947e-10	6.9247e-07	sig_de
ENSMUSG00000073755	ENSMUST00000097886	2886	RIKEN cDNA 5730409E04Rik gene [Source:MGI Symbol;Acc:MGI:3609248]	4	126609818	126614371	1	5730409E04Rik	230757	9.37301	-0.13539	35.7382	2.25694e-09	1.62179e-06	sig_de
ENSMUSG00000016386	ENSMUST00000111063	2848	metallophosphoesterase domain containing 2 [Source:MGI Symbol;Acc:MGI:1924265]	2	106693269	106868356	1	Mpped2	77015	-6.72257	0.578472	34.7192	3.8086e-09	2.59994e-06	sig_de
ENSMUSG00000029209	ENSMUST00000139632	1202	glucosamine-6-phosphate deaminase 2 [Source:MGI Symbol;Acc:MGI:1915230]	5	69573108	69592340	-1	Gnpda2	67980	5.24125	0.458655	34.591	4.06785e-09	2.64468e-06	sig_de
ENSMUSG00000034205	ENSMUST00000022660	5316	lysyl oxidase-like 2 [Source:MGI Symbol;Acc:MGI:2137913]	14	69609068	69695834	1	Loxl2	94352	-2.91846	5.19314	34.397	4.49418e-09	2.78905e-06	sig_de
ENSMUSG00000019558	ENSMUST00000033752	3964	solute carrier family 6 (neurotransmitter transporter, creatine), member 8 [Source:MGI Symbol;Acc:MGI:2147834]	X	73673150	73682502	1	Slc6a8	102857	1.58021	6.29022	33.9629	5.61717e-09	3.3344e-06	sig_de
ENSMUSG00000043441	ENSMUST00000058535	4222	G protein-coupled receptor 149 [Source:MGI Symbol;Acc:MGI:2443628]	3	62529077	62605140	-1	Gpr149	229357	-7.45374	-0.421217	33.8073	6.08499e-09	3.4616e-06	sig_de
ENSMUSG00000031364	ENSMUST00000033730	2523	gastrin releasing peptide receptor [Source:MGI Symbol;Acc:MGI:95836]	X	163513904	163549677	-1	Grpr	14829	-5.71983	2.12814	32.9457	9.47701e-09	5.17559e-06	sig_de
ENSMUSG00000060568	ENSMUST00000156025	2426	family with sequence similarity 78, member B [Source:MGI Symbol;Acc:MGI:2443050]	1	167001417	167091302	1	Fam78b	226610	-3.91409	0.838201	32.6413	1.10832e-08	5.81994e-06	sig_de
ENSMUSG00000039316	ENSMUST00000044503	4029	raftlin lipid raft linker 1 [Source:MGI Symbol;Acc:MGI:1923688]	17	49992257	50190674	-1	Rftn1	76438	9.75873	1.43905	32.1247	1.44584e-08	7.25411e-06	sig_de
ENSMUSG00000060961	ENSMUST00000239214	4212	solute carrier family 4 (anion exchanger), member 4 [Source:MGI Symbol;Acc:MGI:1927555]	5	88886486	89239653	1	Slc4a4	54403	-6.68073	0.159735	32.0693	1.4877e-08	7.25411e-06	sig_de
ENSMUSG00000030303	ENSMUST00000032443	3480	fatty acyl CoA reductase 2 [Source:MGI Symbol;Acc:MGI:2687035]	6	148047259	148182758	1	Far2	330450	-5.29488	0.243485	31.9784	1.55899e-08	7.33961e-06	sig_de
ENSMUSG00000015619	ENSMUST00000102976	3215	GATA binding protein 3 [Source:MGI Symbol;Acc:MGI:95663]	2	9857078	9890034	-1	Gata3	14462	1.85585	3.86683	31.6896	1.80887e-08	8.23219e-06	sig_de
ENSMUSG00000051920	ENSMUST00000226810	3091	R-spondin 2 [Source:MGI Symbol;Acc:MGI:1922667]	15	43020794	43170826	-1	Rspo2	239405	-6.60796	0.468257	31.5033	1.99104e-08	8.76893e-06	sig_de
ENSMUSG00000042873	ENSMUST00000162280	4762	lipoma HMGIC fusion partner-like protein 4 [Source:MGI Symbol;Acc:MGI:3057108]	6	113168090	113195384	-1	Lhfpl4	269788	-7.16559	0.16559	31.1498	2.38869e-08	1.01915e-05	sig_de
ENSMUSG00000005836	ENSMUST00000234512	428	GATA binding protein 6 [Source:MGI Symbol;Acc:MGI:107516]	18	11052064	11085635	1	Gata6	14465	-6.82173	-0.51279	29.825	4.72864e-08	1.95086e-05	sig_de
ENSMUSG00000029771	ENSMUST00000004392	2189	interferon regulatory factor 5 [Source:MGI Symbol;Acc:MGI:1350924]	6	29526625	29541871	1	Irf5	27056	3.16446	3.08653	29.7234	4.983e-08	1.95086e-05	sig_de
ENSMUSG00000033906	ENSMUST00000042070	5509	zinc finger, DHHC domain containing 15 [Source:MGI Symbol;Acc:MGI:1915336]	X	104536969	104671064	-1	Zdhhc15	108672	-9.74436	0.38562	29.7164	5.0011e-08	1.95086e-05	sig_de
ENSMUSG00000040950	ENSMUST00000041550	1586	macrophage galactose N-acetyl-galactosamine specific lectin 2 [Source:MGI Symbol;Acc:MGI:2385729]	11	70130329	70137550	1	Mgl2	216864	5.14951	1.48643	29.168	6.6368e-08	2.51701e-05	sig_de
ENSMUSG00000038738	ENSMUST00000107938	9826	SH3 and multiple ankyrin repeat domains 1 [Source:MGI Symbol;Acc:MGI:3613677]	7	44310253	44360572	1	Shank1	243961	-3.03822	1.77832	28.1208	1.13973e-07	4.20561e-05	sig_de
ENSMUSG00000045382	ENSMUST00000052172	1805	chemokine (C-X-C motif) receptor 4 [Source:MGI Symbol;Acc:MGI:109563]	1	128588199	128592293	-1	Cxcr4	12767	3.45541	3.46231	27.9824	1.22423e-07	4.39852e-05	sig_de
ENSMUSG00000060470	ENSMUST00000051259	2439	adhesion G protein-coupled receptor G3 [Source:MGI Symbol;Acc:MGI:1859670]	8	95017692	95045250	1	Adgrg3	54672	3.44099	5.14116	27.8299	1.32462e-07	4.63718e-05	sig_de
ENSMUSG00000004473	ENSMUST00000004587	2978	C-type lectin domain family 11, member a [Source:MGI Symbol;Acc:MGI:1298219]	7	44302687	44306902	-1	Clec11a	20256	-3.5176	4.23926	27.2906	1.7506e-07	5.97523e-05	sig_de
ENSMUSG00000059921	ENSMUST00000106236	9646	unc-5 netrin receptor C [Source:MGI Symbol;Acc:MGI:1095412]	3	141465216	141834924	1	Unc5c	22253	-1.90008	5.11461	26.1932	3.08909e-07	0.000102867	sig_de
ENSMUSG00000038555	ENSMUST00000043484	1926	receptor accessory protein 2 [Source:MGI Symbol;Acc:MGI:2385070]	18	34840589	34847463	1	Reep2	225362	4.04837	0.562755	25.6596	4.07265e-07	0.00013239	sig_de
ENSMUSG00000004952	ENSMUST00000042135	2914	RAS p21 protein activator 4 [Source:MGI Symbol;Acc:MGI:1858600]	5	136083916	136111860	1	Rasa4	54153	1.4405	4.94344	25.2678	4.98978e-07	0.000158431	sig_de
ENSMUSG00000040808	ENSMUST00000038769	480	S100 calcium binding protein G [Source:MGI Symbol;Acc:MGI:104528]	X	162961992	162964599	-1	S100g	12309	-7.28665	-0.622781	24.5544	7.22403e-07	0.000224158	sig_de
ENSMUSG00000043102	ENSMUST00000057407	2927	pyroglutamylated RFamide peptide [Source:MGI Symbol;Acc:MGI:3630329]	2	31806166	31810580	-1	Qrfp	227717	2.39442	2.06288	23.6266	1.16957e-06	0.000354846	sig_de
ENSMUSG00000002831	ENSMUST00000238734	6350	perilipin 4 [Source:MGI Symbol;Acc:MGI:1929709]	17	56100591	56109803	-1	Plin4	57435	8.88525	1.89601	23.4772	1.26406e-06	0.00036848	sig_de
ENSMUSG00000052271	ENSMUST00000060747	3494	basic helix-loop-helix family, member a15 [Source:MGI Symbol;Acc:MGI:891976]	5	144190286	144194441	1	Bhlha15	17341	-5.44631	-1.48232	23.4704	1.26848e-06	0.00036848	sig_de
ENSMUSG00000041945	ENSMUST00000039672	3160	major facilitator superfamily domain containing 9 [Source:MGI Symbol;Acc:MGI:2443548]	1	40772038	40790687	-1	Mfsd9	211798	7.18207	0.930337	23.4154	1.30528e-06	0.00037127	sig_de
ENSMUSG00000031119	ENSMUST00000033450	2651	glypican 4 [Source:MGI Symbol;Acc:MGI:104902]	X	52053021	52165252	-1	Gpc4	14735	6.48871	3.80656	23.3375	1.35925e-06	0.00037873	sig_de
ENSMUSG00000027919	ENSMUST00000029527	925	late cornified envelope 1G [Source:MGI Symbol;Acc:MGI:1913445]	3	92750148	92752338	-1	Lce1g	66195	7.10662	0.895495	22.9669	1.64813e-06	0.000450037	sig_de
ENSMUSG00000031274	ENSMUST00000112931	6536	collagen, type IV, alpha 5 [Source:MGI Symbol;Acc:MGI:88456]	X	141475385	141689234	1	Col4a5	12830	-4.78442	1.92069	22.5643	2.03221e-06	0.000544035	sig_de
ENSMUSG00000029859	ENSMUST00000073387	3273	Eph receptor A1 [Source:MGI Symbol;Acc:MGI:107381]	6	42358487	42373268	-1	Epha1	13835	1.5405	4.35563	22.4251	2.18504e-06	0.000573699	sig_de
ENSMUSG00000026639	ENSMUST00000194407	1240	laminin, beta 3 [Source:MGI Symbol;Acc:MGI:99915]	1	193207699	193343878	1	Lamb3	16780	2.00063	2.87441	22.1216	2.55913e-06	0.000659241	sig_de
ENSMUSG00000046259	ENSMUST00000059845	752	small proline-rich protein 2H [Source:MGI Symbol;Acc:MGI:1330343]	3	92385685	92387324	1	Sprr2h	20762	6.18612	-0.0485257	21.9959	2.73228e-06	0.00069081	sig_de
ENSMUSG00000021359	ENSMUST00000021787	3487	transcription factor AP-2, alpha [Source:MGI Symbol;Acc:MGI:104671]	13	40715302	40738376	-1	Tfap2a	21418	6.96715	1.08082	21.4856	3.56493e-06	0.000884945	sig_de
ENSMUSG00000031290	ENSMUST00000136789	4930	leucine-rich repeats and calponin homology (CH) domain containing 2 [Source:MGI Symbol;Acc:MGI:2147870]	X	147470375	147554081	-1	Lrch2	210297	6.61577	1.78252	20.9428	4.73214e-06	0.00115371	sig_de
ENSMUSG00000027508	ENSMUST00000161949	8256	phosphoprotein associated with glycosphingolipid microdomains 1 [Source:MGI Symbol;Acc:MGI:2443160]	3	9687479	9833679	-1	Pag1	94212	-3.19853	3.40687	20.6657	5.46865e-06	0.00130989	sig_de
ENSMUSG00000006586	ENSMUST00000006761	5783	RUNX1 translocation partner 1 [Source:MGI Symbol;Acc:MGI:104793]	4	13743436	13893649	1	Runx1t1	12395	-8.05251	-0.367872	20.5983	5.66468e-06	0.00133345	sig_de
ENSMUSG00000040998	ENSMUST00000042744	4619	nephronectin [Source:MGI Symbol;Acc:MGI:2148811]	3	132881745	132950291	-1	Npnt	114249	1.41732	7.39407	20.5198	5.90187e-06	0.00136573	sig_de
ENSMUSG00000096225	ENSMUST00000177846	2076	LIM homeobox protein 8 [Source:MGI Symbol;Acc:MGI:1096343]	3	154306294	154330659	-1	Lhx8	16875	-2.65215	1.19122	20.0228	7.65235e-06	0.00173578	sig_de
ENSMUSG00000059401	ENSMUST00000239162	3342	mastermind-like domain containing 1 [Source:MGI Symbol;Acc:MGI:3045303]	X	71050240	71156056	1	Mamld1	333639	-6.74412	-0.289987	19.9973	7.75526e-06	0.00173578	sig_de
ENSMUSG00000027168	ENSMUST00000111086	2601	paired box 6 [Source:MGI Symbol;Acc:MGI:97490]	2	105668900	105697364	1	Pax6	18508	-2.8362	0.44838	19.7272	8.93186e-06	0.00195286	sig_de
ENSMUSG00000057000	ENSMUST00000080929	2978	nuclear RNA export factor 3 [Source:MGI Symbol;Acc:MGI:2685230]	X	136072099	136085255	-1	Nxf3	245610	2.2769	3.41524	19.7103	9.01122e-06	0.00195286	sig_de
ENSMUSG00000030465	ENSMUST00000120071	9203	pleckstrin and Sec7 domain containing 3 [Source:MGI Symbol;Acc:MGI:1918215]	8	67689082	68212027	-1	Psd3	234353	-2.19482	5.18774	19.6544	9.27874e-06	0.00197942	sig_de
ENSMUSG00000033174	ENSMUST00000113585	3676	monoglyceride lipase [Source:MGI Symbol;Acc:MGI:1346042]	6	88724412	88828360	1	Mgll	23945	4.36418	2.04807	19.4858	1.01352e-05	0.0021267	sig_de
ENSMUSG00000037541	ENSMUST00000105902	8988	SH3 and multiple ankyrin repeat domains 2 [Source:MGI Symbol;Acc:MGI:2671987]	7	144001928	144424494	1	Shank2	210274	4.47867	3.80955	19.4585	1.02807e-05	0.0021267	sig_de
ENSMUSG00000115483	ENSMUST00000228840	1188	predicted gene 9732 [Source:MGI Symbol;Acc:MGI:3796514]	14	43275036	43306011	1	Gm9732		5.52577	0.049425	19.4281	1.04459e-05	0.00212862	sig_de
ENSMUSG00000027111	ENSMUST00000133124	707	integrin alpha 6 [Source:MGI Symbol;Acc:MGI:96605]	2	71745616	71858416	1	Itga6	16403	1.99539	4.73199	19.3995	1.06036e-05	0.00212898	sig_de
ENSMUSG00000047945	ENSMUST00000062356	1605	MARCKS-like 1 [Source:MGI Symbol;Acc:MGI:97143]	4	129513581	129515985	1	Marcksl1	17357	1.57835	6.40466	19.3336	1.09761e-05	0.00217183	sig_de
ENSMUSG00000019846	ENSMUST00000159506	2620	laminin, alpha 4 [Source:MGI Symbol;Acc:MGI:109321]	10	38965515	39110188	1	Lama4	16775	-2.08142	3.96764	18.8071	1.44626e-05	0.00282083	sig_de
ENSMUSG00000052516	ENSMUST00000117785	8591	roundabout guidance receptor 2 [Source:MGI Symbol;Acc:MGI:1890110]	16	73891839	74411825	-1	Robo2	268902	-6.79115	2.71273	18.6871	1.54019e-05	0.00292096	sig_de
ENSMUSG00000005057	ENSMUST00000196397	2797	SH2B adaptor protein 2 [Source:MGI Symbol;Acc:MGI:1345171]	5	136218147	136246556	-1	Sh2b2	23921	1.63642	4.71724	18.6679	1.55581e-05	0.00292096	sig_de
ENSMUSG00000020758	ENSMUST00000021107	6014	integrin beta 4 [Source:MGI Symbol;Acc:MGI:96613]	11	115974709	116008412	1	Itgb4	192897	-2.01645	3.19314	18.6606	1.56178e-05	0.00292096	sig_de
ENSMUSG00000062713	ENSMUST00000231688	3920	single-minded family bHLH transcription factor 2 [Source:MGI Symbol;Acc:MGI:98307]	16	94084931	94127032	1	Sim2	20465	1.22364	6.08324	18.5746	1.63387e-05	0.0030145	sig_de
ENSMUSG00000069806	ENSMUST00000092891	2212	calcium channel, voltage-dependent, gamma subunit 7 [Source:MGI Symbol;Acc:MGI:1932374]	7	3332955	3368221	1	Cacng7	81904	2.29759	2.44633	18.4201	1.77175e-05	0.00322528	sig_de
ENSMUSG00000105366	ENSMUST00000200088	2199	predicted gene 43719 [Source:MGI Symbol;Acc:MGI:5663856]	5	13604035	13606233	1	Gm43719		-1.55234	2.60803	18.3947	1.79556e-05	0.00322562	sig_de
ENSMUSG00000081749	ENSMUST00000118330	726	predicted gene 12241 [Source:MGI Symbol;Acc:MGI:3649718]	11	56459349	56460074	1	Gm12241		-3.98073	-1.12442	18.1899	1.99933e-05	0.00354504	sig_de
ENSMUSG00000057378	ENSMUST00000208151	15370	ryanodine receptor 3 [Source:MGI Symbol;Acc:MGI:99684]	2	112631355	113217096	-1	Ryr3	20192	-4.19266	-0.314269	18.112	2.0829e-05	0.00364587	sig_de
ENSMUSG00000021732	ENSMUST00000022246	4114	fibroblast growth factor 10 [Source:MGI Symbol;Acc:MGI:1099809]	13	118669791	118792115	1	Fgf10	14165	-3.1861	3.88378	18.0207	2.18516e-05	0.00377646	sig_de
ENSMUSG00000035258	ENSMUST00000231337	2551	ABI gene family, member 3 (NESH) binding protein [Source:MGI Symbol;Acc:MGI:2444583]	16	56477878	56690135	1	Abi3bp	320712	-6.16885	2.2518	17.9243	2.29871e-05	0.00392304	sig_de
ENSMUSG00000020681	ENSMUST00000001963	4906	angiotensin I converting enzyme (peptidyl-dipeptidase A) 1 [Source:MGI Symbol;Acc:MGI:87874]	11	105967945	105989964	1	Ace	11421	5.20682	0.290205	17.9004	2.32778e-05	0.0039236	sig_de
ENSMUSG00000041482	ENSMUST00000047480	10724	piezo-type mechanosensitive ion channel component 2 [Source:MGI Symbol;Acc:MGI:1918781]	18	63010213	63387183	-1	Piezo2	667742	2.4558	4.66901	17.8278	2.41818e-05	0.00402627	sig_de
ENSMUSG00000036882	ENSMUST00000207860	4396	Rho GTPase activating protein 33 [Source:MGI Symbol;Acc:MGI:2673998]	7	30522226	30535060	-1	Arhgap33	233071	-1.26083	4.13291	17.4704	2.91812e-05	0.00480013	sig_de
ENSMUSG00000040528	ENSMUST00000147326	1234	mast cell immunoglobulin like receptor 1 [Source:MGI Symbol;Acc:MGI:2685731]	11	106751226	106768794	1	Milr1	380732	4.25091	0.0742148	17.3113	3.17295e-05	0.00515717	sig_de
ENSMUSG00000031383	ENSMUST00000019701	2722	dual specificity phosphatase 9 [Source:MGI Symbol;Acc:MGI:2387107]	X	73639419	73643514	1	Dusp9	75590	1.91009	3.58694	17.2488	3.27903e-05	0.00526689	sig_de
ENSMUSG00000068270	ENSMUST00000103005	4839	shroom family member 4 [Source:MGI Symbol;Acc:MGI:2685570]	X	6399854	6637448	1	Shroom4	208431	1.89397	4.04862	17.2063	3.35329e-05	0.00532355	sig_de
ENSMUSG00000025789	ENSMUST00000026896	5368	ST8 alpha-N-acetyl-neuraminide alpha-2,8-sialyltransferase 2 [Source:MGI Symbol;Acc:MGI:106020]	7	73939119	74013690	-1	St8sia2	20450	4.92928	1.60977	17.0164	3.70592e-05	0.00581574	sig_de
ENSMUSG00000017002	ENSMUST00000109367	876	secretory leukocyte peptidase inhibitor [Source:MGI Symbol;Acc:MGI:109297]	2	164354070	164389095	-1	Slpi	20568	3.5656	1.6549	16.9554	3.82691e-05	0.00593736	sig_de
ENSMUSG00000031506	ENSMUST00000187985	1990	protein tyrosine phosphatase, non-receptor type 7 [Source:MGI Symbol;Acc:MGI:2156893]	1	135132700	135145317	1	Ptpn7	320139	7.32939	0.310831	16.8057	4.14091e-05	0.00635234	sig_de
ENSMUSG00000070526	ENSMUST00000094339	2640	paternally expressed 12 [Source:MGI Symbol;Acc:MGI:1351637]	7	62461871	62464510	-1	Peg12	27412	3.95545	-0.318662	16.7408	4.28504e-05	0.00646851	sig_de
ENSMUSG00000075012	ENSMUST00000099678	3134	four jointed box 1 [Source:MGI Symbol;Acc:MGI:1341907]	2	102449366	102452499	-1	Fjx1	14221	2.6871	-0.176543	16.7291	4.31139e-05	0.00646851	sig_de
ENSMUSG00000040990	ENSMUST00000112456	7317	SH3-domain kinase binding protein 1 [Source:MGI Symbol;Acc:MGI:1889583]	X	159627272	159978069	1	Sh3kbp1	58194	1.52605	7.68101	16.5021	4.85973e-05	0.00721194	sig_de
ENSMUSG00000046032	ENSMUST00000156473	1114	sorting nexin 12 [Source:MGI Symbol;Acc:MGI:1919331]	X	101097786	101222563	-1	Snx12	55988	1.19397	4.89046	16.4083	5.10604e-05	0.00746647	sig_de
ENSMUSG00000063415	ENSMUST00000205228	4288	cytochrome P450, family 26, subfamily b, polypeptide 1 [Source:MGI Symbol;Acc:MGI:2176159]	6	84571414	84593908	-1	Cyp26b1	232174	3.19415	2.45097	16.3955	5.14061e-05	0.00746647	sig_de
ENSMUSG00000041797	ENSMUST00000044850	6384	ATP-binding cassette, sub-family A (ABC1), member 9 [Source:MGI Symbol;Acc:MGI:2386796]	11	110100749	110168196	-1	Abca9	217262	-5.86459	-0.467168	16.3287	5.32511e-05	0.00765303	sig_de
ENSMUSG00000040183	ENSMUST00000035719	4683	ankyrin repeat domain 6 [Source:MGI Symbol;Acc:MGI:2154278]	4	32804035	32950841	-1	Ankrd6	140577	-5.1807	-0.0479481	16.3078	5.3841e-05	0.00765719	sig_de
ENSMUSG00000076431	ENSMUST00000067230	4795	SRY (sex determining region Y)-box 4 [Source:MGI Symbol;Acc:MGI:98366]	13	28948919	28953713	-1	Sox4	20677	1.57143	6.23247	16.12	5.94544e-05	0.00836836	sig_de
ENSMUSG00000079092	ENSMUST00000110594	842	prolactin family 2, subfamily c, member 2 [Source:MGI Symbol;Acc:MGI:97618]	13	12996125	13005383	-1	Prl2c2	18811	6.01604	6.88207	15.9349	6.5559e-05	0.00913344	sig_de
ENSMUSG00000000359	ENSMUST00000000369	1663	rad and gem related GTP binding protein 1 [Source:MGI Symbol;Acc:MGI:1097696]	2	152626951	152635198	1	Rem1	19700	1.39563	3.84801	15.7304	7.304e-05	0.0100729	sig_de
ENSMUSG00000025743	ENSMUST00000070478	4973	syndecan 3 [Source:MGI Symbol;Acc:MGI:1349163]	4	130792537	130826319	1	Sdc3	20970	2.36113	8.68709	15.5742	7.93296e-05	0.0108309	sig_de
ENSMUSG00000046269	ENSMUST00000178293	4275	ubiquitin specific peptidase 27, X chromosome [Source:MGI Symbol;Acc:MGI:1859645]	X	7371274	7375830	-1	Usp27x	54651	2.90428	0.765982	15.4458	8.49074e-05	0.0114776	sig_de
ENSMUSG00000052560	ENSMUST00000088649	3229	copine VIII [Source:MGI Symbol;Acc:MGI:1914121]	15	90487482	90679432	-1	Cpne8	66871	-1.37319	5.24268	15.3906	8.74204e-05	0.0117015	sig_de
ENSMUSG00000028864	ENSMUST00000195957	1633	hepatocyte growth factor [Source:MGI Symbol;Acc:MGI:96079]	5	16553495	16620152	1	Hgf	15234	3.95149	4.17938	15.3631	8.87033e-05	0.0117579	sig_de
ENSMUSG00000019775	ENSMUST00000064225	8191	regulator of G-protein signaling 17 [Source:MGI Symbol;Acc:MGI:1927469]	10	5825663	5922400	-1	Rgs17	56533	-3.43285	1.60159	15.2687	9.32509e-05	0.0122419	sig_de
ENSMUSG00000022203	ENSMUST00000022813	2705	embryonal Fyn-associated substrate [Source:MGI Symbol;Acc:MGI:105311]	14	54916535	54926126	-1	Efs	13644	-3.46086	2.25575	15.1382	9.99231e-05	0.0129929	sig_de
ENSMUSG00000008318	ENSMUST00000008462	2851	RELT tumor necrosis factor receptor [Source:MGI Symbol;Acc:MGI:2443373]	7	100845847	100863446	-1	Relt	320100	1.72923	3.61638	15.1067	0.000101601	0.0130864	sig_de
ENSMUSG00000024084	ENSMUST00000040789	2059	glutaminyl-peptide cyclotransferase (glutaminyl cyclase) [Source:MGI Symbol;Acc:MGI:1917786]	17	79051906	79090378	1	Qpct	70536	-4.2613	1.23724	14.7844	0.000120528	0.0153362	sig_de
ENSMUSG00000022861	ENSMUST00000089925	3555	diacylglycerol kinase, gamma [Source:MGI Symbol;Acc:MGI:105060]	16	22468461	22657221	-1	Dgkg	110197	-3.07607	-0.702273	14.7684	0.000121555	0.0153362	sig_de
ENSMUSG00000021211	ENSMUST00000021632	1261	aldo-keto reductase family 1, member C12 [Source:MGI Symbol;Acc:MGI:1351661]	13	4268176	4279433	-1	Akr1c12	622402	4.29938	-0.44796	14.7451	0.000123068	0.0153362	sig_de
ENSMUSG00000038132	ENSMUST00000037923	3086	RNA binding motif protein 24 [Source:MGI Symbol;Acc:MGI:3610364]	13	46418434	46431095	1	Rbm24	666794	-4.5815	-0.148506	14.7375	0.000123561	0.0153362	sig_de
ENSMUSG00000071984	ENSMUST00000097425	5845	fibronectin type III domain containing 1 [Source:MGI Symbol;Acc:MGI:1915905]	17	7738569	7827302	-1	Fndc1	68655	-2.97705	8.40868	14.7069	0.000125583	0.0154468	sig_de
ENSMUSG00000027894	ENSMUST00000169449	6322	solute carrier family 6 (neurotransmitter transporter), member 17 [Source:MGI Symbol;Acc:MGI:2442535]	3	107467543	107518018	-1	Slc6a17	229706	1.77865	4.32585	14.6611	0.000128673	0.0156854	sig_de
ENSMUSG00000036030	ENSMUST00000055535	9148	protogenin [Source:MGI Symbol;Acc:MGI:2444710]	9	72806874	72917291	1	Prtg	235472	3.54962	0.540357	14.6361	0.000130392	0.0157398	sig_de
ENSMUSG00000026600	ENSMUST00000189661	8371	sterol O-acyltransferase 1 [Source:MGI Symbol;Acc:MGI:104665]	1	156424525	156474331	-1	Soat1	20652	1.08868	5.86724	14.6213	0.000131424	0.0157398	sig_de
ENSMUSG00000021922	ENSMUST00000120269	3531	inter alpha-trypsin inhibitor, heavy chain 4 [Source:MGI Symbol;Acc:MGI:109536]	14	30886476	30902353	1	Itih4	16427	-7.33358	-0.736953	14.5883	0.000133743	0.0158782	sig_de
ENSMUSG00000022419	ENSMUST00000096433	8547	DEP domain containing MTOR-interacting protein [Source:MGI Symbol;Acc:MGI:2146322]	15	55112317	55259271	1	Deptor	97998	1.40983	6.58503	14.3643	0.000150633	0.0177292	sig_de
ENSMUSG00000033256	ENSMUST00000048635	1431	Src homology 2 domain containing F [Source:MGI Symbol;Acc:MGI:3613669]	2	122348892	122369162	-1	Shf	435684	1.03633	4.71566	14.0252	0.000180378	0.0209623	sig_de
ENSMUSG00000026235	ENSMUST00000188952	6315	Eph receptor A4 [Source:MGI Symbol;Acc:MGI:98277]	1	77367185	77515088	-1	Epha4	13838	4.34056	1.90309	14.0169	0.000181173	0.0209623	sig_de
ENSMUSG00000029561	ENSMUST00000031542	3123	2'-5' oligoadenylate synthetase-like 2 [Source:MGI Symbol;Acc:MGI:1344390]	5	114896936	114912234	1	Oasl2	23962	3.3944	0.288902	13.9987	0.000182937	0.0209886	sig_de
ENSMUSG00000087365	ENSMUST00000155622	773	RIKEN cDNA C430049B03 gene [Source:MGI Symbol;Acc:MGI:1924903]	X	53055046	53057190	-1	C430049B03Rik		2.99598	0.736633	13.929	0.00018985	0.0215318	sig_de
ENSMUSG00000056457	ENSMUST00000099805	857	prolactin family 2, subfamily c, member 3 [Source:MGI Symbol;Acc:MGI:1341833]	13	12790816	12800079	-1	Prl2c3	18812	5.60425	7.06696	13.9095	0.000191826	0.0215318	sig_de
ENSMUSG00000044339	ENSMUST00000053657	1073	alkB homolog 2, alpha-ketoglutarate-dependent dioxygenase [Source:MGI Symbol;Acc:MGI:2141032]	5	114123926	114128218	-1	Alkbh2	231642	2.68019	0.101437	13.9039	0.000192403	0.0215318	sig_de
ENSMUSG00000113027	ENSMUST00000223271	443	predicted gene 7040 [Source:MGI Symbol;Acc:MGI:3779654]	13	13320941	13323370	-1	Gm7040		5.56815	3.44761	13.8624	0.000196699	0.0218336	sig_de
ENSMUSG00000027253	ENSMUST00000028689	7926	low density lipoprotein receptor-related protein 4 [Source:MGI Symbol;Acc:MGI:2442252]	2	91457511	91513779	1	Lrp4	228357	-1.18522	5.40415	13.8099	0.000202265	0.0222704	sig_de
ENSMUSG00000062345	ENSMUST00000009356	1970	serine (or cysteine) peptidase inhibitor, clade B, member 2 [Source:MGI Symbol;Acc:MGI:97609]	1	107511423	107535478	1	Serpinb2	18788	4.8742	0.803981	13.7727	0.00020631	0.022534	sig_de
ENSMUSG00000059325	ENSMUST00000120827	1217	HOP homeobox [Source:MGI Symbol;Acc:MGI:1916782]	5	77086988	77115121	-1	Hopx	74318	-4.35977	0.0924416	13.7509	0.000208718	0.0226161	sig_de
ENSMUSG00000092035	ENSMUST00000176204	6667	paternally expressed 10 [Source:MGI Symbol;Acc:MGI:2157785]	6	4747306	4760517	1	Peg10	170676	-1.76661	6.87271	13.6839	0.000216305	0.0232536	sig_de
ENSMUSG00000028439	ENSMUST00000108049	3296	family with sequence similarity 219, member A [Source:MGI Symbol;Acc:MGI:1919151]	4	41517691	41569538	-1	Fam219a	71901	1.21031	3.4171	13.6379	0.000221666	0.0236437	sig_de
ENSMUSG00000054675	ENSMUST00000067853	2242	transmembrane protein 119 [Source:MGI Symbol;Acc:MGI:2385228]	5	113793729	113800516	-1	Tmem119	231633	2.20658	5.65143	13.576	0.000229099	0.0242457	sig_de
ENSMUSG00000050199	ENSMUST00000046548	5060	leucine-rich repeat-containing G protein-coupled receptor 4 [Source:MGI Symbol;Acc:MGI:1891468]	2	109917647	110014257	1	Lgr4	107515	2.00285	4.86793	13.5341	0.000234265	0.0242457	sig_de
ENSMUSG00000020902	ENSMUST00000108674	5874	netrin 1 [Source:MGI Symbol;Acc:MGI:105088]	11	68209364	68400823	-1	Ntn1	18208	-1.29118	6.14219	13.532	0.000234525	0.0242457	sig_de
ENSMUSG00000053219	ENSMUST00000181645	1579	retinoic acid early transcript 1E [Source:MGI Symbol;Acc:MGI:2675273]	10	22158569	22374139	1	Raet1e	379043	-1.10245	5.24127	13.5203	0.000236001	0.0242457	sig_de
ENSMUSG00000017057	ENSMUST00000033418	3712	interleukin 13 receptor, alpha 1 [Source:MGI Symbol;Acc:MGI:105052]	X	36112110	36171259	1	Il13ra1	16164	1.2273	3.8278	13.5188	0.000236188	0.0242457	sig_de
ENSMUSG00000031278	ENSMUST00000112907	5137	acyl-CoA synthetase long-chain family member 4 [Source:MGI Symbol;Acc:MGI:1354713]	X	142317993	142390535	-1	Acsl4	50790	1.03268	4.83664	13.4755	0.000241694	0.0246257	sig_de
ENSMUSG00000041075	ENSMUST00000114246	4532	frizzled class receptor 7 [Source:MGI Symbol;Acc:MGI:108570]	1	59482424	59486955	1	Fzd7	14369	1.01831	5.38455	13.3619	0.000256785	0.0257903	sig_de
ENSMUSG00000074676	ENSMUST00000099200	1311	forkhead box S1 [Source:MGI Symbol;Acc:MGI:95546]	2	152931898	152933208	-1	Foxs1	14239	1.24477	6.06496	13.3611	0.000256902	0.0257903	sig_de
ENSMUSG00000034403	ENSMUST00000113792	3038	praja ring finger ubiquitin ligase 1 [Source:MGI Symbol;Acc:MGI:1101765]	X	99465734	99471273	-1	Pja1	18744	0.985889	4.99626	13.2853	0.000267499	0.0266581	non_sig_de
ENSMUSG00000021469	ENSMUST00000021922	2453	msh homeobox 2 [Source:MGI Symbol;Acc:MGI:97169]	13	53466884	53473074	-1	Msx2	17702	2.27858	1.98435	13.2617	0.000270879	0.0267994	sig_de
ENSMUSG00000032702	ENSMUST00000049400	5637	KN motif and ankyrin repeat domains 1 [Source:MGI Symbol;Acc:MGI:2147707]	19	25236975	25434496	1	Kank1	107351	-3.38605	0.056128	13.1801	0.000282932	0.0276639	sig_de
ENSMUSG00000041891	ENSMUST00000048260	3581	lectin, mannose-binding, 1 [Source:MGI Symbol;Acc:MGI:1917611]	18	65980738	66022580	-1	Lman1	70361	-1.0187	6.05451	13.166	0.000285072	0.0276639	sig_de
ENSMUSG00000071001	ENSMUST00000095109	1452	histidine rich carboxyl terminus 1 [Source:MGI Symbol;Acc:MGI:1917945]	4	43727188	43728639	1	Hrct1	100039781	3.29145	-0.0446832	13.1619	0.000285696	0.0276639	sig_de
ENSMUSG00000055360	ENSMUST00000021778	844	prolactin family 2, subfamily c, member 5 [Source:MGI Symbol;Acc:MGI:1858413]	13	13182715	13191923	1	Prl2c5	107849	6.36723	2.60211	13.134	0.000289988	0.02773	sig_de
ENSMUSG00000047143	ENSMUST00000061187	2922	doublesex and mab-3 related transcription factor like family A2 [Source:MGI Symbol;Acc:MGI:2653629]	4	109978053	109983687	1	Dmrta2	242620	1.35993	3.03996	13.1311	0.000290441	0.02773	sig_de
ENSMUSG00000020649	ENSMUST00000020980	2193	ribonucleotide reductase M2 [Source:MGI Symbol;Acc:MGI:98181]	12	24708241	24714146	1	Rrm2	20135	1.05624	8.16444	12.9744	0.000315777	0.0297641	sig_de
ENSMUSG00000004885	ENSMUST00000005019	931	cellular retinoic acid binding protein II [Source:MGI Symbol;Acc:MGI:88491]	3	87948666	87953376	1	Crabp2	12904	-1.54756	4.09644	12.9651	0.000317353	0.0297641	sig_de
ENSMUSG00000026399	ENSMUST00000027650	2533	CD55 molecule, decay accelerating factor for complement [Source:MGI Symbol;Acc:MGI:104850]	1	130439027	130462744	-1	Cd55	13136	-5.8376	1.52706	12.9596	0.000318286	0.0297641	sig_de
ENSMUSG00000027189	ENSMUST00000102573	5612	tripartite motif-containing 44 [Source:MGI Symbol;Acc:MGI:1931835]	2	102300119	102407828	-1	Trim44	80985	0.923959	5.20512	12.8774	0.000332577	0.0307817	non_sig_de
ENSMUSG00000029096	ENSMUST00000087629	2750	HtrA serine peptidase 3 [Source:MGI Symbol;Acc:MGI:1925808]	5	35652023	35679782	-1	Htra3	78558	1.68776	3.86611	12.8712	0.000333677	0.0307817	sig_de
ENSMUSG00000027971	ENSMUST00000173932	7417	N-deacetylase/N-sulfotransferase (heparin glucosaminyl) 4 [Source:MGI Symbol;Acc:MGI:1932545]	3	125404076	125728899	1	Ndst4	64580	-4.04401	0.866857	12.8205	0.000342837	0.0314145	sig_de
ENSMUSG00000021458	ENSMUST00000222181	677	aminopeptidase O [Source:MGI Symbol;Acc:MGI:1919311]	13	62964893	63326096	1	Aopep	72061	-1.136	3.24953	12.586	0.00038864	0.035374	sig_de
ENSMUSG00000031283	ENSMUST00000063029	3550	chordin-like 1 [Source:MGI Symbol;Acc:MGI:1933172]	X	143285674	143394262	-1	Chrdl1	83453	4.6951	2.1155	12.5593	0.000394238	0.0356459	sig_de
ENSMUSG00000026043	ENSMUST00000129611	3159	collagen, type III, alpha 1 [Source:MGI Symbol;Acc:MGI:88453]	1	45311538	45349706	1	Col3a1	12825	-0.987253	9.34189	12.517	0.000403267	0.0358844	non_sig_de
ENSMUSG00000001655	ENSMUST00000001700	2461	homeobox C13 [Source:MGI Symbol;Acc:MGI:99560]	15	102921103	102928814	1	Hoxc13	15422	1.83065	5.33746	12.5119	0.000404364	0.0358844	sig_de
ENSMUSG00000000440	ENSMUST00000171644	2125	peroxisome proliferator activated receptor gamma [Source:MGI Symbol;Acc:MGI:97747]	6	115360951	115490399	1	Pparg	19016	2.08299	3.76173	12.5101	0.00040476	0.0358844	sig_de
ENSMUSG00000024810	ENSMUST00000120388	2537	interleukin 33 [Source:MGI Symbol;Acc:MGI:1924375]	19	29925114	29960718	1	Il33	77125	-4.57549	3.02106	12.4831	0.000410654	0.036172	sig_de
ENSMUSG00000034488	ENSMUST00000118731	2721	EGF-like repeats and discoidin I-like domains 3 [Source:MGI Symbol;Acc:MGI:1329025]	13	88821472	89323223	1	Edil3	13612	-2.19458	4.20701	12.2768	0.000458618	0.0401379	sig_de
ENSMUSG00000023011	ENSMUST00000023750	4661	Fas apoptotic inhibitory molecule 2 [Source:MGI Symbol;Acc:MGI:1919643]	15	99497012	99528165	-1	Faim2	72393	-5.45804	0.743875	12.2425	0.00046713	0.0406225	sig_de
ENSMUSG00000020644	ENSMUST00000221761	1969	inhibitor of DNA binding 2 [Source:MGI Symbol;Acc:MGI:96397]	12	25093799	25097140	-1	Id2	15902	1.88106	6.06338	12.205	0.000476605	0.0411841	sig_de
ENSMUSG00000031070	ENSMUST00000033386	2087	MAS-related GPR, member F [Source:MGI Symbol;Acc:MGI:2384823]	7	145300828	145309557	1	Mrgprf	211577	-1.29047	5.48965	12.1673	0.00048635	0.0417396	sig_de
ENSMUSG00000016308	ENSMUST00000201012	287	ubiquitin-conjugating enzyme E2A [Source:MGI Symbol;Acc:MGI:102959]	X	36873900	36884222	1	Ube2a	22209	0.982467	5.36951	12.1566	0.000489147	0.0417396	non_sig_de
ENSMUSG00000067919	ENSMUST00000075775	3993	reduced expression 2 [Source:MGI Symbol;Acc:MGI:1328322]	4	147021850	147060794	1	Rex2	100043034	4.78751	-1.03901	12.0662	0.000513452	0.0435414	sig_de
ENSMUSG00000031785	ENSMUST00000211850	829	adhesion G protein-coupled receptor G1 [Source:MGI Symbol;Acc:MGI:1340051]	8	94974751	95014217	1	Adgrg1	14766	2.13993	5.05584	12.0256	0.000524751	0.0442248	sig_de
ENSMUSG00000027200	ENSMUST00000103241	6157	sema domain, transmembrane domain (TM), and cytoplasmic domain, (semaphorin) 6D [Source:MGI Symbol;Acc:MGI:2387661]	2	124089969	124667770	1	Sema6d	214968	3.49498	2.71785	11.9616	0.000543093	0.0452149	sig_de
ENSMUSG00000042097	ENSMUST00000136316	716	zinc finger protein 239 [Source:MGI Symbol;Acc:MGI:1306812]	6	117862100	117873291	1	Zfp239	22685	1.54456	2.20129	11.9615	0.000543122	0.0452149	sig_de
ENSMUSG00000058254	ENSMUST00000076354	1733	tetraspanin 7 [Source:MGI Symbol;Acc:MGI:1298407]	X	10485158	10596605	1	Tspan7	21912	4.64594	4.75635	11.8732	0.000569475	0.0471215	sig_de
ENSMUSG00000016382	ENSMUST00000114059	3149	plastin 3 (T-isoform) [Source:MGI Symbol;Acc:MGI:104807]	X	75785654	75875182	-1	Pls3	102866	0.849257	6.1405	11.7861	0.000596756	0.0485174	non_sig_de
ENSMUSG00000061013	ENSMUST00000079788	3650	mohawk homeobox [Source:MGI Symbol;Acc:MGI:2687286]	18	6934518	7004780	-1	Mkx	210719	-2.63546	1.72813	11.7856	0.000596891	0.0485174	sig_de
ENSMUSG00000001021	ENSMUST00000200508	587	S100 calcium binding protein A3 [Source:MGI Symbol;Acc:MGI:1338849]	3	90584659	90602702	1	S100a3	20197	1.51414	3.13188	11.7853	0.000597006	0.0485174	sig_de
ENSMUSG00000034156	ENSMUST00000039627	7616	TSPO associated protein 1 [Source:MGI Symbol;Acc:MGI:2450877]	11	87760541	87785928	1	Tspoap1	207777	-3.28709	-0.636392	11.7516	0.000607909	0.0491111	sig_de
