# Supplementary material for: ZBED6 regulates Igf2 expression partially through its regulation of miR483 expression
Source: Sci Rep. 2021 Sep 30;11:19484. doi: 10.1038/s41598-021-98777-0 (PMC8484269; doi:10.1038/s41598-021-98777-0)
Supplement: Supplementary file 4 — Supplementary Information 4. [file 41598_2021_98777_MOESM4_ESM.xlsx]

## Sheet: legends
ZBED6 regulates Igf2 expression partially through its regulation of miR483 expression
Rakan Naboulsi, Mårten Larsson, Leif Andersson, Shady Younis
Supplementary File1: Differential expression analysis of microRNA-seq of mouse tissues.
id	miRBase ID
chr	chromosome number
gene	miRNA name
type	miRNA
logFC	log2 fold change between the groups
logCPM	the average log2-counts-per-million
LR	likelihood ratio statistics
PValue	the two-sided p-value
FDR	The FDR-adjusted p-value of the test statistic using Benjamini–Hochberg correction procedure

## Sheet: Kidney_Igf2-KI_Zbed6-KO
id	chr	gene	type	logFC	logCPM	LR	PValue	FDR
MIMAT0003120	7	mmu-miR-483-3p	miRNA	1.19454	2.82815	30.258	3.78234e-08	1.80418e-05
MIMAT0004782	7	mmu-miR-483-5p	miRNA	1.28137	1.50536	20.3002	6.6194e-06	0.00157873
MIMAT0004521	3	mmu-miR-15b-3p	miRNA	-0.842314	2.43553	11.2222	0.00080825	0.128512
MIMAT0019344	15	mmu-miR-3964	miRNA	-1.88621	-0.11193	10.3142	0.00132013	0.157426
MIMAT0004842	5	mmu-miR-879-5p	miRNA	0.97291	1.3149	8.64278	0.00328359	0.313255
MIMAT0020637	1	mmu-miR-5126	miRNA	-1.68376	-0.107162	7.96359	0.00477277	0.379435
MIMAT0000212	6	mmu-miR-183-5p	miRNA	0.431124	7.12106	5.50118	0.0190036	0.999749
MIMAT0017179	11	mmu-miR-365-2-5p	miRNA	0.655519	1.5918	5.12943	0.0235234	0.999749
MIMAT0017242	2	mmu-miR-670-3p	miRNA	-0.86129	0.867618	4.75119	0.029278	0.999749
MIMAT0014942	7	mmu-miR-3105-3p	miRNA	-2.50086	2.67502	4.24316	0.0394087	0.999749
MIMAT0000769	1	mmu-miR-133b-3p	miRNA	-0.463976	3.02191	4.00493	0.0453673	0.999749
MIMAT0003450	1	mmu-miR-488-3p	miRNA	-0.69963	1.31346	3.87909	0.0488909	0.999749
MIMAT0004942	14	mmu-miR-598-3p	miRNA	0.59523	2.42753	3.86195	0.0493928	0.999749
MIMAT0012774	1	mmu-miR-664-3p	miRNA	0.36243	4.37995	3.83447	0.0502089	0.999749
MIMAT0000904	1	mmu-miR-215-5p	miRNA	-0.576516	3.3693	3.71386	0.0539624	0.999749
MIMAT0003479	2	mmu-miR-669c-5p	miRNA	0.786632	0.415917	3.499	0.0614059	0.999749
MIMAT0003451	10	mmu-miR-677-5p	miRNA	-0.367234	2.81276	3.45858	0.0629245	0.999749
MIMAT0000746	12	mmu-miR-381-3p	miRNA	-0.668496	2.54582	3.45773	0.0629565	0.999749
MIMAT0004532	12	mmu-miR-136-3p	miRNA	-0.576359	3.32827	3.41381	0.0646529	0.999749
MIMAT0028009	7	mmu-miR-7052-3p	miRNA	-0.857377	-0.0203983	3.41222	0.0647154	0.999749
MIMAT0016984	11	mmu-miR-132-5p	miRNA	-0.66754	1.09245	3.38157	0.0659294	0.999749
MIMAT0020606	12	mmu-miR-5099	miRNA	0.443259	7.33045	3.3694	0.0664181	0.999749
MIMAT0009413	16	mmu-miR-1947-5p	miRNA	0.376721	3.10817	3.36424	0.0666265	0.999749
MIMAT0000526	14	mmu-miR-15a-5p	miRNA	-0.212176	8.89683	3.27345	0.0704093	0.999749
MIMAT0000527	14	mmu-miR-16-5p	miRNA	-0.152206	13.2635	3.20134	0.0735779	0.999749
MIMAT0004852	3	mmu-miR-190b-5p	miRNA	0.675692	1.48614	3.16644	0.0751659	0.999749
MIMAT0022355	10	mmu-miR-5615-5p	miRNA	1.21065	-0.280957	3.03817	0.0813277	0.999749
MIMAT0000542	4	mmu-miR-34a-5p	miRNA	0.536652	6.6789	3.01087	0.0827078	0.999749
MIMAT0000376	2	mmu-miR-298-5p	miRNA	0.618356	0.98956	3.01045	0.0827292	0.999749
MIMAT0020630	4	mmu-miR-5122	miRNA	0.668024	0.864307	2.94416	0.0861886	0.999749
MIMAT0000148	12	mmu-miR-136-5p	miRNA	-0.71672	2.6276	2.90936	0.0880668	0.999749
MIMAT0003509	X	mmu-miR-501-3p	miRNA	0.276051	5.90219	2.89099	0.0890761	0.999749
MIMAT0000541	6	mmu-miR-96-5p	miRNA	0.519711	3.64259	2.89097	0.0890773	0.999749
MIMAT0000127	1	mmu-miR-29b-3p	miRNA	0.201774	8.45007	2.8285	0.0926046	0.999749
MIMAT0014938	7	mmu-miR-3103-3p	miRNA	-0.847397	-0.0748465	2.77397	0.0958081	0.999749
MIMAT0000544	2	mmu-miR-129-2-3p	miRNA	-0.626808	0.547667	2.65306	0.103351	0.999749
MIMAT0000211	6	mmu-miR-182-5p	miRNA	0.392554	10.7463	2.60907	0.106254	0.999749
MIMAT0003492	5	mmu-miR-702-3p	miRNA	0.676379	0.350081	2.59263	0.107362	0.999749
MIMAT0000237	19	mmu-miR-204-5p	miRNA	0.186122	7.92689	2.51749	0.112589	0.999749
MIMAT0003498	7	mmu-miR-708-3p	miRNA	-0.32303	3.89161	2.48953	0.114606	0.999749
MIMAT0000132	17	mmu-miR-99b-5p	miRNA	0.151712	11.9732	2.45074	0.117469	0.999749
MIMAT0000155	11	mmu-miR-142a-3p	miRNA	0.228737	6.62496	2.4391	0.118344	0.999749
MIMAT0000246	18	mmu-miR-122-5p	miRNA	-1.31418	3.82318	2.40471	0.120971	0.999749
MIMAT0000154	11	mmu-miR-142a-5p	miRNA	0.193025	9.78188	2.35	0.125283	0.999749
MIMAT0000145	18	mmu-miR-133a-3p	miRNA	-0.315409	6.78808	2.2808	0.130985	0.999749
MIMAT0004820	11	mmu-miR-744-3p	miRNA	-0.25718	3.31077	2.2683	0.132045	0.999749
MIMAT0016996	16	mmu-miR-185-3p	miRNA	-0.372359	1.79293	2.17095	0.140639	0.999749
MIMAT0000659	11	mmu-miR-212-3p	miRNA	-0.453143	2.98896	2.01179	0.156081	0.999749
MIMAT0009437	7	mmu-miR-1964-3p	miRNA	-0.333159	2.70406	1.98502	0.158863	0.999749
MIMAT0000748	8	mmu-miR-383-5p	miRNA	0.615377	3.38652	1.96917	0.160536	0.999749
MIMAT0000647	19	mmu-miR-107-3p	miRNA	-0.186407	9.97434	1.90604	0.167403	0.999749
MIMAT0000582	11	mmu-miR-338-3p	miRNA	-0.198437	5.384	1.89848	0.168249	0.999749
MIMAT0014827	11	mmu-miR-3060-3p	miRNA	0.492296	0.700893	1.83684	0.175322	0.999749
MIMAT0000569	7	mmu-miR-330-3p	miRNA	0.369749	2.52002	1.80659	0.178918	0.999749
MIMAT0025167	10	mmu-miR-378d	miRNA	-0.506801	3.50277	1.79866	0.179874	0.999749
MIMAT0003728	X	mmu-miR-374b-3p	miRNA	0.307359	2.20141	1.75921	0.184723	0.999749
MIMAT0027729	10	mmu-miR-6914-3p	miRNA	0.552644	0.841647	1.75427	0.185341	0.999749
MIMAT0000538	4	mmu-miR-31-5p	miRNA	0.363668	6.42576	1.74264	0.186804	0.999749
MIMAT0020636	7	mmu-miR-3572-3p	miRNA	0.554316	0.221527	1.71663	0.190128	0.999749
MIMAT0027847	17	mmu-miR-6972-3p	miRNA	-0.419308	0.767462	1.71438	0.190418	0.999749
MIMAT0000706	X	mmu-miR-362-5p	miRNA	0.332015	2.29192	1.71309	0.190585	0.999749
MIMAT0004857	2	mmu-miR-147-3p	miRNA	0.929177	0.397003	1.70925	0.191082	0.999749
MIMAT0003508	X	mmu-miR-501-5p	miRNA	-0.463073	1.08307	1.70875	0.191148	0.999749
MIMAT0003188	X	mmu-miR-503-5p	miRNA	-0.614425	0.613437	1.69305	0.193199	0.999749
MIMAT0000559	7	mmu-miR-326-3p	miRNA	0.210924	5.84045	1.67705	0.195317	0.999749
MIMAT0017063	1	mmu-miR-29b-2-5p	miRNA	-0.319921	2.07357	1.65273	0.198588	0.999749
MIMAT0004580	9	mmu-miR-34c-3p	miRNA	0.478444	1.26178	1.62882	0.201866	0.999749
MIMAT0004525	17	mmu-miR-99b-3p	miRNA	-0.217955	4.19809	1.62346	0.20261	0.999749
MIMAT0017344	18	mmu-miR-1948-5p	miRNA	0.705076	0.0389035	1.6144	0.203875	0.999749
MIMAT0004523	6	mmu-miR-29b-1-5p	miRNA	0.499192	1.1391	1.54017	0.214592	0.999749
MIMAT0000150	8	mmu-miR-138-5p	miRNA	-0.238492	4.44183	1.49792	0.220991	0.999749
MIMAT0004618	15	mmu-miR-196a-2-3p	miRNA	0.278711	4.07935	1.47752	0.224163	0.999749
MIMAT0004547	12	mmu-miR-203-5p	miRNA	-0.389439	0.972916	1.43935	0.230245	0.999749
MIMAT0005849	7	mmu-miR-1191a	miRNA	-0.410002	0.72763	1.39731	0.237175	0.999749
MIMAT0000546	11	mmu-miR-103-3p	miRNA	-0.0996447	11.7787	1.38823	0.238705	0.999749
MIMAT0003453	11	mmu-miR-497a-5p	miRNA	-0.15608	7.92532	1.38808	0.238729	0.999749
MIMAT0017260	X	mmu-miR-652-5p	miRNA	0.602866	0.0611736	1.38487	0.239274	0.999749
MIMAT0027343	11	mmu-miR-6516-5p	miRNA	0.476206	0.742959	1.37894	0.240281	0.999749
MIMAT0031418	6	mmu-miR-8112	miRNA	0.378739	1.15795	1.36868	0.242038	0.999749
MIMAT0000165	16	mmu-miR-155-5p	miRNA	0.235978	5.17364	1.36586	0.242525	0.999749
MIMAT0005438	1	mmu-miR-30c-2-3p	miRNA	0.143528	7.72805	1.34894	0.245463	0.999749
MIMAT0000549	X	mmu-miR-322-3p	miRNA	-0.175083	7.52308	1.34642	0.245905	0.999749
MIMAT0004520	10	mmu-let-7i-3p	miRNA	0.217459	3.28022	1.33145	0.248547	0.999749
MIMAT0000529	14	mmu-miR-20a-5p	miRNA	0.139742	6.71543	1.30056	0.25411	0.999749
MIMAT0017346	2	mmu-miR-669m-5p	miRNA	-0.843247	-0.366966	1.28864	0.256299	0.999749
MIMAT0022987	2	mmu-miR-5129-3p	miRNA	-0.525161	0.278124	1.26581	0.260553	0.999749
MIMAT0014861	14	mmu-miR-3076-3p	miRNA	-0.450109	0.509718	1.25005	0.263544	0.999749
MIMAT0017055	17	mmu-miR-219a-1-3p	miRNA	0.354981	1.54268	1.2339	0.26665	0.999749
MIMAT0004636	5	mmu-miR-93-3p	miRNA	0.245773	2.2508	1.2158	0.270187	0.999749
MIMAT0024861	5	mmu-miR-6240	miRNA	-0.775397	5.23461	1.21333	0.270674	0.999749
MIMAT0000139	12	mmu-miR-127-3p	miRNA	-0.349525	7.07324	1.20788	0.271752	0.999749
MIMAT0003783	15	mmu-miR-615-3p	miRNA	0.161678	6.34332	1.18356	0.276633	0.999749
MIMAT0004534	18	mmu-miR-145a-3p	miRNA	-0.13425	7.3563	1.14157	0.285321	0.999749
MIMAT0000382	9	mmu-miR-34b-5p	miRNA	0.335135	2.97063	1.11747	0.290463	0.999749
MIMAT0005833	2	mmu-miR-669d-5p	miRNA	0.678559	0.064921	1.11429	0.291151	0.999749
MIMAT0005292	13	mmu-miR-582-3p	miRNA	-0.161385	6.62826	1.10757	0.292612	0.999749
MIMAT0000655	9	mmu-miR-100-5p	miRNA	0.146555	8.29497	1.08722	0.297088	0.999749
MIMAT0027881	19	mmu-miR-6989-3p	miRNA	-0.593898	0.239973	1.08329	0.297962	0.999749
MIMAT0004188	16	mmu-miR-802-5p	miRNA	-0.226556	6.9773	1.08087	0.298504	0.999749
MIMAT0027833	17	mmu-miR-3547-3p	miRNA	-0.393237	0.604276	1.04983	0.305546	0.999749
MIMAT0000387	16	mmu-miR-130b-3p	miRNA	-0.218172	3.11623	1.03942	0.307955	0.999749
MIMAT0004620	13	mmu-let-7a-1-3p	miRNA	0.128998	6.63459	1.02573	0.311164	0.999749
MIMAT0003485	4	mmu-miR-455-5p	miRNA	-0.143179	6.62755	1.02467	0.311414	0.999749
MIMAT0005439	15	mmu-let-7c-2-3p	miRNA	0.128029	6.63449	1.01435	0.313864	0.999749
MIMAT0017053	11	mmu-miR-212-5p	miRNA	-0.304037	1.41867	1.00502	0.316099	0.999749
MIMAT0000144	11	mmu-miR-132-3p	miRNA	-0.308221	5.26173	0.999134	0.31752	0.999749
MIMAT0000743	12	mmu-miR-379-5p	miRNA	-0.541569	0.413697	0.994567	0.318629	0.999749
MIMAT0003170	12	mmu-miR-541-5p	miRNA	-0.430674	3.51579	0.988364	0.320142	0.999749
MIMAT0017247	11	mmu-miR-497a-3p	miRNA	-0.429326	0.191702	0.978477	0.322575	0.999749
MIMAT0017281	2	mmu-miR-511-3p	miRNA	0.36711	0.698616	0.976162	0.323148	0.999749
MIMAT0017170	6	mmu-miR-196b-3p	miRNA	-0.254834	1.84751	0.971059	0.324416	0.999749
MIMAT0003171	X	mmu-miR-542-5p	miRNA	-0.240927	2.3544	0.963223	0.326376	0.999749
MIMAT0004623	13	mmu-let-7f-1-3p	miRNA	0.180551	4.08173	0.962902	0.326457	0.999749
MIMAT0000233	4	mmu-miR-200b-3p	miRNA	0.0829501	11.5821	0.955337	0.328364	0.999749
MIMAT0004747	12	mmu-miR-411-5p	miRNA	-0.379392	5.07239	0.919733	0.337545	0.999749
MIMAT0000516	6	mmu-miR-148a-3p	miRNA	0.363098	10.1747	0.918223	0.337942	0.999749
MIMAT0000708	X	mmu-miR-363-3p	miRNA	0.170618	4.36903	0.905148	0.341405	0.999749
MIMAT0019340	1	mmu-miR-3962	miRNA	-0.358527	0.681011	0.888397	0.345912	0.999749
MIMAT0000247	18	mmu-miR-143-3p	miRNA	-0.101204	15.8165	0.868249	0.35144	0.999749
MIMAT0000381	9	mmu-miR-34c-5p	miRNA	0.18029	7.17891	0.857622	0.354405	0.999749
MIMAT0000218	13	mmu-miR-24-1-5p	miRNA	-0.192929	2.66959	0.8435	0.358398	0.999749
MIMAT0009457	7	mmu-miR-1839-3p	miRNA	0.177182	3.40016	0.842327	0.358732	0.999749
MIMAT0017013	11	mmu-miR-196a-1-3p	miRNA	-0.182435	3.53901	0.837265	0.36018	0.999749
MIMAT0029866	10	mmu-miR-1191b-5p	miRNA	-0.29153	1.09253	0.834638	0.360935	0.999749
MIMAT0024857	9	mmu-miR-6236	miRNA	-0.512854	6.34905	0.833953	0.361132	0.999749
MIMAT0000648	11	mmu-miR-10a-5p	miRNA	0.11605	17.3187	0.82614	0.363391	0.999749
MIMAT0000137	2	mmu-miR-126a-5p	miRNA	-0.0878934	13.1459	0.807597	0.368832	0.999749
MIMAT0000225	11	mmu-miR-195a-5p	miRNA	-0.126447	7.9545	0.788946	0.374419	0.999749
MIMAT0000672	2	mmu-miR-199b-5p	miRNA	-0.160685	4.25008	0.784794	0.375679	0.999749
MIMAT0017240	16	mmu-miR-802-3p	miRNA	-0.219629	4.64402	0.783856	0.375965	0.999749
MIMAT0027789	13	mmu-miR-6944-3p	miRNA	-0.244493	2.46276	0.77619	0.378309	0.999749
MIMAT0003742	4	mmu-miR-455-3p	miRNA	-0.135289	5.1808	0.755726	0.384669	0.999749
MIMAT0000514	1	mmu-miR-30c-5p	miRNA	0.0688112	14.6803	0.754701	0.384992	0.999749
MIMAT0004869	X	mmu-miR-421-3p	miRNA	-0.152456	6.33045	0.743789	0.38845	0.999749
MIMAT0014845	12	mmu-miR-3069-3p	miRNA	0.49467	-0.131737	0.741953	0.389036	0.999749
MIMAT0004533	6	mmu-miR-141-5p	miRNA	0.224645	3.63577	0.738306	0.390204	0.999749
MIMAT0003890	3	mmu-miR-551b-3p	miRNA	-0.274351	1.28756	0.717593	0.396935	0.999749
MIMAT0004538	2	mmu-miR-10b-3p	miRNA	0.117811	5.2573	0.705147	0.401059	0.999749
MIMAT0004632	1	mmu-miR-29c-5p	miRNA	0.1413	4.02135	0.704842	0.401162	0.999749
MIMAT0000136	16	mmu-miR-125b-5p	miRNA	0.108647	11.3317	0.681947	0.408917	0.999749
MIMAT0016997	18	mmu-miR-187-5p	miRNA	-0.183912	2.55542	0.65973	0.416655	0.999749
MIMAT0001542	13	mmu-miR-449a-5p	miRNA	0.484687	0.332246	0.650749	0.419845	0.999749
MIMAT0009415	18	mmu-miR-1948-3p	miRNA	-0.268843	1.43955	0.637238	0.424713	0.999749
MIMAT0000216	18	mmu-miR-187-3p	miRNA	0.107591	7.44184	0.636724	0.4249	0.999749
MIMAT0000571	10	mmu-miR-331-3p	miRNA	0.11731	5.39105	0.624088	0.429532	0.999749
MIMAT0004935	4	mmu-miR-872-3p	miRNA	0.0958382	7.41936	0.622837	0.429995	0.999749
MIMAT0000677	13	mmu-miR-7a-5p	miRNA	0.15611	3.06977	0.608487	0.435358	0.999749
MIMAT0000160	7	mmu-miR-150-5p	miRNA	0.0992132	7.3409	0.585457	0.444181	0.999749
MIMAT0000584	5	mmu-miR-339-5p	miRNA	-0.113582	6.10988	0.581941	0.445553	0.999749
MIMAT0004630	1	mmu-miR-26b-3p	miRNA	-0.138239	4.6784	0.581071	0.445893	0.999749
MIMAT0004634	4	mmu-miR-31-3p	miRNA	0.315962	1.26281	0.579231	0.446614	0.999749
MIMAT0017050	4	mmu-miR-32-3p	miRNA	-0.211456	1.75492	0.575587	0.448047	0.999749
MIMAT0004858	X	mmu-miR-18b-5p	miRNA	-0.332893	0.10593	0.573105	0.449028	0.999749
MIMAT0000378	12	mmu-miR-300-3p	miRNA	-0.258632	2.25136	0.571424	0.449694	0.999749
MIMAT0000238	1	mmu-miR-205-5p	miRNA	1.04745	6.37637	0.570225	0.45017	0.999749
MIMAT0000605	1	mmu-miR-350-3p	miRNA	0.151647	2.53054	0.562868	0.453107	0.999749
MIMAT0017056	X	mmu-miR-223-5p	miRNA	0.266041	0.821129	0.55401	0.456684	0.999749
MIMAT0004519	9	mmu-let-7g-3p	miRNA	-0.15946	2.95529	0.553388	0.456937	0.999749
MIMAT0004643	10	mmu-miR-331-5p	miRNA	0.271145	0.544794	0.541405	0.461851	0.999749
MIMAT0004583	16	mmu-miR-130b-5p	miRNA	0.29098	0.627319	0.536929	0.463708	0.999749
MIMAT0017011	15	mmu-miR-30d-3p	miRNA	0.101231	7.06482	0.536596	0.463847	0.999749
MIMAT0010560	15	mmu-miR-1249-3p	miRNA	0.154249	3.98347	0.530522	0.466387	0.999749
MIMAT0000122	10	mmu-let-7i-5p	miRNA	0.104179	11.1105	0.528244	0.467346	0.999749
MIMAT0004886	2	mmu-miR-467d-5p	miRNA	-0.262881	0.954057	0.526752	0.467976	0.999749
MIMAT0014876	19	mmu-miR-3084-5p	miRNA	0.348326	0.757456	0.520904	0.470456	0.999749
MIMAT0027935	4	mmu-miR-7015-3p	miRNA	-0.229576	1.82012	0.519981	0.47085	0.999749
MIMAT0004545	4	mmu-miR-200b-5p	miRNA	0.116547	4.69775	0.519249	0.471162	0.999749
MIMAT0014873	17	mmu-miR-3082-3p	miRNA	-0.154227	2.57299	0.51785	0.47176	0.999749
MIMAT0000656	7	mmu-miR-139-5p	miRNA	-0.113087	5.80188	0.516583	0.472303	0.999749
MIMAT0017256	4	mmu-miR-700-5p	miRNA	0.162967	2.6741	0.515515	0.472761	0.999749
MIMAT0000130	15	mmu-miR-30b-5p	miRNA	0.111281	11.4262	0.493783	0.482245	0.999749
MIMAT0000248	4	mmu-miR-30e-5p	miRNA	0.0607425	14.6935	0.488413	0.484636	0.999749
MIMAT0000674	8	mmu-miR-181c-5p	miRNA	-0.0889128	10.1195	0.485397	0.485988	0.999749
MIMAT0003781	X	mmu-miR-676-5p	miRNA	-0.129347	3.85392	0.478376	0.489159	0.999749
MIMAT0014944	8	mmu-miR-486b-3p	miRNA	-0.303845	2.10321	0.47514	0.490632	0.999749
MIMAT0000609	X	mmu-miR-351-5p	miRNA	-0.0953495	9.15923	0.474802	0.490786	0.999749
MIMAT0017067	1	mmu-miR-181b-1-3p	miRNA	0.246904	1.57671	0.472329	0.491918	0.999749
MIMAT0004582	5	mmu-miR-106b-3p	miRNA	0.113684	5.16691	0.46852	0.493669	0.999749
MIMAT0000586	11	mmu-miR-340-3p	miRNA	0.134237	3.99496	0.465708	0.494968	0.999749
MIMAT0005291	13	mmu-miR-582-5p	miRNA	0.141102	3.81225	0.462706	0.496362	0.999749
MIMAT0019341	3	mmu-miR-3963	miRNA	0.149329	7.51826	0.45705	0.499006	0.999749
MIMAT0004187	11	mmu-miR-744-5p	miRNA	-0.096993	7.90572	0.454797	0.500066	0.999749
MIMAT0004542	9	mmu-miR-191-3p	miRNA	0.135026	3.12484	0.454219	0.500338	0.999749
MIMAT0000671	X	mmu-miR-224-5p	miRNA	-0.222849	3.30476	0.453846	0.500514	0.999749
MIMAT0025138	14	mmu-miR-378c	miRNA	-0.0847822	9.5682	0.443913	0.50524	0.999749
MIMAT0005860	8	mmu-miR-1199-5p	miRNA	0.1561	2.58081	0.440169	0.507041	0.999749
MIMAT0003735	X	mmu-miR-672-5p	miRNA	0.195319	1.98526	0.430005	0.511986	0.999749
MIMAT0000230	1	mmu-miR-199a-3p	miRNA	-0.0792773	11.9497	0.427122	0.513404	0.999749
MIMAT0019349	9	mmu-miR-101c	miRNA	-0.101321	6.15427	0.426239	0.51384	0.999749
MIMAT0017052	7	mmu-miR-210-5p	miRNA	0.26279	2.0282	0.404806	0.524617	0.999749
MIMAT0000535	6	mmu-miR-29a-3p	miRNA	0.0533366	11.7007	0.399089	0.52756	0.999749
MIMAT0000522	15	mmu-let-7b-5p	miRNA	0.0913621	10.9321	0.397606	0.528328	0.999749
MIMAT0000158	11	mmu-miR-146a-5p	miRNA	0.0949913	8.23414	0.393264	0.530589	0.999749
MIMAT0019348	11	mmu-miR-378b	miRNA	-0.106947	5.7011	0.391674	0.531421	0.999749
MIMAT0022376	12	mmu-miR-3073b-3p	miRNA	0.149648	3.93688	0.390551	0.53201	0.999749
MIMAT0000135	17	mmu-miR-125a-5p	miRNA	0.0694067	12.0469	0.387431	0.533653	0.999749
MIMAT0004669	9	mmu-miR-125b-1-3p	miRNA	-0.246238	3.30212	0.386055	0.53438	0.999749
MIMAT0019345	1	mmu-miR-1843b-5p	miRNA	0.0843835	6.95561	0.384334	0.535293	0.999749
MIMAT0001422	12	mmu-miR-434-3p	miRNA	-0.198623	4.36721	0.37505	0.540264	0.999749
MIMAT0016998	9	mmu-miR-190a-3p	miRNA	0.123839	2.74738	0.372854	0.541453	0.999749
MIMAT0049829	11	mmu-miR-12182-3p	miRNA	0.244889	0.746048	0.365357	0.545546	0.999749
MIMAT0004853	13	mmu-miR-874-3p	miRNA	0.123136	6.54859	0.364033	0.546275	0.999749
MIMAT0004631	6	mmu-miR-29a-5p	miRNA	0.115603	4.25559	0.344217	0.557405	0.999749
MIMAT0022356	10	mmu-miR-5615-3p	miRNA	0.279881	0.425323	0.335112	0.562664	0.999749
MIMAT0001546	X	mmu-miR-450a-5p	miRNA	-0.0790163	6.83417	0.330447	0.565396	0.999749
MIMAT0000131	16	mmu-miR-99a-5p	miRNA	0.0677303	9.10683	0.329856	0.565744	0.999749
MIMAT0000590	12	mmu-miR-342-3p	miRNA	0.095796	5.30681	0.327034	0.567411	0.999749
MIMAT0000157	18	mmu-miR-145a-5p	miRNA	-0.0746406	9.24444	0.32192	0.570456	0.999749
MIMAT0014829	11	mmu-miR-3061-3p	miRNA	0.331235	-0.0874325	0.319723	0.571774	0.999749
MIMAT0020607	11	mmu-miR-5100	miRNA	-0.205993	2.21206	0.313635	0.575458	0.999749
MIMAT0004659	11	mmu-miR-10a-3p	miRNA	0.0638238	7.3933	0.313385	0.57561	0.999749
MIMAT0031397	15	mmu-miR-1291	miRNA	0.272391	0.518322	0.311863	0.576539	0.999749
MIMAT0000515	15	mmu-miR-30d-5p	miRNA	0.0618323	13.9458	0.309882	0.577753	0.999749
MIMAT0003172	X	mmu-miR-542-3p	miRNA	-0.087777	4.91218	0.307367	0.579301	0.999749
MIMAT0017003	1	mmu-miR-205-3p	miRNA	0.783555	-0.34272	0.305661	0.580355	0.999749
MIMAT0000151	8	mmu-miR-140-5p	miRNA	0.0784549	6.02466	0.298196	0.585015	0.999749
MIMAT0004667	2	mmu-miR-199b-3p	miRNA	-0.079348	10.9494	0.297846	0.585236	0.999749
MIMAT0000523	15	mmu-let-7c-5p	miRNA	0.0657753	13.6363	0.295827	0.58651	0.999749
MIMAT0004859	16	mmu-miR-193b-3p	miRNA	-0.144664	4.66946	0.295786	0.586537	0.999749
MIMAT0004616	4	mmu-miR-30c-1-3p	miRNA	0.0802584	6.17876	0.292962	0.588329	0.999749
MIMAT0004524	15	mmu-miR-30b-3p	miRNA	0.103716	3.58506	0.289647	0.590447	0.999749
MIMAT0014842	12	mmu-miR-3068-5p	miRNA	0.142926	2.17418	0.287453	0.591857	0.999749
MIMAT0000123	18	mmu-miR-1a-3p	miRNA	0.163967	2.08877	0.285006	0.593438	0.999749
MIMAT0000565	8	mmu-miR-328-3p	miRNA	0.068145	7.4792	0.284862	0.593532	0.999749
MIMAT0009455	13	mmu-miR-1983	miRNA	0.227472	0.603249	0.280893	0.596117	0.999749
MIMAT0017061	X	mmu-miR-222-5p	miRNA	0.138739	2.40191	0.278189	0.597891	0.999749
MIMAT0004526	4	mmu-miR-101a-5p	miRNA	-0.0921087	4.75472	0.272796	0.601462	0.999749
MIMAT0000208	2	mmu-miR-10b-5p	miRNA	0.0564545	17.1031	0.270005	0.603328	0.999749
MIMAT0004540	3	mmu-miR-186-3p	miRNA	0.157196	1.43323	0.263898	0.607455	0.999749
MIMAT0004581	9	mmu-miR-34b-3p	miRNA	0.166031	1.6974	0.262678	0.608286	0.999749
MIMAT0004624	14	mmu-miR-15a-3p	miRNA	-0.181093	1.2612	0.255136	0.613481	0.999749
MIMAT0004617	6	mmu-miR-148a-5p	miRNA	0.207901	3.4198	0.243483	0.621702	0.999749
MIMAT0049851	18	mmu-miR-12191-3p	miRNA	-0.11386	2.40861	0.242792	0.622197	0.999749
MIMAT0020608	12	mmu-miR-5101	miRNA	0.188254	0.678887	0.239052	0.624892	0.999749
MIMAT0028421	4	mmu-miR-7226-3p	miRNA	0.126835	1.96762	0.238298	0.625438	0.999749
MIMAT0009441	8	mmu-miR-1968-5p	miRNA	-0.0944383	3.28559	0.234932	0.627891	0.999749
MIMAT0000133	4	mmu-miR-101a-3p	miRNA	-0.0481056	13.5503	0.229767	0.631697	0.999749
MIMAT0000219	13	mmu-miR-24-3p	miRNA	-0.0580429	10.6491	0.229632	0.631797	0.999749
MIMAT0028043	8	mmu-miR-7068-3p	miRNA	0.11544	2.07938	0.228344	0.632755	0.999749
MIMAT0014805	12	mmu-miR-1843a-5p	miRNA	0.0592456	7.51104	0.225495	0.634885	0.999749
MIMAT0004642	7	mmu-miR-330-5p	miRNA	0.0712956	5.3097	0.224822	0.63539	0.999749
MIMAT0028057	8	mmu-miR-7075-3p	miRNA	0.203316	0.228398	0.220023	0.639022	0.999749
MIMAT0004651	11	mmu-miR-340-5p	miRNA	0.0517044	9.29445	0.219495	0.639425	0.999749
MIMAT0004647	11	mmu-miR-338-5p	miRNA	0.148907	1.65108	0.217929	0.640623	0.999749
MIMAT0004628	11	mmu-miR-21a-3p	miRNA	-0.0826071	6.40832	0.212873	0.644525	0.999749
MIMAT0017060	X	mmu-miR-221-5p	miRNA	0.0701643	4.823	0.212792	0.644588	0.999749
MIMAT0016991	11	mmu-miR-152-5p	miRNA	-0.0613894	5.95466	0.205747	0.650121	0.999749
MIMAT0000664	17	mmu-miR-219a-5p	miRNA	0.114008	2.50394	0.202719	0.652535	0.999749
MIMAT0009397	11	mmu-miR-1933-3p	miRNA	0.236821	0.0589615	0.202567	0.652656	0.999749
MIMAT0003127	16	mmu-miR-484	miRNA	0.0557999	7.8647	0.201017	0.653901	0.999749
MIMAT0000223	11	mmu-miR-193a-3p	miRNA	0.0556793	8.16742	0.200423	0.654379	0.999749
MIMAT0004837	15	mmu-miR-615-5p	miRNA	-0.199509	1.43331	0.197569	0.656691	0.999749
MIMAT0000513	14	mmu-miR-19b-3p	miRNA	0.0593806	9.09869	0.195954	0.658006	0.999749
MIMAT0000537	8	mmu-miR-27a-3p	miRNA	-0.036868	13.9322	0.192681	0.660695	0.999749
MIMAT0027943	4	mmu-miR-7019-3p	miRNA	-0.20177	0.279788	0.191014	0.662074	0.999749
MIMAT0000138	2	mmu-miR-126a-3p	miRNA	-0.0454596	11.4479	0.190201	0.66275	0.999749
MIMAT0004704	6	mmu-miR-335-3p	miRNA	-0.0764828	4.10409	0.183642	0.668262	0.999749
MIMAT0000146	12	mmu-miR-134-5p	miRNA	0.340355	-0.231545	0.183065	0.668752	0.999749
MIMAT0015219	X	mmu-miR-3475-3p	miRNA	-0.212268	0.766878	0.182541	0.669199	0.999749
MIMAT0014843	12	mmu-miR-3068-3p	miRNA	-0.0734404	5.18417	0.181414	0.670161	0.999749
MIMAT0003112	6	mmu-miR-489-3p	miRNA	-0.103472	2.28893	0.180917	0.670587	0.999749
MIMAT0000653	16	mmu-miR-28a-5p	miRNA	-0.0585866	7.84676	0.179161	0.672095	0.999749
MIMAT0027879	19	mmu-miR-6988-3p	miRNA	-0.151275	0.717009	0.176134	0.674717	0.999749
MIMAT0027793	14	mmu-miR-6946-3p	miRNA	0.18443	0.240283	0.172164	0.678196	0.999749
MIMAT0004625	14	mmu-miR-16-1-3p	miRNA	0.0812209	3.30044	0.171505	0.678778	0.999749
MIMAT0000665	X	mmu-miR-223-3p	miRNA	0.0795134	5.1023	0.170681	0.679507	0.999749
MIMAT0009408	15	mmu-miR-1943-5p	miRNA	0.127157	1.50348	0.165674	0.683985	0.999749
MIMAT0000153	6	mmu-miR-141-3p	miRNA	0.0699788	9.70928	0.16456	0.684993	0.999749
MIMAT0000384	13	mmu-let-7d-3p	miRNA	-0.0504248	7.94567	0.164531	0.685019	0.999749
MIMAT0000742	18	mmu-miR-378a-5p	miRNA	0.0576854	6.49566	0.164443	0.685098	0.999749
MIMAT0029809	5	mmu-miR-7036b-3p	miRNA	0.20551	0.817456	0.164254	0.68527	0.999749
MIMAT0000143	13	mmu-miR-9-3p	miRNA	-0.10242	2.87302	0.164232	0.68529	0.999749
MIMAT0017353	1	mmu-miR-664-5p	miRNA	0.0909302	2.82727	0.162204	0.687135	0.999749
MIMAT0003741	2	mmu-miR-674-3p	miRNA	-0.0785252	4.92777	0.16126	0.687999	0.999749
MIMAT0000616	19	mmu-miR-101b-3p	miRNA	-0.0465849	9.62058	0.159963	0.68919	0.999749
MIMAT0000657	6	mmu-miR-200c-3p	miRNA	0.0720505	6.83097	0.158302	0.690724	0.999749
MIMAT0025105	18	mmu-miR-145b	miRNA	0.238183	0.018146	0.157783	0.691206	0.999749
MIMAT0014800	12	mmu-miR-1247-5p	miRNA	-0.0977542	4.61408	0.156579	0.692326	0.999749
MIMAT0003151	18	mmu-miR-378a-3p	miRNA	0.0355947	13.9068	0.154766	0.694022	0.999749
MIMAT0014822	10	mmu-miR-3057-5p	miRNA	-0.100964	3.3202	0.154186	0.694567	0.999749
MIMAT0000663	11	mmu-miR-218-5p	miRNA	-0.0566803	8.94281	0.154163	0.694588	0.999749
MIMAT0001091	12	mmu-miR-410-3p	miRNA	-0.13034	2.27677	0.149386	0.699123	0.999749
MIMAT0000128	1	mmu-miR-30a-5p	miRNA	0.0360645	16.0254	0.149091	0.699406	0.999749
MIMAT0000379	11	mmu-miR-301a-3p	miRNA	-0.0424145	9.01659	0.147922	0.700529	0.999749
MIMAT0000159	1	mmu-miR-149-5p	miRNA	-0.0524694	7.28998	0.143509	0.704817	0.999749
MIMAT0001632	11	mmu-miR-451a	miRNA	0.116817	9.65872	0.142277	0.706028	0.999749
MIMAT0017018	3	mmu-miR-16-2-3p	miRNA	-0.0932385	1.92176	0.140825	0.707462	0.999749
MIMAT0017005	18	mmu-miR-122-3p	miRNA	-0.277384	0.135212	0.136025	0.712265	0.999749
MIMAT0004936	4	mmu-miR-873a-5p	miRNA	0.236822	0.0530804	0.127294	0.721255	0.999749
MIMAT0004626	14	mmu-miR-18a-3p	miRNA	-0.121801	0.845108	0.126336	0.722262	0.999749
MIMAT0017016	17	mmu-let-7e-3p	miRNA	-0.0665893	3.70174	0.122141	0.726724	0.999749
MIMAT0004528	17	mmu-miR-125a-3p	miRNA	0.0744108	3.02528	0.120945	0.728011	0.999749
MIMAT0009406	15	mmu-miR-1941-3p	miRNA	-0.158036	0.0694919	0.120585	0.728401	0.999749
MI0022352	5	mmu-let-7k	miRNA_primary_transcript	0.207607	-0.0522255	0.114755	0.734795	0.999749
MIMAT0003490	4	mmu-miR-700-3p	miRNA	0.122739	1.40951	0.113039	0.73671	0.999749
MIMAT0003507	X	mmu-miR-500-3p	miRNA	0.0637204	4.11952	0.111053	0.738948	0.999749
MIMAT0004670	13	mmu-miR-7a-1-3p	miRNA	0.0776529	2.24655	0.109466	0.740753	0.999749
MIMAT0000126	13	mmu-miR-27b-3p	miRNA	-0.0262771	14.7088	0.108223	0.742177	0.999749
MIMAT0017040	1	mmu-miR-350-5p	miRNA	-0.0779517	2.17503	0.101486	0.750053	0.999749
MIMAT0016983	2	mmu-miR-130a-5p	miRNA	0.136819	0.183656	0.100407	0.751341	0.999749
MIMAT0001537	4	mmu-miR-429-3p	miRNA	0.0368432	10.7029	0.0969892	0.755473	0.999749
MIMAT0001342	9	mmu-miR-425-3p	miRNA	0.0692305	3.71977	0.0961813	0.756461	0.999749
MIMAT0000539	14	mmu-miR-92a-3p	miRNA	0.0306497	12.8577	0.0950413	0.757863	0.999749
MIMAT0019339	15	mmu-miR-28c	miRNA	0.0873971	2.12887	0.094406	0.758649	0.999749
MIMAT0000141	2	mmu-miR-130a-3p	miRNA	-0.0338472	10.0054	0.0943332	0.758739	0.999749
MIMAT0004539	6	mmu-miR-183-3p	miRNA	0.121561	1.35074	0.0938394	0.759352	0.999749
MIMAT0031420	1	mmu-miR-8114	miRNA	-0.0820503	1.80393	0.0912647	0.762576	0.999749
MIMAT0001090	12	mmu-miR-409-3p	miRNA	-0.150778	0.586847	0.0881476	0.766545	0.999749
MIMAT0017036	15	mmu-miR-148b-5p	miRNA	0.0500597	4.71894	0.0879583	0.766789	0.999749
MIMAT0004544	11	mmu-miR-193a-5p	miRNA	0.110866	1.7255	0.0866584	0.768469	0.999749
MIMAT0003454	11	mmu-miR-423-3p	miRNA	-0.0362945	8.12301	0.0859874	0.769342	0.999749
MIMAT0003130	8	mmu-miR-486a-5p	miRNA	0.0911324	12.1327	0.0853314	0.770198	0.999749
MIMAT0014943	8	mmu-miR-486b-5p	miRNA	0.0907778	12.1318	0.0847135	0.771009	0.999749
MIMAT0017048	19	mmu-miR-107-5p	miRNA	0.146046	0.888372	0.0822642	0.774252	0.999749
MIMAT0020629	7	mmu-miR-5121	miRNA	-0.0979671	1.2945	0.0806171	0.776463	0.999749
MIMAT0004627	14	mmu-miR-20a-3p	miRNA	0.107501	1.00765	0.0784024	0.779474	0.999749
MIMAT0005440	8	mmu-miR-24-2-5p	miRNA	-0.0379842	6.81948	0.0765375	0.782046	0.999749
MIMAT0000555	11	mmu-miR-324-5p	miRNA	-0.0533408	4.58994	0.0763137	0.782357	0.999749
MIMAT0016981	16	mmu-miR-99a-3p	miRNA	-0.0415413	5.30026	0.0743678	0.78508	0.999749
MIMAT0005293	2	mmu-miR-467e-5p	miRNA	-0.11951	0.255351	0.0736193	0.786138	0.999749
MIMAT0014874	17	mmu-miR-3083-5p	miRNA	0.127407	0.0917032	0.073425	0.786414	0.999749
MIMAT0004536	15	mmu-miR-151-5p	miRNA	-0.0321376	10.2508	0.0718731	0.788629	0.999749
MIMAT0003731	5	mmu-miR-671-5p	miRNA	-0.0541116	3.8283	0.0714068	0.789299	0.999749
MIMAT0000209	2	mmu-miR-129-5p	miRNA	-0.0976689	3.29751	0.0712741	0.789491	0.999749
MIMAT0000651	14	mmu-miR-19a-3p	miRNA	0.0485446	4.71717	0.0710957	0.789748	0.999749
MIMAT0000213	9	mmu-miR-184-3p	miRNA	0.149259	1.15554	0.0705815	0.790492	0.999749
MIMAT0000121	9	mmu-let-7g-5p	miRNA	-0.0244781	11.8579	0.0699158	0.791459	0.999749
MIMAT0000588	12	mmu-miR-341-3p	miRNA	-0.192545	0.0958742	0.0698341	0.791578	0.999749
MIMAT0000129	1	mmu-miR-30a-3p	miRNA	0.0338756	10.1641	0.0688182	0.793065	0.999749
MIMAT0031417	8	mmu-miR-8111	miRNA	-0.0961507	0.404977	0.0685569	0.79345	0.999749
MIMAT0014880	19	mmu-miR-3086-5p	miRNA	-0.0887977	1.14938	0.0681382	0.794067	0.999749
MIMAT0004828	7	mmu-miR-708-5p	miRNA	-0.0517202	3.4145	0.0673695	0.795206	0.999749
MIMAT0004324	8	mmu-miR-181d-5p	miRNA	-0.037557	6.65993	0.0670155	0.795733	0.999749
MIMAT0000224	1	mmu-miR-194-5p	miRNA	0.033204	12.1596	0.0652768	0.798342	0.999749
MIMAT0031410	1	mmu-miR-3535	miRNA	0.0517057	3.91632	0.0651202	0.798579	0.999749
MIMAT0000658	7	mmu-miR-210-3p	miRNA	0.071601	6.00755	0.064953	0.798832	0.999749
MIMAT0000667	15	mmu-miR-33-5p	miRNA	-0.0535811	4.34355	0.0648043	0.799058	0.999749
MIMAT0000766	6	mmu-miR-335-5p	miRNA	-0.0412587	4.72754	0.0638703	0.80048	0.999749
MIMAT0014936	7	mmu-miR-3102-3p	miRNA	-0.0502896	3.53274	0.062346	0.802826	0.999749
MIMAT0000533	10	mmu-miR-26a-5p	miRNA	0.0207313	16.2376	0.0609381	0.805019	0.999749
MIMAT0014917	6	mmu-miR-3098-5p	miRNA	0.110562	0.0581407	0.0603153	0.805998	0.999749
MIMAT0000528	14	mmu-miR-18a-5p	miRNA	0.0447132	3.20757	0.0600194	0.806465	0.999749
MIMAT0000595	12	mmu-miR-345-5p	miRNA	-0.0399601	4.60592	0.0593151	0.807582	0.999749
MIMAT0000221	9	mmu-miR-191-5p	miRNA	0.01989	12.6468	0.0589218	0.808208	0.999749
MIMAT0000654	4	mmu-miR-32-5p	miRNA	-0.0388392	5.91537	0.058679	0.808596	0.999749
MIMAT0004861	17	mmu-miR-877-5p	miRNA	0.0480154	3.11459	0.0584034	0.809038	0.999749
MIMAT0005443	2	mmu-miR-181a-2-3p	miRNA	0.0383607	6.45242	0.0584009	0.809041	0.999749
MIMAT0000519	4	mmu-miR-200a-3p	miRNA	0.0255237	10.7935	0.0563417	0.812374	0.999749
MIMAT0001421	12	mmu-miR-434-5p	miRNA	-0.0926711	1.73149	0.0556828	0.813454	0.999749
MIMAT0004899	3	mmu-miR-92b-3p	miRNA	0.040578	7.89596	0.0546221	0.815207	0.999749
MIMAT0003711	X	mmu-miR-652-3p	miRNA	0.02931	7.09369	0.0536387	0.816849	0.999749
MIMAT0004656	12	mmu-miR-345-3p	miRNA	0.0369097	5.33314	0.0523277	0.819061	0.999749
MIMAT0000531	11	mmu-miR-22-3p	miRNA	0.0204533	15.7753	0.0517318	0.820077	0.999749
MIMAT0003511	X	mmu-miR-450b-5p	miRNA	-0.0354038	4.9888	0.0482465	0.826143	0.999749
MIMAT0000518	11	mmu-miR-196a-5p	miRNA	-0.0319354	9.80372	0.0482129	0.826203	0.999749
MIMAT0000140	1	mmu-miR-128-3p	miRNA	0.0331097	6.48719	0.0468211	0.82869	0.999749
MIMAT0014877	19	mmu-miR-3084-3p	miRNA	-0.06483	2.4391	0.0459346	0.830295	0.999749
MIMAT0016994	6	mmu-miR-129-1-3p	miRNA	0.0757219	0.966489	0.0431542	0.835435	0.999749
MIMAT0017012	19	mmu-miR-192-3p	miRNA	-0.0391772	4.06986	0.0430294	0.83567	0.999749
MIMAT0000525	13	mmu-let-7f-5p	miRNA	0.0167351	14.6405	0.0419064	0.837798	0.999749
MIMAT0000660	1	mmu-miR-181a-1-3p	miRNA	0.0277171	6.48424	0.0416378	0.838312	0.999749
MIMAT0000385	X	mmu-miR-106a-5p	miRNA	0.0437355	2.85029	0.0416301	0.838327	0.999749
MIMAT0017008	11	mmu-miR-301a-5p	miRNA	-0.0943454	0.123077	0.0412831	0.838992	0.999749
MIMAT0003727	X	mmu-miR-374b-5p	miRNA	0.0379312	4.61127	0.0407848	0.839954	0.999749
MIMAT0000548	X	mmu-miR-322-5p	miRNA	-0.0233376	8.84434	0.0406967	0.840125	0.999749
MIMAT0000215	3	mmu-miR-186-5p	miRNA	-0.0221818	10.2749	0.0389103	0.843626	0.999749
MIMAT0000125	13	mmu-miR-23b-3p	miRNA	-0.0235963	10.16	0.0359539	0.849611	0.999749
MI0021908	3	mmu-let-7j	miRNA_primary_transcript	-0.0689538	2.23218	0.0359307	0.849659	0.999749
MIMAT0009458	1	mmu-miR-1981-5p	miRNA	0.0404556	3.89341	0.0357582	0.850016	0.999749
MIMAT0000162	11	mmu-miR-152-3p	miRNA	-0.0215788	7.5679	0.0351346	0.851314	0.999749
MIMAT0004750	9	mmu-miR-425-5p	miRNA	-0.0221899	8.0329	0.0346311	0.852371	0.999749
MIMAT0004629	11	mmu-miR-22-5p	miRNA	0.0296116	5.14408	0.0340372	0.853628	0.999749
MIMAT0003512	X	mmu-miR-450b-3p	miRNA	0.0721921	0.374451	0.0333813	0.855029	0.999749
MIMAT0022375	12	mmu-miR-3073b-5p	miRNA	-0.0518892	3.77368	0.033245	0.855322	0.999749
MIMAT0004877	2	mmu-miR-466c-5p	miRNA	-0.081835	0.202024	0.0330319	0.855781	0.999749
MIMAT0004529	16	mmu-miR-125b-2-3p	miRNA	0.0245008	7.45995	0.0323619	0.857236	0.999749
MIMAT0003475	19	mmu-miR-146b-5p	miRNA	0.0267143	9.21285	0.0322808	0.857413	0.999749
MIMAT0000540	5	mmu-miR-93-5p	miRNA	-0.01877	9.56334	0.0321913	0.857608	0.999749
MIMAT0004684	X	mmu-miR-362-3p	miRNA	0.0314897	4.63791	0.0303718	0.861649	0.999749
MIMAT0000650	14	mmu-miR-17-3p	miRNA	0.0331785	3.79693	0.0291945	0.864331	0.999749
MIMAT0004821	5	mmu-miR-671-3p	miRNA	0.0215934	5.80879	0.0287407	0.865379	0.999749
MIMAT0019346	1	mmu-miR-1843b-3p	miRNA	0.0353469	3.75402	0.0286663	0.865552	0.999749
MIMAT0000517	19	mmu-miR-192-5p	miRNA	-0.0206349	15.9065	0.0286282	0.86564	0.999749
MIMAT0017268	13	mmu-miR-874-5p	miRNA	0.0348918	4.33172	0.0285186	0.865895	0.999749
MIMAT0002889	X	mmu-miR-532-5p	miRNA	0.0236472	7.71343	0.0283811	0.866216	0.999749
MIMAT0000214	16	mmu-miR-185-5p	miRNA	0.03081	5.48185	0.0282756	0.866462	0.999749
MIMAT0004943	6	mmu-miR-653-5p	miRNA	0.0328416	5.39117	0.027878	0.867396	0.999749
MIMAT0004781	X	mmu-miR-532-3p	miRNA	-0.0333176	3.82047	0.0269821	0.869525	0.999749
MIMAT0004825	11	mmu-miR-423-5p	miRNA	0.0200363	7.61887	0.0261729	0.871479	0.999749
MIMAT0017351	1	mmu-miR-1981-3p	miRNA	-0.0393219	4.27679	0.0249922	0.874386	0.999749
MIMAT0000536	1	mmu-miR-29c-3p	miRNA	-0.0185563	9.48227	0.0248777	0.874672	0.999749
MIMAT0004522	13	mmu-miR-27b-5p	miRNA	-0.0247889	4.53147	0.0237255	0.877585	0.999749
MIMAT0003187	X	mmu-miR-20b-5p	miRNA	0.0298385	3.93409	0.0233022	0.878674	0.999749
MIMAT0028417	2	mmu-miR-7224-3p	miRNA	0.0517255	1.0954	0.022797	0.879986	0.999749
MIMAT0000649	14	mmu-miR-17-5p	miRNA	-0.0174195	6.58645	0.0225811	0.880552	0.999749
MIMAT0000124	3	mmu-miR-15b-5p	miRNA	-0.0247534	5.47649	0.0225514	0.88063	0.999749
MIMAT0000670	X	mmu-miR-222-3p	miRNA	0.0187414	8.40902	0.0218135	0.882584	0.999749
MIMAT0000704	X	mmu-miR-361-5p	miRNA	0.0182358	6.02438	0.0216975	0.882895	0.999749
MIMAT0004664	1	mmu-miR-214-5p	miRNA	0.0319592	3.81948	0.0216222	0.883096	0.999749
MIMAT0004649	5	mmu-miR-339-3p	miRNA	0.0223298	6.07612	0.0210762	0.884572	0.999749
MIMAT0017006	18	mmu-miR-143-5p	miRNA	-0.0279307	3.63299	0.020997	0.884787	0.999749
MIMAT0000524	17	mmu-let-7e-5p	miRNA	0.02081	8.96151	0.0209864	0.884816	0.999749
MIMAT0004934	4	mmu-miR-872-5p	miRNA	-0.0175608	7.39731	0.0209725	0.884854	0.999749
MIMAT0009456	7	mmu-miR-1839-5p	miRNA	0.0159228	7.34086	0.0187052	0.891215	0.999749
MIMAT0014814	10	mmu-miR-3058-3p	miRNA	0.064429	0.179024	0.0186361	0.891415	0.999749
MIMAT0017000	11	mmu-miR-195a-3p	miRNA	0.0246299	3.85219	0.0177882	0.893899	0.999749
MIMAT0000220	9	mmu-miR-190a-5p	miRNA	0.0173656	7.14889	0.0176732	0.89424	0.999749
MIMAT0000669	X	mmu-miR-221-3p	miRNA	0.0147324	9.54406	0.0174152	0.895011	0.999749
MIMAT0000142	13	mmu-miR-9-5p	miRNA	-0.0302726	8.99381	0.0173771	0.895125	0.999749
MIMAT0003740	2	mmu-miR-674-5p	miRNA	0.0303339	3.8977	0.0170073	0.896241	0.999749
MIMAT0036462	7	mmu-miR-9769-3p	miRNA	0.0546871	0.170931	0.016497	0.8978	0.999749
MIMAT0014806	12	mmu-miR-1843a-3p	miRNA	-0.029507	2.59457	0.0164714	0.897879	0.999749
MIMAT0000236	12	mmu-miR-203-3p	miRNA	-0.0144711	8.71819	0.0156458	0.900458	0.999749
MIMAT0049832	12	mmu-miR-203b-3p	miRNA	0.0265113	4.56924	0.0154806	0.900982	0.999749
MIMAT0017206	8	mmu-miR-486a-3p	miRNA	-0.0536141	2.47535	0.0152142	0.901833	0.999749
MIMAT0003782	X	mmu-miR-676-3p	miRNA	-0.0192335	5.75383	0.0148157	0.903121	0.999749
MIMAT0004661	16	mmu-miR-28a-3p	miRNA	-0.0177614	6.23593	0.0143136	0.904769	0.999749
MIMAT0027970	5	mmu-miR-7033-5p	miRNA	-0.0532692	0.217149	0.0139771	0.90589	0.999749
MIMAT0004653	12	mmu-miR-342-5p	miRNA	-0.0586415	0.681783	0.0137522	0.906646	0.999749
MIMAT0000217	X	mmu-miR-188-5p	miRNA	0.019219	4.34577	0.0133469	0.908026	0.999749
MIMAT0017246	10	mmu-miR-677-3p	miRNA	-0.0372373	1.11158	0.0117973	0.913508	0.999749
MIMAT0000386	5	mmu-miR-106b-5p	miRNA	-0.0136544	6.09322	0.0117347	0.913737	0.999749
MIMAT0000661	1	mmu-miR-214-3p	miRNA	0.0156152	5.94947	0.0102251	0.919456	0.999749
MIMAT0029906	10	mmu-miR-7688-5p	miRNA	0.0336092	1.0276	0.0100026	0.920334	0.999749
MIMAT0004621	15	mmu-let-7b-3p	miRNA	0.0142086	5.9414	0.0097206	0.921461	0.999749
MIMAT0027882	19	mmu-miR-6990-5p	miRNA	0.0418956	0.181397	0.00932051	0.92309	0.999749
MIMAT0027805	15	mmu-miR-6952-3p	miRNA	-0.0346384	0.425384	0.00790179	0.929168	0.999749
MIMAT0004666	15	mmu-miR-33-3p	miRNA	0.0191927	2.44502	0.00787308	0.929296	0.999749
MIMAT0014856	13	mmu-miR-3074-5p	miRNA	-0.0236766	1.42141	0.00769803	0.930085	0.999749
MIMAT0000545	X	mmu-miR-98-5p	miRNA	0.0119939	8.6076	0.0075237	0.930879	0.999749
MIMAT0004633	8	mmu-miR-27a-5p	miRNA	-0.0203146	2.38065	0.00730963	0.931867	0.999749
MIMAT0004790	X	mmu-miR-503-3p	miRNA	0.019659	2.66056	0.00686973	0.933944	0.999749
MIMAT0019136	16	mmu-miR-1306-5p	miRNA	0.03281	0.604129	0.00650192	0.935733	0.999749
MIMAT0009398	11	mmu-miR-1934-5p	miRNA	-0.0450376	0.00529787	0.00605896	0.937956	0.999749
MIMAT0000249	4	mmu-miR-30e-3p	miRNA	0.00851286	9.80676	0.00599152	0.938301	0.999749
MIMAT0000161	15	mmu-miR-151-3p	miRNA	-0.00834835	10.9556	0.00573276	0.939646	0.999749
MIMAT0004665	5	mmu-miR-218-1-3p	miRNA	0.0210875	1.93188	0.00568875	0.939877	0.999749
MIMAT0027723	10	mmu-miR-6911-3p	miRNA	-0.0269807	1.0533	0.00548278	0.940974	0.999749
MIMAT0016982	1	mmu-miR-128-1-5p	miRNA	-0.0242824	0.794033	0.00538948	0.941477	0.999749
MIMAT0000152	8	mmu-miR-140-3p	miRNA	-0.00811136	10.1102	0.00529974	0.941966	0.999749
MIMAT0000534	1	mmu-miR-26b-5p	miRNA	-0.00579677	12.4202	0.00483705	0.944553	0.999749
MIMAT0027997	7	mmu-miR-7046-3p	miRNA	-0.016753	2.11642	0.00481925	0.944655	0.999749
MIMAT0001081	6	mmu-miR-196b-5p	miRNA	-0.00614771	9.4101	0.00341447	0.953403	0.999749
MIMAT0000739	1	mmu-miR-375-3p	miRNA	-0.00881096	8.69934	0.00319358	0.954934	0.999749
MIMAT0017068	8	mmu-miR-181c-3p	miRNA	-0.00737855	5.75425	0.00276557	0.95806	0.999749
MIMAT0000156	11	mmu-miR-144-3p	miRNA	0.0147563	7.39195	0.00235013	0.961335	0.999749
MIMAT0027797	14	mmu-miR-6948-3p	miRNA	0.0226079	0.300441	0.00228511	0.961873	0.999749
MIMAT0017058	10	mmu-miR-26a-2-3p	miRNA	-0.0122948	1.99648	0.00224171	0.962237	0.999749
MIMAT0000652	5	mmu-miR-25-3p	miRNA	-0.00506798	9.62525	0.00218658	0.962704	0.999749
MIMAT0003513	X	mmu-miR-505-3p	miRNA	0.0202692	0.236932	0.00210704	0.963388	0.999749
MIMAT0004894	5	mmu-miR-574-3p	miRNA	0.00726928	4.99301	0.00183215	0.965858	0.999749
MIMAT0000521	13	mmu-let-7a-5p	miRNA	0.00373383	13.3263	0.001751	0.966622	0.999749
MIMAT0016988	11	mmu-miR-144-5p	miRNA	0.0134637	6.61116	0.00159346	0.968158	0.999749
MIMAT0020632	8	mmu-miR-3473d	miRNA	0.0137397	1.13728	0.00149911	0.969115	0.999749
MIMAT0000383	13	mmu-let-7d-5p	miRNA	-0.00417107	10.0108	0.00128885	0.971362	0.999749
MIMAT0004619	4	mmu-miR-200a-5p	miRNA	-0.00489036	6.21448	0.00125254	0.971768	0.999749
MIMAT0017066	14	mmu-miR-92a-1-5p	miRNA	0.00960041	3.66799	0.00122264	0.972107	0.999749
MIMAT0004622	16	mmu-let-7c-1-3p	miRNA	0.0127078	1.11946	0.00117013	0.972712	0.999749
MIMAT0017023	X	mmu-miR-98-3p	miRNA	-0.00745063	3.24897	0.00114771	0.972975	0.999749
MIMAT0009434	5	mmu-miR-1961	miRNA	-0.014293	0.442219	0.000921652	0.975781	0.999749
MIMAT0000530	11	mmu-miR-21a-5p	miRNA	0.00285743	12.9632	0.000577027	0.980836	0.999749
MIMAT0017073	19	mmu-miR-194-2-3p	miRNA	-0.00549362	3.49876	0.000565201	0.981033	0.999749
MIMAT0000532	8	mmu-miR-23a-3p	miRNA	0.00305896	8.85633	0.000515256	0.98189	0.999749
MIMAT0017017	X	mmu-let-7f-2-3p	miRNA	0.00298305	5.45749	0.000412102	0.983804	0.999749
MIMAT0004862	17	mmu-miR-877-3p	miRNA	-0.0042916	2.04933	0.000279832	0.986653	0.999749
MIMAT0000229	1	mmu-miR-199a-5p	miRNA	0.0021875	8.70965	0.000261464	0.987099	0.999749
MIMAT0000556	11	mmu-miR-324-3p	miRNA	0.00212495	3.81397	0.000119662	0.991272	0.999749
MIMAT0017049	5	mmu-miR-25-5p	miRNA	-0.00620449	0.368634	0.000119325	0.991284	0.999749
MIMAT0000673	1	mmu-miR-181b-5p	miRNA	-0.00104809	10.8163	8.72322e-05	0.992548	0.999749
MIMAT0017075	X	mmu-miR-361-3p	miRNA	-0.00112922	5.63458	5.92092e-05	0.993861	0.999749
MIMAT0005859	X	mmu-miR-1198-5p	miRNA	-0.00100523	5.07479	4.06465e-05	0.994913	0.999749
MIMAT0000210	1	mmu-miR-181a-5p	miRNA	-0.00049215	15.0845	3.03169e-05	0.995607	0.999749
MIMAT0000593	7	mmu-miR-344-3p	miRNA	0.00153714	0.766883	1.28284e-05	0.997142	0.999749
MIMAT0000666	14	mmu-miR-320-3p	miRNA	0.000284451	7.83835	5.68457e-06	0.998098	0.999749
MIMAT0000711	11	mmu-miR-365-3p	miRNA	0.000236537	7.66515	3.49687e-06	0.998508	0.999749
MIMAT0014935	7	mmu-miR-3102-3p.2-3p	miRNA	-0.000656034	1.43454	3.42414e-06	0.998524	0.999749
MIMAT0000580	15	mmu-miR-148b-3p	miRNA	-3.49834e-05	9.10941	9.88991e-08	0.999749	0.999749

## Sheet: Kidney_Igf2-KI_WT
id	chr	gene	type	logFC	logCPM	LR	PValue	FDR
MIMAT0014942	7	mmu-miR-3105-3p	miRNA	8.02368	2.67502	22.9844	1.63322e-06	0.000779044
MIMAT0020630	4	mmu-miR-5122	miRNA	-1.3137	0.864307	13.0256	0.000307267	0.0732832
MIMAT0027847	17	mmu-miR-6972-3p	miRNA	1.24371	0.767462	10.8173	0.00100558	0.129504
MIMAT0017053	11	mmu-miR-212-5p	miRNA	1.11695	1.41867	10.6749	0.00108599	0.129504
MIMAT0004521	3	mmu-miR-15b-3p	miRNA	0.768896	2.43553	9.15452	0.00248105	0.236692
MIMAT0005291	13	mmu-miR-582-5p	miRNA	-0.585775	3.81225	8.17374	0.00425011	0.292184
MIMAT0014829	11	mmu-miR-3061-3p	miRNA	-1.45954	-0.0874325	8.15773	0.00428781	0.292184
MIMAT0000160	7	mmu-miR-150-5p	miRNA	0.355712	7.3409	7.40573	0.00650163	0.38766
MIMAT0003890	3	mmu-miR-551b-3p	miRNA	0.925521	1.28756	6.71599	0.00955522	0.506426
MIMAT0000659	11	mmu-miR-212-3p	miRNA	0.792144	2.98896	5.86478	0.0154468	0.708541
MIMAT0017344	18	mmu-miR-1948-5p	miRNA	-1.26355	0.0389035	5.76596	0.0163395	0.708541
MIMAT0028043	8	mmu-miR-7068-3p	miRNA	-0.549312	2.07938	5.48807	0.0191467	0.761081
MIMAT0017005	18	mmu-miR-122-3p	miRNA	-1.49436	0.135212	4.91047	0.0266944	0.979479
MIMAT0017055	17	mmu-miR-219a-1-3p	miRNA	-0.677853	1.54268	4.61634	0.0316688	0.990869
MIMAT0014856	13	mmu-miR-3074-5p	miRNA	0.64329	1.42141	4.47133	0.0344682	0.990869
MIMAT0003728	X	mmu-miR-374b-3p	miRNA	-0.486962	2.20141	4.40286	0.0358786	0.990869
MIMAT0017040	1	mmu-miR-350-5p	miRNA	0.538943	2.17503	4.20642	0.0402712	0.990869
MIMAT0009434	5	mmu-miR-1961	miRNA	1.05808	0.442219	3.99883	0.0455318	0.990869
MIMAT0027882	19	mmu-miR-6990-5p	miRNA	1.04269	0.181397	3.94274	0.0470741	0.990869
MIMAT0005860	8	mmu-miR-1199-5p	miRNA	-0.459249	2.58081	3.90123	0.0482506	0.990869
MIMAT0014938	7	mmu-miR-3103-3p	miRNA	1.04348	-0.0748465	3.75386	0.0526856	0.990869
MIMAT0004858	X	mmu-miR-18b-5p	miRNA	0.967175	0.10593	3.74476	0.0529732	0.990869
MIMAT0000123	18	mmu-miR-1a-3p	miRNA	0.627229	2.08877	3.57984	0.0584847	0.990869
MIMAT0000165	16	mmu-miR-155-5p	miRNA	0.388305	5.17364	3.57111	0.0587931	0.990869
MIMAT0000135	17	mmu-miR-125a-5p	miRNA	0.202494	12.0469	3.29365	0.0695482	0.990869
MIMAT0014877	19	mmu-miR-3084-3p	miRNA	-0.532792	2.4391	3.25254	0.071313	0.990869
MIMAT0003485	4	mmu-miR-455-5p	miRNA	-0.252166	6.62755	3.20068	0.0736078	0.990869
MIMAT0029809	5	mmu-miR-7036b-3p	miRNA	-0.870296	0.817456	3.18222	0.0744436	0.990869
MIMAT0000144	11	mmu-miR-132-3p	miRNA	0.552269	5.26173	3.1706	0.0749747	0.990869
MIMAT0003742	4	mmu-miR-455-3p	miRNA	-0.274245	5.1808	3.15714	0.0755953	0.990869
MIMAT0000387	16	mmu-miR-130b-3p	miRNA	0.38255	3.11623	3.02267	0.0821081	0.990869
MIMAT0020637	1	mmu-miR-5126	miRNA	0.974431	-0.107162	2.98323	0.084131	0.990869
MIMAT0004532	12	mmu-miR-136-3p	miRNA	0.539628	3.32827	2.95607	0.0855554	0.990869
MIMAT0000216	18	mmu-miR-187-3p	miRNA	-0.227629	7.44184	2.84733	0.0915259	0.990869
MIMAT0027729	10	mmu-miR-6914-3p	miRNA	-0.69835	0.841647	2.78895	0.0949164	0.990869
MIMAT0000148	12	mmu-miR-136-5p	miRNA	0.704514	2.6276	2.77166	0.0959466	0.990869
MIMAT0000565	8	mmu-miR-328-3p	miRNA	-0.212601	7.4792	2.77075	0.0960013	0.990869
MIMAT0000143	13	mmu-miR-9-3p	miRNA	0.431045	2.87302	2.73097	0.0984196	0.990869
MIMAT0000539	14	mmu-miR-92a-3p	miRNA	0.160713	12.8577	2.61109	0.106119	0.990869
MIMAT0009413	16	mmu-miR-1947-5p	miRNA	-0.336523	3.10817	2.60259	0.106689	0.990869
MIMAT0017346	2	mmu-miR-669m-5p	miRNA	1.2543	-0.366966	2.56584	0.109195	0.990869
MIMAT0000571	10	mmu-miR-331-3p	miRNA	-0.237431	5.39105	2.54875	0.110381	0.990869
MIMAT0022356	10	mmu-miR-5615-3p	miRNA	-0.738467	0.425323	2.43921	0.118336	0.990869
MI0022352	5	mmu-let-7k	miRNA_primary_transcript	-0.894532	-0.0522255	2.40546	0.120913	0.990869
MIMAT0031417	8	mmu-miR-8111	miRNA	0.645207	0.404977	2.38411	0.122575	0.990869
MIMAT0028009	7	mmu-miR-7052-3p	miRNA	0.722675	-0.0203983	2.34078	0.126026	0.990869
MIMAT0017179	11	mmu-miR-365-2-5p	miRNA	-0.451731	1.5918	2.21265	0.136883	0.990869
MIMAT0000743	12	mmu-miR-379-5p	miRNA	0.849688	0.413697	2.21146	0.136989	0.990869
MIMAT0019341	3	mmu-miR-3963	miRNA	-0.32512	7.51826	2.16408	0.141269	0.990869
MIMAT0000746	12	mmu-miR-381-3p	miRNA	0.528125	2.54582	2.15057	0.142517	0.990869
MIMAT0049832	12	mmu-miR-203b-3p	miRNA	-0.31052	4.56924	2.13906	0.14359	0.990869
MIMAT0000665	X	mmu-miR-223-3p	miRNA	0.282892	5.1023	2.10425	0.146891	0.990869
MIMAT0000658	7	mmu-miR-210-3p	miRNA	0.408552	6.00755	2.09015	0.148252	0.990869
MIMAT0003479	2	mmu-miR-669c-5p	miRNA	-0.636916	0.415917	2.05561	0.151646	0.990869
MIMAT0005292	13	mmu-miR-582-3p	miRNA	-0.218421	6.62826	2.04014	0.153196	0.990869
MIMAT0004747	12	mmu-miR-411-5p	miRNA	0.56576	5.07239	2.02782	0.154442	0.990869
MIMAT0003475	19	mmu-miR-146b-5p	miRNA	0.210716	9.21285	2.00322	0.156965	0.990869
MIMAT0004544	11	mmu-miR-193a-5p	miRNA	-0.523715	1.7255	1.9911	0.158226	0.990869
MIMAT0000142	13	mmu-miR-9-5p	miRNA	0.324123	8.99381	1.98564	0.158798	0.990869
MIMAT0025105	18	mmu-miR-145b	miRNA	-0.807136	0.018146	1.98528	0.158835	0.990869
MIMAT0004581	9	mmu-miR-34b-3p	miRNA	0.489168	1.6974	1.95654	0.161884	0.990869
MIMAT0004842	5	mmu-miR-879-5p	miRNA	-0.497035	1.3149	1.94615	0.163002	0.990869
MIMAT0004540	3	mmu-miR-186-3p	miRNA	-0.417989	1.43323	1.89119	0.169068	0.990869
MIMAT0019339	15	mmu-miR-28c	miRNA	-0.381987	2.12887	1.84327	0.174568	0.990869
MIMAT0005849	7	mmu-miR-1191a	miRNA	0.492366	0.72763	1.83356	0.175707	0.990869
MIMAT0003171	X	mmu-miR-542-5p	miRNA	-0.317749	2.3544	1.80802	0.178746	0.990869
MIMAT0004942	14	mmu-miR-598-3p	miRNA	-0.410149	2.42753	1.75435	0.18533	0.990869
MIMAT0004525	17	mmu-miR-99b-3p	miRNA	0.228116	4.19809	1.74456	0.186562	0.990869
MIMAT0014880	19	mmu-miR-3086-5p	miRNA	-0.429866	1.14938	1.7279	0.188679	0.990869
MIMAT0004656	12	mmu-miR-345-3p	miRNA	-0.211785	5.33314	1.72224	0.189404	0.990869
MIMAT0017052	7	mmu-miR-210-5p	miRNA	0.567513	2.0282	1.72153	0.189497	0.990869
MIMAT0024861	5	mmu-miR-6240	miRNA	0.924271	5.23461	1.71381	0.190492	0.990869
MIMAT0003112	6	mmu-miR-489-3p	miRNA	0.332136	2.28893	1.71247	0.190666	0.990869
MIMAT0003170	12	mmu-miR-541-5p	miRNA	0.564007	3.51579	1.67022	0.19623	0.990869
MIMAT0000131	16	mmu-miR-99a-5p	miRNA	0.15257	9.10683	1.66823	0.196496	0.990869
MIMAT0000136	16	mmu-miR-125b-5p	miRNA	0.168296	11.3317	1.6348	0.20104	0.990869
MIMAT0004861	17	mmu-miR-877-5p	miRNA	-0.252121	3.11459	1.61689	0.203526	0.990869
MIMAT0031418	6	mmu-miR-8112	miRNA	-0.41089	1.15795	1.53598	0.215218	0.990869
MIMAT0017013	11	mmu-miR-196a-1-3p	miRNA	0.250833	3.53901	1.53159	0.215874	0.990869
MIMAT0000154	11	mmu-miR-142a-5p	miRNA	0.155227	9.78188	1.5169	0.218089	0.990869
MIMAT0000213	9	mmu-miR-184-3p	miRNA	0.72896	1.15554	1.50166	0.220416	0.990869
MIMAT0000590	12	mmu-miR-342-3p	miRNA	0.207537	5.30681	1.49405	0.221589	0.990869
MIMAT0004859	16	mmu-miR-193b-3p	miRNA	0.326794	4.66946	1.49012	0.222197	0.990869
MIMAT0000582	11	mmu-miR-338-3p	miRNA	0.175032	5.384	1.46033	0.226878	0.990869
MIMAT0003492	5	mmu-miR-702-3p	miRNA	-0.526971	0.350081	1.40662	0.235618	0.990869
MIMAT0000139	12	mmu-miR-127-3p	miRNA	0.374987	7.07324	1.38804	0.238737	0.990869
MIMAT0000532	8	mmu-miR-23a-3p	miRNA	0.158429	8.85633	1.37798	0.240446	0.990869
MIMAT0000657	6	mmu-miR-200c-3p	miRNA	0.213464	6.83097	1.37744	0.240538	0.990869
MIMAT0000671	X	mmu-miR-224-5p	miRNA	0.393148	3.30476	1.37596	0.24079	0.990869
MIMAT0000156	11	mmu-miR-144-3p	miRNA	-0.356914	7.39195	1.37223	0.241429	0.990869
MIMAT0000748	8	mmu-miR-383-5p	miRNA	0.518038	3.38652	1.33714	0.247539	0.990869
MIMAT0000128	1	mmu-miR-30a-5p	miRNA	0.107581	16.0254	1.32634	0.249457	0.990869
MIMAT0024857	9	mmu-miR-6236	miRNA	0.639259	6.34905	1.29101	0.255861	0.990869
MIMAT0003120	7	mmu-miR-483-3p	miRNA	0.284041	2.82815	1.28405	0.257148	0.990869
MIMAT0000132	17	mmu-miR-99b-5p	miRNA	0.109755	11.9732	1.28207	0.257514	0.990869
MIMAT0004934	4	mmu-miR-872-5p	miRNA	0.136597	7.39731	1.25964	0.261718	0.990869
MIMAT0017050	4	mmu-miR-32-3p	miRNA	-0.29953	1.75492	1.2466	0.264203	0.990869
MIMAT0000385	X	mmu-miR-106a-5p	miRNA	0.246677	2.85029	1.22279	0.268814	0.990869
MIMAT0016988	11	mmu-miR-144-5p	miRNA	-0.371716	6.61116	1.21235	0.270868	0.990869
MIMAT0000208	2	mmu-miR-10b-5p	miRNA	0.119421	17.1031	1.2079	0.271749	0.990869
MIMAT0000546	11	mmu-miR-103-3p	miRNA	-0.0913559	11.7787	1.16705	0.280008	0.990869
MIMAT0000655	9	mmu-miR-100-5p	miRNA	0.15169	8.29497	1.15961	0.281545	0.990869
MIMAT0017003	1	mmu-miR-205-3p	miRNA	1.6594	-0.34272	1.14965	0.283623	0.990869
MIMAT0049851	18	mmu-miR-12191-3p	miRNA	0.254633	2.40861	1.1353	0.286647	0.990869
MIMAT0000517	19	mmu-miR-192-5p	miRNA	-0.129677	15.9065	1.13025	0.287721	0.990869
MIMAT0027343	11	mmu-miR-6516-5p	miRNA	-0.438723	0.742959	1.10565	0.293029	0.990869
MIMAT0003509	X	mmu-miR-501-3p	miRNA	-0.171385	5.90219	1.10546	0.29307	0.990869
MIMAT0000593	7	mmu-miR-344-3p	miRNA	0.440708	0.766883	1.09894	0.294498	0.990869
MIMAT0017240	16	mmu-miR-802-3p	miRNA	-0.25776	4.64402	1.09616	0.29511	0.990869
MIMAT0004782	7	mmu-miR-483-5p	miRNA	0.376471	1.50536	1.08991	0.296491	0.990869
MIMAT0003782	X	mmu-miR-676-3p	miRNA	0.165122	5.75383	1.07599	0.299596	0.990869
MIMAT0004627	14	mmu-miR-20a-3p	miRNA	0.428667	1.00765	1.06999	0.300948	0.990869
MIMAT0005443	2	mmu-miR-181a-2-3p	miRNA	0.164881	6.45242	1.06713	0.301594	0.990869
MIMAT0017023	X	mmu-miR-98-3p	miRNA	-0.224788	3.24897	1.05232	0.304973	0.990869
MIMAT0000515	15	mmu-miR-30d-5p	miRNA	0.113855	13.9458	1.05038	0.30542	0.990869
MIMAT0000648	11	mmu-miR-10a-5p	miRNA	0.130517	17.3187	1.04487	0.306691	0.990869
MIMAT0003451	10	mmu-miR-677-5p	miRNA	0.20229	2.81276	1.0391	0.308032	0.990869
MIMAT0000237	19	mmu-miR-204-5p	miRNA	-0.11959	7.92689	1.03577	0.308808	0.990869
MIMAT0004630	1	mmu-miR-26b-3p	miRNA	0.185065	4.6784	1.02637	0.311013	0.990869
MIMAT0000647	19	mmu-miR-107-3p	miRNA	-0.13666	9.97434	1.02546	0.311227	0.990869
MIMAT0000133	4	mmu-miR-101a-3p	miRNA	-0.101128	13.5503	1.01526	0.313646	0.990869
MIMAT0005833	2	mmu-miR-669d-5p	miRNA	-0.65097	0.064921	1.01359	0.314045	0.990869
MIMAT0029906	10	mmu-miR-7688-5p	miRNA	-0.33289	1.0276	1.0038	0.316392	0.990869
MIMAT0003513	X	mmu-miR-505-3p	miRNA	-0.432298	0.236932	1.00233	0.316747	0.990869
MIMAT0000220	9	mmu-miR-190a-5p	miRNA	-0.130805	7.14889	1.00155	0.316936	0.990869
MIMAT0004820	11	mmu-miR-744-3p	miRNA	0.172059	3.31077	0.993085	0.318989	0.990869
MIMAT0004618	15	mmu-miR-196a-2-3p	miRNA	-0.229649	4.07935	0.990564	0.319605	0.990869
MIMAT0000210	1	mmu-miR-181a-5p	miRNA	0.0885703	15.0845	0.981691	0.321782	0.990869
MIMAT0000155	11	mmu-miR-142a-3p	miRNA	0.146183	6.62496	0.981542	0.321818	0.990869
MIMAT0000533	10	mmu-miR-26a-5p	miRNA	0.0830818	16.2376	0.978536	0.32256	0.990869
MIMAT0001090	12	mmu-miR-409-3p	miRNA	0.526451	0.586847	0.978286	0.322622	0.990869
MIMAT0004522	13	mmu-miR-27b-5p	miRNA	0.160459	4.53147	0.964822	0.325975	0.990869
MIMAT0003127	16	mmu-miR-484	miRNA	-0.121569	7.8647	0.952958	0.328967	0.990869
MIMAT0004828	7	mmu-miR-708-5p	miRNA	0.198729	3.4145	0.949299	0.329898	0.990869
MIMAT0004622	16	mmu-let-7c-1-3p	miRNA	0.384569	1.11946	0.942855	0.331545	0.990869
MIMAT0000153	6	mmu-miR-141-3p	miRNA	0.164767	9.70928	0.910907	0.339874	0.990869
MIMAT0004853	13	mmu-miR-874-3p	miRNA	-0.19352	6.54859	0.897923	0.343339	0.990869
MIMAT0000545	X	mmu-miR-98-5p	miRNA	-0.130367	8.6076	0.888335	0.345929	0.990869
MIMAT0004624	14	mmu-miR-15a-3p	miRNA	-0.326749	1.2612	0.883667	0.347199	0.990869
MIMAT0014861	14	mmu-miR-3076-3p	miRNA	0.38608	0.509718	0.882065	0.347637	0.990869
MIMAT0000376	2	mmu-miR-298-5p	miRNA	0.385413	0.98956	0.875098	0.349548	0.990869
MIMAT0004669	9	mmu-miR-125b-1-3p	miRNA	0.371932	3.30212	0.867589	0.351624	0.990869
MIMAT0004628	11	mmu-miR-21a-3p	miRNA	0.16702	6.40832	0.865433	0.352223	0.990869
MIMAT0027833	17	mmu-miR-3547-3p	miRNA	0.366137	0.604276	0.863596	0.352734	0.990869
MIMAT0000158	11	mmu-miR-146a-5p	miRNA	0.140347	8.23414	0.855348	0.355044	0.990869
MIMAT0000535	6	mmu-miR-29a-3p	miRNA	0.0771354	11.7007	0.834023	0.361112	0.990869
MIMAT0004665	5	mmu-miR-218-1-3p	miRNA	-0.251147	1.93188	0.819753	0.365252	0.990869
MIMAT0000660	1	mmu-miR-181a-1-3p	miRNA	0.123323	6.48424	0.814619	0.366758	0.990869
MIMAT0000224	1	mmu-miR-194-5p	miRNA	-0.117127	12.1596	0.812026	0.367522	0.990869
MIMAT0004542	9	mmu-miR-191-3p	miRNA	-0.182142	3.12484	0.809394	0.3683	0.990869
MIMAT0017073	19	mmu-miR-194-2-3p	miRNA	-0.206681	3.49876	0.802333	0.370397	0.990869
MIMAT0004520	10	mmu-let-7i-3p	miRNA	-0.171037	3.28022	0.790379	0.373986	0.990869
MIMAT0027797	14	mmu-miR-6948-3p	miRNA	-0.408935	0.300441	0.789317	0.374307	0.990869
MIMAT0017036	15	mmu-miR-148b-5p	miRNA	-0.147714	4.71894	0.763182	0.382335	0.990869
MIMAT0000162	11	mmu-miR-152-3p	miRNA	0.100507	7.5679	0.757612	0.384077	0.990869
MIMAT0016998	9	mmu-miR-190a-3p	miRNA	-0.178682	2.74738	0.751647	0.385955	0.990869
MIMAT0004616	4	mmu-miR-30c-1-3p	miRNA	-0.128724	6.17876	0.751352	0.386049	0.990869
MIMAT0000219	13	mmu-miR-24-3p	miRNA	0.104439	10.6491	0.742938	0.388721	0.990869
MIMAT0000209	2	mmu-miR-129-5p	miRNA	0.316754	3.29751	0.734888	0.391303	0.990869
MIMAT0004943	6	mmu-miR-653-5p	miRNA	-0.168385	5.39117	0.733326	0.391807	0.990869
MIMAT0000130	15	mmu-miR-30b-5p	miRNA	0.13449	11.4262	0.720872	0.395858	0.990869
MIMAT0000663	11	mmu-miR-218-5p	miRNA	-0.121501	8.94281	0.708463	0.399954	0.990869
MIMAT0017049	5	mmu-miR-25-5p	miRNA	-0.458811	0.368634	0.707286	0.400346	0.990869
MIMAT0027997	7	mmu-miR-7046-3p	miRNA	-0.200829	2.11642	0.695089	0.404439	0.990869
MIMAT0000513	14	mmu-miR-19b-3p	miRNA	0.111824	9.09869	0.693348	0.405028	0.990869
MIMAT0016991	11	mmu-miR-152-5p	miRNA	0.113001	5.95466	0.68845	0.406692	0.990869
MIMAT0004877	2	mmu-miR-466c-5p	miRNA	0.402263	0.202024	0.68779	0.406917	0.990869
MIMAT0004634	4	mmu-miR-31-3p	miRNA	0.369104	1.26281	0.686914	0.407216	0.990869
MIMAT0004670	13	mmu-miR-7a-1-3p	miRNA	-0.196462	2.24655	0.685308	0.407765	0.990869
MIMAT0004684	X	mmu-miR-362-3p	miRNA	0.150482	4.63791	0.676797	0.410692	0.990869
MIMAT0000225	11	mmu-miR-195a-5p	miRNA	0.116584	7.9545	0.669377	0.413269	0.990869
MIMAT0001422	12	mmu-miR-434-3p	miRNA	0.26615	4.36721	0.667326	0.413985	0.990869
MIMAT0003130	8	mmu-miR-486a-5p	miRNA	-0.25475	12.1327	0.666037	0.414437	0.990869
MIMAT0014943	8	mmu-miR-486b-5p	miRNA	-0.254431	12.1318	0.664724	0.414897	0.990869
MIMAT0009415	18	mmu-miR-1948-3p	miRNA	-0.264394	1.43955	0.663734	0.415245	0.990869
MIMAT0017268	13	mmu-miR-874-5p	miRNA	-0.167401	4.33172	0.655215	0.418254	0.990869
MIMAT0009441	8	mmu-miR-1968-5p	miRNA	-0.156519	3.28559	0.653569	0.41884	0.990869
MIMAT0012774	1	mmu-miR-664-3p	miRNA	-0.151596	4.37995	0.652089	0.419367	0.990869
MIMAT0000238	1	mmu-miR-205-5p	miRNA	1.12138	6.37637	0.650913	0.419786	0.990869
MIMAT0014876	19	mmu-miR-3084-5p	miRNA	0.415149	0.757456	0.647675	0.420945	0.990869
MIMAT0016982	1	mmu-miR-128-1-5p	miRNA	0.287554	0.794033	0.647454	0.421024	0.990869
MIMAT0003490	4	mmu-miR-700-3p	miRNA	-0.291236	1.40951	0.623578	0.429721	0.990869
MIMAT0001342	9	mmu-miR-425-3p	miRNA	-0.176974	3.71977	0.623253	0.429841	0.990869
MIMAT0009398	11	mmu-miR-1934-5p	miRNA	0.483762	0.00529787	0.621752	0.430397	0.990869
MIMAT0000129	1	mmu-miR-30a-3p	miRNA	0.101095	10.1641	0.612205	0.433959	0.990869
MIMAT0017017	X	mmu-let-7f-2-3p	miRNA	-0.115102	5.45749	0.61171	0.434145	0.990869
MIMAT0004582	5	mmu-miR-106b-3p	miRNA	-0.130226	5.16691	0.609135	0.435114	0.990869
MIMAT0004524	15	mmu-miR-30b-3p	miRNA	0.154069	3.58506	0.603275	0.437331	0.990869
MIMAT0000649	14	mmu-miR-17-5p	miRNA	0.0900876	6.58645	0.597305	0.439608	0.990869
MIMAT0000229	1	mmu-miR-199a-5p	miRNA	0.104551	8.70965	0.596073	0.44008	0.990869
MIMAT0000247	18	mmu-miR-143-3p	miRNA	0.0837561	15.8165	0.594707	0.440605	0.990869
MIMAT0004526	4	mmu-miR-101a-5p	miRNA	-0.135249	4.75472	0.591461	0.441855	0.990869
MIMAT0017256	4	mmu-miR-700-5p	miRNA	-0.176772	2.6741	0.587858	0.443249	0.990869
MIMAT0017056	X	mmu-miR-223-5p	miRNA	0.302852	0.821129	0.581208	0.445839	0.990869
MIMAT0028421	4	mmu-miR-7226-3p	miRNA	-0.198814	1.96762	0.567187	0.451379	0.990869
MIMAT0000124	3	mmu-miR-15b-5p	miRNA	0.125011	5.47649	0.567125	0.451403	0.990869
MIMAT0004534	18	mmu-miR-145a-3p	miRNA	0.0944782	7.3563	0.564122	0.452604	0.990869
MIMAT0017008	11	mmu-miR-301a-5p	miRNA	-0.337773	0.123077	0.563554	0.452832	0.990869
MIMAT0016996	16	mmu-miR-185-3p	miRNA	0.190425	1.79293	0.561694	0.453578	0.990869
MIMAT0001091	12	mmu-miR-410-3p	miRNA	0.257388	2.27677	0.560017	0.454254	0.990869
MIMAT0000514	1	mmu-miR-30c-5p	miRNA	0.0588827	14.6803	0.552585	0.457263	0.990869
MIMAT0004857	2	mmu-miR-147-3p	miRNA	0.578613	0.397003	0.551448	0.457727	0.990869
MIMAT0000569	7	mmu-miR-330-3p	miRNA	-0.209035	2.52002	0.549793	0.458402	0.990869
MIMAT0001632	11	mmu-miR-451a	miRNA	-0.227084	9.65872	0.537202	0.463595	0.990869
MIMAT0000151	8	mmu-miR-140-5p	miRNA	-0.10533	6.02466	0.534932	0.464541	0.990869
MIMAT0001546	X	mmu-miR-450a-5p	miRNA	0.100539	6.83417	0.532731	0.465461	0.990869
MIMAT0017281	2	mmu-miR-511-3p	miRNA	-0.28354	0.698616	0.532065	0.46574	0.990869
MIMAT0014800	12	mmu-miR-1247-5p	miRNA	-0.179003	4.61408	0.527888	0.467496	0.990869
MIMAT0020608	12	mmu-miR-5101	miRNA	-0.284953	0.678887	0.527845	0.467514	0.990869
MIMAT0004523	6	mmu-miR-29b-1-5p	miRNA	-0.302299	1.1391	0.526821	0.467947	0.990869
MIMAT0000531	11	mmu-miR-22-3p	miRNA	-0.0649077	15.7753	0.520938	0.470442	0.990869
MIMAT0000769	1	mmu-miR-133b-3p	miRNA	-0.160319	3.02191	0.508403	0.475831	0.990869
MIMAT0000383	13	mmu-let-7d-5p	miRNA	-0.082328	10.0108	0.501908	0.478663	0.990869
MIMAT0027881	19	mmu-miR-6989-3p	miRNA	-0.374642	0.239973	0.498344	0.480229	0.990869
MIMAT0000530	11	mmu-miR-21a-5p	miRNA	0.0831118	12.9632	0.488038	0.484804	0.990869
MIMAT0000674	8	mmu-miR-181c-5p	miRNA	0.0890862	10.1195	0.487068	0.485238	0.990869
MIMAT0003172	X	mmu-miR-542-3p	miRNA	0.110863	4.91218	0.483955	0.486636	0.990869
MIMAT0000152	8	mmu-miR-140-3p	miRNA	-0.0774964	10.1102	0.483589	0.486801	0.990869
MIMAT0004649	5	mmu-miR-339-3p	miRNA	-0.106709	6.07612	0.480474	0.488208	0.990869
MIMAT0017353	1	mmu-miR-664-5p	miRNA	-0.157381	2.82727	0.477942	0.489356	0.990869
MIMAT0000157	18	mmu-miR-145a-5p	miRNA	0.0908441	9.24444	0.4763	0.490103	0.990869
MIMAT0000537	8	mmu-miR-27a-3p	miRNA	0.0579478	13.9322	0.475941	0.490267	0.990869
MIMAT0001542	13	mmu-miR-449a-5p	miRNA	-0.421317	0.332246	0.464965	0.495312	0.990869
MIMAT0004547	12	mmu-miR-203-5p	miRNA	0.222576	0.972916	0.461075	0.497122	0.990869
MIMAT0004837	15	mmu-miR-615-5p	miRNA	0.30889	1.43331	0.459319	0.497942	0.990869
MIMAT0027723	10	mmu-miR-6911-3p	miRNA	-0.244027	1.0533	0.459148	0.498023	0.990869
MIMAT0017011	15	mmu-miR-30d-3p	miRNA	0.0937598	7.06482	0.456447	0.499289	0.990869
MI0021908	3	mmu-let-7j	miRNA_primary_transcript	-0.242079	2.23218	0.451508	0.50162	0.990869
MIMAT0000616	19	mmu-miR-101b-3p	miRNA	-0.0779786	9.62058	0.448159	0.503211	0.990869
MIMAT0004633	8	mmu-miR-27a-5p	miRNA	0.163699	2.38065	0.44431	0.50505	0.990869
MIMAT0027805	15	mmu-miR-6952-3p	miRNA	0.279258	0.425384	0.443627	0.505377	0.990869
MIMAT0017351	1	mmu-miR-1981-3p	miRNA	-0.164596	4.27679	0.439517	0.507356	0.990869
MIMAT0000146	12	mmu-miR-134-5p	miRNA	0.574808	-0.231545	0.437894	0.508141	0.990869
MIMAT0000138	2	mmu-miR-126a-3p	miRNA	0.0687492	11.4479	0.434835	0.509626	0.990869
MIMAT0001537	4	mmu-miR-429-3p	miRNA	-0.0776053	10.7029	0.43018	0.511901	0.990869
MIMAT0003151	18	mmu-miR-378a-3p	miRNA	-0.0589738	13.9068	0.424794	0.514554	0.990869
MIMAT0000217	X	mmu-miR-188-5p	miRNA	-0.108485	4.34577	0.422315	0.515784	0.990869
MIMAT0000516	6	mmu-miR-148a-3p	miRNA	0.245818	10.1747	0.421316	0.516281	0.990869
MIMAT0000246	18	mmu-miR-122-5p	miRNA	-0.537936	3.82318	0.418918	0.517478	0.990869
MIMAT0000904	1	mmu-miR-215-5p	miRNA	-0.188802	3.3693	0.418602	0.517635	0.990869
MIMAT0017206	8	mmu-miR-486a-3p	miRNA	-0.278468	2.47535	0.412547	0.52068	0.990869
MIMAT0025167	10	mmu-miR-378d	miRNA	-0.238487	3.50277	0.410766	0.521581	0.990869
MIMAT0016984	11	mmu-miR-132-5p	miRNA	0.224649	1.09245	0.402436	0.525834	0.990869
MIMAT0004664	1	mmu-miR-214-5p	miRNA	-0.138066	3.81948	0.402268	0.52592	0.990869
MIMAT0005293	2	mmu-miR-467e-5p	miRNA	0.29516	0.255351	0.400601	0.526779	0.990869
MIMAT0001081	6	mmu-miR-196b-5p	miRNA	-0.0664677	9.4101	0.398825	0.527696	0.990869
MIMAT0017058	10	mmu-miR-26a-2-3p	miRNA	0.167456	1.99648	0.38591	0.534457	0.990869
MIMAT0004636	5	mmu-miR-93-3p	miRNA	0.144161	2.2508	0.361927	0.547438	0.990869
MIMAT0015219	X	mmu-miR-3475-3p	miRNA	0.305443	0.766878	0.361591	0.547624	0.990869
MIMAT0036462	7	mmu-miR-9769-3p	miRNA	0.277328	0.170931	0.354588	0.551527	0.990869
MIMAT0017260	X	mmu-miR-652-5p	miRNA	-0.322909	0.0611736	0.353465	0.552158	0.990869
MIMAT0000661	1	mmu-miR-214-3p	miRNA	0.092038	5.94947	0.351435	0.553302	0.990869
MIMAT0004583	16	mmu-miR-130b-5p	miRNA	-0.243523	0.627319	0.351113	0.553484	0.990869
MIMAT0009408	15	mmu-miR-1943-5p	miRNA	0.194593	1.50348	0.348158	0.555158	0.990869
MIMAT0003783	15	mmu-miR-615-3p	miRNA	-0.087854	6.34332	0.347282	0.555656	0.990869
MIMAT0017061	X	mmu-miR-222-5p	miRNA	0.159773	2.40191	0.344331	0.55734	0.990869
MIMAT0004852	3	mmu-miR-190b-5p	miRNA	-0.232821	1.48614	0.340615	0.559474	0.990869
MIMAT0014822	10	mmu-miR-3057-5p	miRNA	0.150234	3.3202	0.336017	0.562137	0.990869
MIMAT0014814	10	mmu-miR-3058-3p	miRNA	0.291898	0.179024	0.33157	0.564736	0.990869
MIMAT0000766	6	mmu-miR-335-5p	miRNA	-0.0938921	4.72754	0.330243	0.565516	0.990869
MIMAT0004659	11	mmu-miR-10a-3p	miRNA	0.0657563	7.3933	0.329967	0.565679	0.990869
MIMAT0000211	6	mmu-miR-182-5p	miRNA	0.139417	10.7463	0.329822	0.565764	0.990869
MIMAT0004704	6	mmu-miR-335-3p	miRNA	-0.1019	4.10409	0.325909	0.568078	0.990869
MIMAT0027970	5	mmu-miR-7033-5p	miRNA	-0.252676	0.217149	0.323027	0.569794	0.990869
MIMAT0010560	15	mmu-miR-1249-3p	miRNA	0.122484	3.98347	0.322444	0.570142	0.990869
MIMAT0000137	2	mmu-miR-126a-5p	miRNA	0.0552492	13.1459	0.319112	0.572142	0.990869
MIMAT0000214	16	mmu-miR-185-5p	miRNA	-0.103167	5.48185	0.316293	0.573844	0.990869
MIMAT0022375	12	mmu-miR-3073b-5p	miRNA	-0.154338	3.77368	0.296048	0.586371	0.990869
MIMAT0004188	16	mmu-miR-802-5p	miRNA	-0.116556	6.9773	0.287028	0.592131	0.990869
MIMAT0000386	5	mmu-miR-106b-5p	miRNA	0.0676616	6.09322	0.284813	0.593564	0.990869
MIMAT0016997	18	mmu-miR-187-5p	miRNA	0.122025	2.55542	0.282846	0.594842	0.990869
MIMAT0004642	7	mmu-miR-330-5p	miRNA	0.0804759	5.3097	0.28041	0.596433	0.990869
MIMAT0000384	13	mmu-let-7d-3p	miRNA	0.0657855	7.94567	0.279346	0.59713	0.990869
MIMAT0031410	1	mmu-miR-3535	miRNA	-0.106981	3.91632	0.276405	0.599067	0.990869
MIMAT0000529	14	mmu-miR-20a-5p	miRNA	0.0647615	6.71543	0.275502	0.599665	0.990869
MIMAT0000667	15	mmu-miR-33-5p	miRNA	-0.10954	4.34355	0.271379	0.602408	0.990869
MIMAT0003188	X	mmu-miR-503-5p	miRNA	0.241384	0.613437	0.270395	0.603067	0.990869
MIMAT0003741	2	mmu-miR-674-3p	miRNA	-0.100086	4.92777	0.262922	0.60812	0.990869
MIMAT0000534	1	mmu-miR-26b-5p	miRNA	0.0426494	12.4202	0.261754	0.608918	0.990869
MIMAT0016981	16	mmu-miR-99a-3p	miRNA	0.0773513	5.30026	0.254261	0.614091	0.990869
MIMAT0004790	X	mmu-miR-503-3p	miRNA	0.121874	2.66056	0.252584	0.615261	0.990869
MIMAT0000605	1	mmu-miR-350-3p	miRNA	0.106369	2.53054	0.24758	0.618784	0.990869
MIMAT0020629	7	mmu-miR-5121	miRNA	-0.170211	1.2945	0.246951	0.61923	0.990869
MIMAT0003781	X	mmu-miR-676-5p	miRNA	0.0930902	3.85392	0.243476	0.621707	0.990869
MIMAT0005440	8	mmu-miR-24-2-5p	miRNA	0.0678811	6.81948	0.242974	0.622067	0.990869
MIMAT0000141	2	mmu-miR-130a-3p	miRNA	0.0541899	10.0054	0.241594	0.623057	0.990869
MIMAT0000378	12	mmu-miR-300-3p	miRNA	0.168847	2.25136	0.2399	0.624278	0.990869
MIMAT0019136	16	mmu-miR-1306-5p	miRNA	-0.201089	0.604129	0.239819	0.624337	0.990869
MIMAT0000708	X	mmu-miR-363-3p	miRNA	-0.0882961	4.36903	0.237749	0.625837	0.990869
MIMAT0004529	16	mmu-miR-125b-2-3p	miRNA	0.0660287	7.45995	0.234016	0.628562	0.990869
MIMAT0004519	9	mmu-let-7g-3p	miRNA	-0.102649	2.95529	0.232398	0.629751	0.990869
MIMAT0000711	11	mmu-miR-365-3p	miRNA	0.0602347	7.66515	0.22569	0.634738	0.990869
MIMAT0017075	X	mmu-miR-361-3p	miRNA	-0.0690082	5.63458	0.219755	0.639227	0.990869
MIMAT0014874	17	mmu-miR-3083-5p	miRNA	-0.222665	0.0917032	0.217076	0.641277	0.990869
MIMAT0000524	17	mmu-let-7e-5p	miRNA	0.0661445	8.96151	0.211671	0.64546	0.990869
MIMAT0000536	1	mmu-miR-29c-3p	miRNA	-0.0537506	9.48227	0.208628	0.647845	0.990869
MIMAT0000126	13	mmu-miR-27b-3p	miRNA	0.0360159	14.7088	0.203292	0.652077	0.990869
MIMAT0028057	8	mmu-miR-7075-3p	miRNA	-0.201629	0.228398	0.202491	0.652718	0.990869
MIMAT0009437	7	mmu-miR-1964-3p	miRNA	0.105194	2.70406	0.199955	0.654757	0.990869
MIMAT0000150	8	mmu-miR-138-5p	miRNA	0.086291	4.44183	0.195941	0.658018	0.990869
MIMAT0049829	11	mmu-miR-12182-3p	miRNA	-0.181827	0.746048	0.191281	0.661852	0.990869
MIMAT0022376	12	mmu-miR-3073b-3p	miRNA	-0.104887	3.93688	0.190026	0.662895	0.990869
MIMAT0000223	11	mmu-miR-193a-3p	miRNA	-0.0540662	8.16742	0.188562	0.664116	0.990869
MIMAT0004781	X	mmu-miR-532-3p	miRNA	-0.0866844	3.82047	0.181975	0.669681	0.990869
MIMAT0017000	11	mmu-miR-195a-3p	miRNA	-0.0789296	3.85219	0.180518	0.670929	0.990869
MIMAT0004629	11	mmu-miR-22-5p	miRNA	0.0683893	5.14408	0.178687	0.672504	0.990869
MIMAT0004538	2	mmu-miR-10b-3p	miRNA	0.0599555	5.2573	0.177859	0.673219	0.990869
MIMAT0017170	6	mmu-miR-196b-3p	miRNA	0.109648	1.84751	0.176349	0.67453	0.990869
MIMAT0004825	11	mmu-miR-423-5p	miRNA	-0.0507983	7.61887	0.16784	0.682038	0.990869
MIMAT0004643	10	mmu-miR-331-5p	miRNA	-0.159409	0.544794	0.167559	0.682291	0.990869
MIMAT0000651	14	mmu-miR-19a-3p	miRNA	0.0752102	4.71717	0.166933	0.682852	0.990869
MIMAT0009397	11	mmu-miR-1933-3p	miRNA	-0.218008	0.0589615	0.165465	0.684174	0.990869
MIMAT0031420	1	mmu-miR-8114	miRNA	-0.109278	1.80393	0.161626	0.687663	0.990869
MIMAT0003187	X	mmu-miR-20b-5p	miRNA	0.0795459	3.93409	0.161363	0.687905	0.990869
MIMAT0019346	1	mmu-miR-1843b-3p	miRNA	-0.084202	3.75402	0.159996	0.68916	0.990869
MIMAT0017060	X	mmu-miR-221-5p	miRNA	-0.0606183	4.823	0.156543	0.692359	0.990869
MIMAT0014805	12	mmu-miR-1843a-5p	miRNA	-0.0493744	7.51104	0.156147	0.692729	0.990869
MIMAT0020606	12	mmu-miR-5099	miRNA	-0.0953708	7.33045	0.156093	0.692779	0.990869
MIMAT0004936	4	mmu-miR-873a-5p	miRNA	-0.258743	0.0530804	0.152719	0.69595	0.990869
MIMAT0000525	13	mmu-let-7f-5p	miRNA	-0.0317682	14.6405	0.151001	0.697581	0.990869
MIMAT0019345	1	mmu-miR-1843b-5p	miRNA	-0.0528814	6.95561	0.150318	0.698231	0.990869
MIMAT0000595	12	mmu-miR-345-5p	miRNA	0.0638064	4.60592	0.148654	0.699825	0.990869
MIMAT0019349	9	mmu-miR-101c	miRNA	-0.0595019	6.15427	0.147219	0.701207	0.990869
MIMAT0003511	X	mmu-miR-450b-5p	miRNA	0.0613083	4.9888	0.142817	0.705497	0.990869
MIMAT0000650	14	mmu-miR-17-3p	miRNA	0.0737183	3.79693	0.13933	0.708948	0.990869
MIMAT0004528	17	mmu-miR-125a-3p	miRNA	-0.0809647	3.02528	0.138841	0.709436	0.990869
MIMAT0022987	2	mmu-miR-5129-3p	miRNA	-0.162033	0.278124	0.137576	0.710703	0.990869
MIMAT0027935	4	mmu-miR-7015-3p	miRNA	0.118248	1.82012	0.13671	0.711574	0.990869
MIMAT0000653	16	mmu-miR-28a-5p	miRNA	-0.0507869	7.84676	0.134623	0.713686	0.990869
MIMAT0000556	11	mmu-miR-324-3p	miRNA	0.0714342	3.81397	0.131802	0.716571	0.990869
MIMAT0002889	X	mmu-miR-532-5p	miRNA	-0.0502113	7.71343	0.127772	0.720754	0.990869
MIMAT0000542	4	mmu-miR-34a-5p	miRNA	0.109544	6.6789	0.125435	0.723212	0.990869
MIMAT0000654	4	mmu-miR-32-5p	miRNA	-0.056681	5.91537	0.124839	0.723844	0.990869
MIMAT0004647	11	mmu-miR-338-5p	miRNA	0.117657	1.65108	0.123993	0.724744	0.990869
MIMAT0028417	2	mmu-miR-7224-3p	miRNA	-0.122018	1.0954	0.122155	0.726708	0.990869
MIMAT0000212	6	mmu-miR-183-5p	miRNA	0.0643858	7.12106	0.122021	0.726852	0.990869
MIMAT0000664	17	mmu-miR-219a-5p	miRNA	-0.0895464	2.50394	0.121232	0.727702	0.990869
MIMAT0004626	14	mmu-miR-18a-3p	miRNA	-0.119081	0.845108	0.121072	0.727875	0.990869
MIMAT0017012	19	mmu-miR-192-3p	miRNA	-0.0656379	4.06986	0.119879	0.729165	0.990869
MIMAT0005859	X	mmu-miR-1198-5p	miRNA	0.0544213	5.07479	0.116987	0.732325	0.990869
MIMAT0000218	13	mmu-miR-24-1-5p	miRNA	0.0704866	2.66959	0.110407	0.739681	0.990869
MIMAT0000670	X	mmu-miR-222-3p	miRNA	-0.0417235	8.40902	0.107983	0.742452	0.990869
MIMAT0019340	1	mmu-miR-3962	miRNA	0.124639	0.681011	0.107604	0.742889	0.990869
MIMAT0000121	9	mmu-let-7g-5p	miRNA	-0.030226	11.8579	0.106585	0.744066	0.990869
MIMAT0017246	10	mmu-miR-677-3p	miRNA	-0.111015	1.11158	0.102604	0.748727	0.990869
MIMAT0014917	6	mmu-miR-3098-5p	miRNA	0.152602	0.0581407	0.0988996	0.753154	0.990869
MIMAT0016994	6	mmu-miR-129-1-3p	miRNA	0.119262	0.966489	0.0975185	0.754828	0.990869
MIMAT0003727	X	mmu-miR-374b-5p	miRNA	-0.0587767	4.61127	0.0968228	0.755676	0.990869
MIMAT0019348	11	mmu-miR-378b	miRNA	-0.0529669	5.7011	0.0962471	0.756381	0.990869
MIMAT0000588	12	mmu-miR-341-3p	miRNA	0.22974	0.0958742	0.0960293	0.756648	0.990869
MIMAT0029866	10	mmu-miR-1191b-5p	miRNA	-0.0965512	1.09253	0.0959646	0.756727	0.990869
MIMAT0003711	X	mmu-miR-652-3p	miRNA	0.0393295	7.09369	0.0959453	0.756751	0.990869
MIMAT0016983	2	mmu-miR-130a-5p	miRNA	-0.137989	0.183656	0.094852	0.758097	0.990869
MIMAT0000230	1	mmu-miR-199a-3p	miRNA	-0.0362999	11.9497	0.0895583	0.764739	0.990869
MIMAT0017247	11	mmu-miR-497a-3p	miRNA	-0.123218	0.191702	0.0894214	0.764914	0.990869
MIMAT0003507	X	mmu-miR-500-3p	miRNA	-0.056214	4.11952	0.0851192	0.770476	0.990869
MIMAT0003508	X	mmu-miR-501-5p	miRNA	0.101473	1.08307	0.0850716	0.770539	0.990869
MIMAT0000248	4	mmu-miR-30e-5p	miRNA	0.0252323	14.6935	0.0842777	0.771582	0.990869
MIMAT0003731	5	mmu-miR-671-5p	miRNA	-0.0586733	3.8283	0.0834843	0.77263	0.990869
MIMAT0000382	9	mmu-miR-34b-5p	miRNA	0.0930205	2.97063	0.0819331	0.774695	0.990869
MIMAT0004631	6	mmu-miR-29a-5p	miRNA	0.0555877	4.25559	0.0773382	0.780938	0.990869
MIMAT0009455	13	mmu-miR-1983	miRNA	-0.121649	0.603249	0.0747582	0.784531	0.990869
MIMAT0000381	9	mmu-miR-34c-5p	miRNA	0.0533094	7.17891	0.074656	0.784674	0.990869
MIMAT0004187	11	mmu-miR-744-5p	miRNA	-0.0386396	7.90572	0.0722056	0.788152	0.990869
MIMAT0003498	7	mmu-miR-708-3p	miRNA	0.0543058	3.89161	0.0711773	0.78963	0.990869
MIMAT0019344	15	mmu-miR-3964	miRNA	0.124634	-0.11193	0.0701401	0.791133	0.990869
MIMAT0000221	9	mmu-miR-191-5p	miRNA	0.0212859	12.6468	0.0674637	0.795066	0.990869
MIMAT0000742	18	mmu-miR-378a-5p	miRNA	-0.0364858	6.49566	0.0654457	0.798087	0.990869
MIMAT0000584	5	mmu-miR-339-5p	miRNA	0.0380347	6.10988	0.06508	0.79864	0.990869
MIMAT0000586	11	mmu-miR-340-3p	miRNA	-0.0505883	3.99496	0.0646787	0.799248	0.990869
MIMAT0003735	X	mmu-miR-672-5p	miRNA	0.0776558	1.98526	0.0635143	0.801025	0.990869
MIMAT0004667	2	mmu-miR-199b-3p	miRNA	-0.0362301	10.9494	0.0621009	0.803206	0.990869
MIMAT0000215	3	mmu-miR-186-5p	miRNA	-0.0274535	10.2749	0.0595823	0.807157	0.990869
MIMAT0004619	4	mmu-miR-200a-5p	miRNA	-0.0335172	6.21448	0.0585666	0.808776	0.990869
MIMAT0017067	1	mmu-miR-181b-1-3p	miRNA	0.0892401	1.57671	0.0571126	0.811119	0.990869
MIMAT0009457	7	mmu-miR-1839-3p	miRNA	0.0472	3.40016	0.0563588	0.812346	0.990869
MIMAT0020632	8	mmu-miR-3473d	miRNA	-0.0856539	1.13728	0.0560314	0.812882	0.990869
MIMAT0004894	5	mmu-miR-574-3p	miRNA	0.0396697	4.99301	0.0538765	0.81645	0.990869
MIMAT0000527	14	mmu-miR-16-5p	miRNA	0.0194796	13.2635	0.0524592	0.818838	0.990869
MIMAT0017018	3	mmu-miR-16-2-3p	miRNA	-0.0572126	1.92176	0.0520879	0.819469	0.990869
MIMAT0000669	X	mmu-miR-221-3p	miRNA	0.0253616	9.54406	0.0515482	0.820391	0.990869
MIMAT0000666	14	mmu-miR-320-3p	miRNA	-0.0266921	7.83835	0.0499161	0.823209	0.990869
MIMAT0000548	X	mmu-miR-322-5p	miRNA	0.0257893	8.84434	0.0496274	0.823713	0.990869
MIMAT0025138	14	mmu-miR-378c	miRNA	-0.028324	9.5682	0.0495482	0.823851	0.990869
MIMAT0031397	15	mmu-miR-1291	miRNA	-0.112192	0.518322	0.048644	0.82544	0.990869
MIMAT0004651	11	mmu-miR-340-5p	miRNA	-0.0241461	9.29445	0.0478115	0.826916	0.990869
MIMAT0000555	11	mmu-miR-324-5p	miRNA	-0.0411779	4.58994	0.0453147	0.831426	0.990869
MIMAT0000140	1	mmu-miR-128-3p	miRNA	-0.0320313	6.48719	0.0436416	0.834522	0.990869
MIMAT0000518	11	mmu-miR-196a-5p	miRNA	-0.0299531	9.80372	0.0424005	0.836858	0.990869
MIMAT0020607	11	mmu-miR-5100	miRNA	-0.0746046	2.21206	0.0416843	0.838223	0.990869
MIMAT0003453	11	mmu-miR-497a-5p	miRNA	0.0270364	7.92532	0.0416678	0.838254	0.990869
MIMAT0001421	12	mmu-miR-434-5p	miRNA	0.0807625	1.73149	0.0413946	0.838778	0.990869
MIMAT0004620	13	mmu-let-7a-1-3p	miRNA	-0.0249431	6.63459	0.0379993	0.845445	0.990869
MIMAT0000145	18	mmu-miR-133a-3p	miRNA	0.040612	6.78808	0.0379089	0.845626	0.990869
MIMAT0014873	17	mmu-miR-3082-3p	miRNA	-0.0413809	2.57299	0.037255	0.846947	0.990869
MIMAT0027789	13	mmu-miR-6944-3p	miRNA	0.0530125	2.46276	0.0364897	0.848508	0.990869
MIMAT0005439	15	mmu-let-7c-2-3p	miRNA	-0.0239798	6.63449	0.0352575	0.851057	0.990869
MIMAT0017066	14	mmu-miR-92a-1-5p	miRNA	-0.0516965	3.66799	0.0351099	0.851366	0.990869
MIMAT0000559	7	mmu-miR-326-3p	miRNA	-0.0299837	5.84045	0.0334878	0.854801	0.990869
MIMAT0022355	10	mmu-miR-5615-5p	miRNA	-0.141623	-0.280957	0.0331291	0.855572	0.990869
MIMAT0000541	6	mmu-miR-96-5p	miRNA	-0.0564506	3.64259	0.0330122	0.855824	0.990869
MIMAT0014845	12	mmu-miR-3069-3p	miRNA	0.113799	-0.131737	0.0323242	0.857318	0.990869
MIMAT0000672	2	mmu-miR-199b-5p	miRNA	0.0326175	4.25008	0.0322359	0.857511	0.990869
MIMAT0000521	13	mmu-let-7a-5p	miRNA	-0.0159403	13.3263	0.0319096	0.858226	0.990869
MIMAT0017063	1	mmu-miR-29b-2-5p	miRNA	0.0435071	2.07357	0.0310076	0.860223	0.990869
MIMAT0003740	2	mmu-miR-674-5p	miRNA	0.0398386	3.8977	0.0289059	0.864996	0.990869
MIMAT0004580	9	mmu-miR-34c-3p	miRNA	-0.0674097	1.26178	0.0288262	0.865181	0.990869
MIMAT0027793	14	mmu-miR-6946-3p	miRNA	-0.0789992	0.240283	0.028715	0.865439	0.990869
MIMAT0004324	8	mmu-miR-181d-5p	miRNA	0.023317	6.65993	0.0257391	0.872539	0.990869
MIMAT0027943	4	mmu-miR-7019-3p	miRNA	-0.0726747	0.279788	0.0248895	0.874643	0.990869
MIMAT0004539	6	mmu-miR-183-3p	miRNA	0.064275	1.35074	0.0248123	0.874836	0.990869
MIMAT0004617	6	mmu-miR-148a-5p	miRNA	0.0668035	3.4198	0.0247106	0.87509	0.990869
MIMAT0000522	15	mmu-let-7b-5p	miRNA	0.0227425	10.9321	0.0246306	0.875291	0.990869
MIMAT0000706	X	mmu-miR-362-5p	miRNA	0.0418143	2.29192	0.0246251	0.875305	0.990869
MIMAT0000609	X	mmu-miR-351-5p	miRNA	0.0216905	9.15923	0.0245675	0.87545	0.990869
MIMAT0004623	13	mmu-let-7f-1-3p	miRNA	0.0288253	4.08173	0.0236697	0.877728	0.990869
MIMAT0000739	1	mmu-miR-375-3p	miRNA	-0.0238418	8.69934	0.0233712	0.878496	0.990869
MIMAT0020636	7	mmu-miR-3572-3p	miRNA	0.0721394	0.221527	0.02241	0.881002	0.990869
MIMAT0000127	1	mmu-miR-29b-3p	miRNA	-0.0175163	8.45007	0.0212455	0.884112	0.990869
MIMAT0009456	7	mmu-miR-1839-5p	miRNA	-0.0168701	7.34086	0.0208998	0.885052	0.990869
MIMAT0017006	18	mmu-miR-143-5p	miRNA	-0.0275396	3.63299	0.0200561	0.887381	0.990869
MIMAT0004821	5	mmu-miR-671-3p	miRNA	0.018139	5.80879	0.0200276	0.88746	0.990869
MIMAT0004862	17	mmu-miR-877-3p	miRNA	0.0354596	2.04933	0.0177357	0.894055	0.990869
MIMAT0000549	X	mmu-miR-322-3p	miRNA	0.0200376	7.52308	0.0176561	0.894291	0.990869
MIMAT0017048	19	mmu-miR-107-5p	miRNA	0.0687572	0.888372	0.0175112	0.894723	0.990869
MIMAT0000544	2	mmu-miR-129-2-3p	miRNA	-0.0467885	0.547667	0.0169945	0.896279	0.990869
MIMAT0003512	X	mmu-miR-450b-3p	miRNA	0.0533609	0.374451	0.0162763	0.898482	0.990869
MIMAT0000677	13	mmu-miR-7a-5p	miRNA	0.0261829	3.06977	0.0161338	0.898925	0.990869
MIMAT0004886	2	mmu-miR-467d-5p	miRNA	0.0449361	0.954057	0.0154016	0.901234	0.990869
MIMAT0000523	15	mmu-let-7c-5p	miRNA	0.0149138	13.6363	0.0152084	0.901852	0.990869
MIMAT0017068	8	mmu-miR-181c-3p	miRNA	0.0171338	5.75425	0.014779	0.90324	0.990869
MIMAT0014827	11	mmu-miR-3060-3p	miRNA	0.0478461	0.700893	0.0140023	0.905805	0.990869
MIMAT0014806	12	mmu-miR-1843a-3p	miRNA	-0.0274188	2.59457	0.0138211	0.906414	0.990869
MIMAT0003454	11	mmu-miR-423-3p	miRNA	0.0144843	8.12301	0.0136683	0.90693	0.990869
MIMAT0005438	1	mmu-miR-30c-2-3p	miRNA	0.0143407	7.72805	0.0133897	0.907879	0.990869
MIMAT0000528	14	mmu-miR-18a-5p	miRNA	0.0215669	3.20757	0.0132824	0.908247	0.990869
MIMAT0004621	15	mmu-let-7b-3p	miRNA	0.0163513	5.9414	0.0127519	0.910091	0.990869
MIMAT0000236	12	mmu-miR-203-3p	miRNA	-0.0126687	8.71819	0.0119768	0.912855	0.990869
MIMAT0000379	11	mmu-miR-301a-3p	miRNA	0.0120163	9.01659	0.0118591	0.913282	0.990869
MIMAT0009458	1	mmu-miR-1981-5p	miRNA	0.0226338	3.89341	0.011017	0.916406	0.990869
MIMAT0004536	15	mmu-miR-151-5p	miRNA	-0.0121107	10.2508	0.0102037	0.91954	0.990869
MIMAT0014936	7	mmu-miR-3102-3p	miRNA	0.020093	3.53274	0.00977673	0.921236	0.990869
MIMAT0004935	4	mmu-miR-872-3p	miRNA	0.0114888	7.41936	0.00889694	0.924852	0.990869
MIMAT0000233	4	mmu-miR-200b-3p	miRNA	0.00765118	11.5821	0.00812401	0.928181	0.990869
MIMAT0000580	15	mmu-miR-148b-3p	miRNA	-0.0100092	9.10941	0.00808493	0.928354	0.990869
MIMAT0000125	13	mmu-miR-23b-3p	miRNA	-0.0110816	10.16	0.00792649	0.929057	0.990869
MIMAT0027879	19	mmu-miR-6988-3p	miRNA	0.0325697	0.717009	0.00791564	0.929106	0.990869
MIMAT0000526	14	mmu-miR-15a-5p	miRNA	-0.00992785	8.89683	0.00717845	0.932479	0.990869
MIMAT0000249	4	mmu-miR-30e-3p	miRNA	-0.00891229	9.80676	0.00656193	0.935437	0.990869
MIMAT0004653	12	mmu-miR-342-5p	miRNA	-0.0393076	0.681783	0.00612169	0.937636	0.990869
MIMAT0004666	15	mmu-miR-33-3p	miRNA	-0.0165078	2.44502	0.00557081	0.940503	0.990869
MIMAT0000538	4	mmu-miR-31-5p	miRNA	0.0197568	6.42576	0.0051269	0.942918	0.990869
MIMAT0000652	5	mmu-miR-25-3p	miRNA	0.00768183	9.62525	0.00501904	0.943521	0.990869
MIMAT0000159	1	mmu-miR-149-5p	miRNA	-0.00927509	7.28998	0.0044785	0.946644	0.990869
MIMAT0004661	16	mmu-miR-28a-3p	miRNA	-0.00946781	6.23593	0.0040479	0.94927	0.990869
MIMAT0000519	4	mmu-miR-200a-3p	miRNA	-0.00683443	10.7935	0.00403776	0.949334	0.990869
MIMAT0004533	6	mmu-miR-141-5p	miRNA	-0.0151989	3.63577	0.00328455	0.954297	0.990869
MIMAT0000656	7	mmu-miR-139-5p	miRNA	-0.00856094	5.80188	0.00295617	0.95664	0.990869
MIMAT0004625	14	mmu-miR-16-1-3p	miRNA	0.0104099	3.30044	0.00271209	0.958467	0.990869
MIMAT0014842	12	mmu-miR-3068-5p	miRNA	0.0133915	2.17418	0.00237525	0.961129	0.990869
MIMAT0000704	X	mmu-miR-361-5p	miRNA	-0.00599187	6.02438	0.00231718	0.961607	0.990869
MIMAT0000161	15	mmu-miR-151-3p	miRNA	0.00514449	10.9556	0.0021762	0.962792	0.990869
MIMAT0014935	7	mmu-miR-3102-3p.2-3p	miRNA	-0.0136397	1.43454	0.0017462	0.966668	0.990869
MIMAT0004750	9	mmu-miR-425-5p	miRNA	0.00484941	8.0329	0.00165065	0.967592	0.990869
MIMAT0004545	4	mmu-miR-200b-5p	miRNA	0.00664018	4.69775	0.00164656	0.967632	0.990869
MIMAT0003450	1	mmu-miR-488-3p	miRNA	0.0135924	1.31346	0.00160745	0.968019	0.990869
MIMAT0000122	10	mmu-let-7i-5p	miRNA	-0.00525347	11.1105	0.00134307	0.970766	0.990879
MIMAT0014944	8	mmu-miR-486b-3p	miRNA	-0.0134091	2.10321	0.000934511	0.975613	0.990879
MIMAT0014843	12	mmu-miR-3068-3p	miRNA	-0.00493755	5.18417	0.000817751	0.977187	0.990879
MIMAT0017016	17	mmu-let-7e-3p	miRNA	0.00444994	3.70174	0.000538302	0.98149	0.990879
MIMAT0004899	3	mmu-miR-92b-3p	miRNA	0.00371967	7.89596	0.000458274	0.982921	0.990879
MIMAT0004632	1	mmu-miR-29c-5p	miRNA	0.00340298	4.02135	0.000393074	0.984182	0.990879
MIMAT0000673	1	mmu-miR-181b-5p	miRNA	-0.00196174	10.8163	0.000305488	0.986055	0.990879
MIMAT0009406	15	mmu-miR-1941-3p	miRNA	-0.00788946	0.0694919	0.000289684	0.986421	0.990879
MIMAT0004869	X	mmu-miR-421-3p	miRNA	0.00293987	6.33045	0.000276876	0.986724	0.990879
MIMAT0017242	2	mmu-miR-670-3p	miRNA	0.00433628	0.867618	0.000137822	0.990633	0.992714
MIMAT0000540	5	mmu-miR-93-5p	miRNA	-1.60988e-05	9.56334	2.36691e-08	0.999877	0.999877

## Sheet: Kidney_Zbed6-KO_WT
id	chr	gene	type	logFC	logCPM	LR	PValue	FDR
MIMAT0003120	7	mmu-miR-483-3p	miRNA	1.47858	2.82815	43.5061	4.2264e-11	2.01599e-08
MIMAT0004782	7	mmu-miR-483-5p	miRNA	1.65784	1.50536	30.5223	3.30047e-08	7.87161e-06
MIMAT0014942	7	mmu-miR-3105-3p	miRNA	5.52282	2.67502	12.5141	0.000403892	0.0581619
MIMAT0000160	7	mmu-miR-150-5p	miRNA	0.454926	7.3409	12.162	0.000487731	0.0581619
MIMAT0000165	16	mmu-miR-155-5p	miRNA	0.624283	5.17364	9.33822	0.00224423	0.214099
MIMAT0019344	15	mmu-miR-3964	miRNA	-1.76157	-0.11193	8.66567	0.00324261	0.257788
MIMAT0003485	4	mmu-miR-455-5p	miRNA	-0.395345	6.62755	7.85208	0.00507622	0.292572
MIMAT0000154	11	mmu-miR-142a-5p	miRNA	0.348252	9.78188	7.63112	0.00573698	0.292572
MIMAT0000769	1	mmu-miR-133b-3p	miRNA	-0.624295	3.02191	7.38163	0.00658933	0.292572
MIMAT0000132	17	mmu-miR-99b-5p	miRNA	0.261467	11.9732	7.27119	0.00700692	0.292572
MIMAT0000212	6	mmu-miR-183-5p	miRNA	0.49551	7.12106	7.24942	0.00709239	0.292572
MIMAT0000376	2	mmu-miR-298-5p	miRNA	1.00377	0.98956	7.15933	0.00745749	0.292572
MIMAT0003742	4	mmu-miR-455-3p	miRNA	-0.409534	5.1808	7.03938	0.00797367	0.292572
MIMAT0017005	18	mmu-miR-122-3p	miRNA	-1.77174	0.135212	6.73637	0.00944667	0.312064
MIMAT0000904	1	mmu-miR-215-5p	miRNA	-0.765318	3.3693	6.59845	0.0102067	0.312064
MIMAT0000155	11	mmu-miR-142a-3p	miRNA	0.374921	6.62496	6.51111	0.0107203	0.312064
MIMAT0000748	8	mmu-miR-383-5p	miRNA	1.13342	3.38652	6.44575	0.0111218	0.312064
MIMAT0005292	13	mmu-miR-582-3p	miRNA	-0.379806	6.62826	6.15399	0.0131116	0.347457
MIMAT0000123	18	mmu-miR-1a-3p	miRNA	0.791196	2.08877	5.99132	0.0143765	0.350542
MIMAT0000135	17	mmu-miR-125a-5p	miRNA	0.271901	12.0469	5.93607	0.0148341	0.350542
MIMAT0014829	11	mmu-miR-3061-3p	miRNA	-1.12831	-0.0874325	5.86639	0.0154327	0.350542
MIMAT0000647	19	mmu-miR-107-3p	miRNA	-0.323067	9.97434	5.71987	0.016774	0.363691
MIMAT0003171	X	mmu-miR-542-5p	miRNA	-0.558676	2.3544	5.52026	0.0187974	0.374138
MIMAT0017053	11	mmu-miR-212-5p	miRNA	0.812911	1.41867	5.51774	0.0188246	0.374138
MIMAT0000546	11	mmu-miR-103-3p	miRNA	-0.191001	11.7787	5.09893	0.0239406	0.456788
MIMAT0005291	13	mmu-miR-582-5p	miRNA	-0.444673	3.81225	4.86992	0.0273288	0.501379
MIMAT0000211	6	mmu-miR-182-5p	miRNA	0.531971	10.7463	4.77864	0.0288149	0.5065
MIMAT0017242	2	mmu-miR-670-3p	miRNA	-0.856954	0.867618	4.70164	0.0301339	0.5065
MIMAT0000246	18	mmu-miR-122-5p	miRNA	-1.85211	3.82318	4.65421	0.0309774	0.5065
MIMAT0027882	19	mmu-miR-6990-5p	miRNA	1.08459	0.181397	4.56543	0.0326235	0.5065
MIMAT0000655	9	mmu-miR-100-5p	miRNA	0.298245	8.29497	4.48972	0.0340993	0.5065
MIMAT0027847	17	mmu-miR-6972-3p	miRNA	0.824406	0.767462	4.43361	0.035238	0.5065
MIMAT0000136	16	mmu-miR-125b-5p	miRNA	0.276943	11.3317	4.42418	0.0354332	0.5065
MIMAT0000542	4	mmu-miR-34a-5p	miRNA	0.646196	6.6789	4.35043	0.0369996	0.5065
MIMAT0014856	13	mmu-miR-3074-5p	miRNA	0.619613	1.42141	4.34286	0.0371645	0.5065
MIMAT0014877	19	mmu-miR-3084-3p	miRNA	-0.597622	2.4391	4.1709	0.0411239	0.532081
MIMAT0020630	4	mmu-miR-5122	miRNA	-0.645681	0.864307	4.12692	0.0422061	0.532081
MIMAT0004857	2	mmu-miR-147-3p	miRNA	1.50779	0.397003	4.11964	0.042388	0.532081
MIMAT0009434	5	mmu-miR-1961	miRNA	1.04378	0.442219	4.05553	0.0440269	0.538483
MIMAT0025167	10	mmu-miR-378d	miRNA	-0.745289	3.50277	3.90496	0.0481439	0.551664
MIMAT0017052	7	mmu-miR-210-5p	miRNA	0.830304	2.0282	3.8097	0.0509566	0.551664
MIMAT0028043	8	mmu-miR-7068-3p	miRNA	-0.433872	2.07938	3.74336	0.0530178	0.551664
MIMAT0017240	16	mmu-miR-802-3p	miRNA	-0.477389	4.64402	3.73035	0.0534323	0.551664
MIMAT0003450	1	mmu-miR-488-3p	miRNA	-0.686037	1.31346	3.72876	0.0534831	0.551664
MIMAT0000648	11	mmu-miR-10a-5p	miRNA	0.246567	17.3187	3.72582	0.0535774	0.551664
MIMAT0004581	9	mmu-miR-34b-3p	miRNA	0.655199	1.6974	3.72437	0.0536237	0.551664
MIMAT0000539	14	mmu-miR-92a-3p	miRNA	0.191363	12.8577	3.70171	0.0543568	0.551664
MIMAT0017050	4	mmu-miR-32-3p	miRNA	-0.510987	1.75492	3.62683	0.0568551	0.564997
MIMAT0000526	14	mmu-miR-15a-5p	miRNA	-0.222104	8.89683	3.58684	0.0582389	0.566938
MIMAT0000665	X	mmu-miR-223-3p	miRNA	0.362406	5.1023	3.48856	0.0617945	0.580295
MIMAT0000131	16	mmu-miR-99a-5p	miRNA	0.2203	9.10683	3.48188	0.0620441	0.580295
MIMAT0003890	3	mmu-miR-551b-3p	miRNA	0.651169	1.28756	3.2728	0.0704373	0.646127
MIMAT0000590	12	mmu-miR-342-3p	miRNA	0.303333	5.30681	3.23456	0.0720997	0.648898
MIMAT0017040	1	mmu-miR-350-5p	miRNA	0.460992	2.17503	3.14632	0.0760982	0.671207
MIMAT0000544	2	mmu-miR-129-2-3p	miRNA	-0.673597	0.547667	3.10724	0.0779449	0.671207
MIMAT0027881	19	mmu-miR-6989-3p	miRNA	-0.96854	0.239973	3.08948	0.0788	0.671207
MIMAT0004636	5	mmu-miR-93-3p	miRNA	0.389934	2.2508	2.94772	0.0859987	0.719673
MIMAT0000658	7	mmu-miR-210-3p	miRNA	0.480153	6.00755	2.89247	0.0889943	0.731901
MIMAT0000529	14	mmu-miR-20a-5p	miRNA	0.204504	6.71543	2.77532	0.0957276	0.756635
MIMAT0009415	18	mmu-miR-1948-3p	miRNA	-0.533238	1.43955	2.65348	0.103323	0.756635
MIMAT0000208	2	mmu-miR-10b-5p	miRNA	0.175875	17.1031	2.61903	0.105589	0.756635
MIMAT0014880	19	mmu-miR-3086-5p	miRNA	-0.518664	1.14938	2.61228	0.106039	0.756635
MIMAT0000514	1	mmu-miR-30c-5p	miRNA	0.127694	14.6803	2.59827	0.10698	0.756635
MIMAT0000516	6	mmu-miR-148a-3p	miRNA	0.608916	10.1747	2.56994	0.108912	0.756635
MIMAT0004634	4	mmu-miR-31-3p	miRNA	0.685066	1.26281	2.54904	0.110361	0.756635
MIMAT0003475	19	mmu-miR-146b-5p	miRNA	0.23743	9.21285	2.54473	0.110663	0.756635
MIMAT0000515	15	mmu-miR-30d-5p	miRNA	0.175688	13.9458	2.50032	0.113823	0.756635
MIMAT0017003	1	mmu-miR-205-3p	miRNA	2.44295	-0.34272	2.49405	0.114278	0.756635
MIMAT0004188	16	mmu-miR-802-5p	miRNA	-0.343112	6.9773	2.47868	0.115399	0.756635
MIMAT0000657	6	mmu-miR-200c-3p	miRNA	0.285515	6.83097	2.47234	0.115865	0.756635
MIMAT0022355	10	mmu-miR-5615-5p	miRNA	1.06903	-0.280957	2.44492	0.117906	0.756635
MIMAT0000527	14	mmu-miR-16-5p	miRNA	-0.132726	13.2635	2.43457	0.118687	0.756635
MIMAT0000158	11	mmu-miR-146a-5p	miRNA	0.235338	8.23414	2.40779	0.120733	0.756635
MIMAT0000130	15	mmu-miR-30b-5p	miRNA	0.245771	11.4262	2.4059	0.120879	0.756635
MIMAT0000535	6	mmu-miR-29a-3p	miRNA	0.130472	11.7007	2.38686	0.122359	0.756635
MIMAT0000128	1	mmu-miR-30a-5p	miRNA	0.143645	16.0254	2.36428	0.124141	0.756635
MIMAT0000127	1	mmu-miR-29b-3p	miRNA	0.184258	8.45007	2.35898	0.124563	0.756635
MIMAT0004842	5	mmu-miR-879-5p	miRNA	0.475874	1.3149	2.34947	0.125325	0.756635
MIMAT0014876	19	mmu-miR-3084-5p	miRNA	0.763475	0.757456	2.34017	0.126076	0.756635
MIMAT0017056	X	mmu-miR-223-5p	miRNA	0.568893	0.821129	2.3236	0.127425	0.756635
MIMAT0000541	6	mmu-miR-96-5p	miRNA	0.46326	3.64259	2.3001	0.129365	0.756635
MIMAT0000238	1	mmu-miR-205-5p	miRNA	2.16883	6.37637	2.29165	0.130071	0.756635
MIMAT0022987	2	mmu-miR-5129-3p	miRNA	-0.687194	0.278124	2.26578	0.13226	0.759805
MIMAT0000213	9	mmu-miR-184-3p	miRNA	0.878219	1.15554	2.24783	0.133802	0.759805
MIMAT0000133	4	mmu-miR-101a-3p	miRNA	-0.149234	13.5503	2.21044	0.13708	0.769261
MIMAT0014827	11	mmu-miR-3060-3p	miRNA	0.540143	0.700893	2.17708	0.14008	0.770097
MIMAT0004624	14	mmu-miR-15a-3p	miRNA	-0.507842	1.2612	2.1589	0.141746	0.770097
MIMAT0000706	X	mmu-miR-362-5p	miRNA	0.373829	2.29192	2.15165	0.142417	0.770097
MIMAT0020636	7	mmu-miR-3572-3p	miRNA	0.626455	0.221527	2.13802	0.143687	0.770097
MIMAT0020606	12	mmu-miR-5099	miRNA	0.347889	7.33045	2.07942	0.149297	0.791276
MIMAT0017011	15	mmu-miR-30d-3p	miRNA	0.194991	7.06482	1.98509	0.158856	0.832683
MIMAT0029809	5	mmu-miR-7036b-3p	miRNA	-0.664786	0.817456	1.96268	0.161227	0.835927
MIMAT0000538	4	mmu-miR-31-5p	miRNA	0.383425	6.42576	1.93579	0.164126	0.84181
MIMAT0000153	6	mmu-miR-141-3p	miRNA	0.234746	9.70928	1.84902	0.173897	0.860519
MIMAT0005860	8	mmu-miR-1199-5p	miRNA	-0.303149	2.58081	1.81262	0.178195	0.860519
MIMAT0049832	12	mmu-miR-203b-3p	miRNA	-0.284009	4.56924	1.80612	0.178975	0.860519
MIMAT0000382	9	mmu-miR-34b-5p	miRNA	0.428156	2.97063	1.80324	0.179322	0.860519
MIMAT0031417	8	mmu-miR-8111	miRNA	0.549056	0.404977	1.79244	0.180629	0.860519
MIMAT0004627	14	mmu-miR-20a-3p	miRNA	0.536168	1.00765	1.78093	0.182035	0.860519
MIMAT0000385	X	mmu-miR-106a-5p	miRNA	0.290412	2.85029	1.75546	0.185192	0.860519
MIMAT0004524	15	mmu-miR-30b-3p	miRNA	0.257785	3.58506	1.7474	0.186204	0.860519
MIMAT0000145	18	mmu-miR-133a-3p	miRNA	-0.274797	6.78808	1.73053	0.188343	0.860519
MIMAT0003498	7	mmu-miR-708-3p	miRNA	-0.268724	3.89161	1.716	0.190209	0.860519
MIMAT0009441	8	mmu-miR-1968-5p	miRNA	-0.250957	3.28559	1.69647	0.19275	0.860519
MIMAT0017247	11	mmu-miR-497a-3p	miRNA	-0.552544	0.191702	1.68873	0.193769	0.860519
MIMAT0010560	15	mmu-miR-1249-3p	miRNA	0.276733	3.98347	1.68815	0.193845	0.860519
MIMAT0004526	4	mmu-miR-101a-5p	miRNA	-0.227357	4.75472	1.67608	0.195446	0.860519
MIMAT0000142	13	mmu-miR-9-5p	miRNA	0.29385	8.99381	1.63317	0.201266	0.860519
MIMAT0005438	1	mmu-miR-30c-2-3p	miRNA	0.157868	7.72805	1.63067	0.20161	0.860519
MIMAT0005443	2	mmu-miR-181a-2-3p	miRNA	0.203242	6.45242	1.63039	0.201649	0.860519
MIMAT0000513	14	mmu-miR-19b-3p	miRNA	0.171205	9.09869	1.62669	0.202161	0.860519
MIMAT0004538	2	mmu-miR-10b-3p	miRNA	0.177766	5.2573	1.59633	0.206424	0.860519
MIMAT0000143	13	mmu-miR-9-3p	miRNA	0.328625	2.87302	1.58917	0.207445	0.860519
MIMAT0000605	1	mmu-miR-350-3p	miRNA	0.258016	2.53054	1.58176	0.208507	0.860519
MI0022352	5	mmu-let-7k	miRNA_primary_transcript	-0.686926	-0.0522255	1.55017	0.213111	0.860519
MIMAT0004858	X	mmu-miR-18b-5p	miRNA	0.634283	0.10593	1.5455	0.2138	0.860519
MIMAT0000533	10	mmu-miR-26a-5p	miRNA	0.103813	16.2376	1.52772	0.216455	0.860519
MIMAT0000663	11	mmu-miR-218-5p	miRNA	-0.178181	8.94281	1.52356	0.217081	0.860519
MIMAT0029866	10	mmu-miR-1191b-5p	miRNA	-0.388082	1.09253	1.51901	0.21777	0.860519
MIMAT0000517	19	mmu-miR-192-5p	miRNA	-0.150312	15.9065	1.51841	0.21786	0.860519
MIMAT0004519	9	mmu-let-7g-3p	miRNA	-0.26211	2.95529	1.5156	0.218287	0.860519
MIMAT0017344	18	mmu-miR-1948-5p	miRNA	-0.558472	0.0389035	1.46319	0.226423	0.885276
MIMAT0000381	9	mmu-miR-34c-5p	miRNA	0.233599	7.17891	1.43784	0.230489	0.888257
MIMAT0000532	8	mmu-miR-23a-3p	miRNA	0.161488	8.85633	1.43333	0.231222	0.888257
MIMAT0016984	11	mmu-miR-132-5p	miRNA	-0.442891	1.09245	1.41451	0.234308	0.888257
MIMAT0004852	3	mmu-miR-190b-5p	miRNA	0.44287	1.48614	1.41255	0.234634	0.888257
MIMAT0009457	7	mmu-miR-1839-3p	miRNA	0.224382	3.40016	1.33833	0.247329	0.920964
MIMAT0012774	1	mmu-miR-664-3p	miRNA	0.210834	4.37995	1.31432	0.251614	0.920964
MIMAT0004623	13	mmu-let-7f-1-3p	miRNA	0.209376	4.08173	1.28879	0.256271	0.920964
MIMAT0004659	11	mmu-miR-10a-3p	miRNA	0.12958	7.3933	1.28866	0.256295	0.920964
MIMAT0000565	8	mmu-miR-328-3p	miRNA	-0.144456	7.4792	1.28479	0.25701	0.920964
MIMAT0004544	11	mmu-miR-193a-5p	miRNA	-0.41285	1.7255	1.28435	0.257091	0.920964
MIMAT0014800	12	mmu-miR-1247-5p	miRNA	-0.276757	4.61408	1.26348	0.260993	0.920964
MIMAT0000156	11	mmu-miR-144-3p	miRNA	-0.342158	7.39195	1.26253	0.261172	0.920964
MIMAT0017061	X	mmu-miR-222-5p	miRNA	0.298512	2.40191	1.25469	0.262658	0.920964
MIMAT0000559	7	mmu-miR-326-3p	miRNA	0.18094	5.84045	1.23426	0.26658	0.920964
MIMAT0000660	1	mmu-miR-181a-1-3p	miRNA	0.15104	6.48424	1.23011	0.267386	0.920964
MIMAT0017063	1	mmu-miR-29b-2-5p	miRNA	-0.276414	2.07357	1.21657	0.270035	0.920964
MIMAT0004580	9	mmu-miR-34c-3p	miRNA	0.411035	1.26178	1.20906	0.271517	0.920964
MIMAT0000146	12	mmu-miR-134-5p	miRNA	0.915163	-0.231545	1.1993	0.273462	0.920964
MIMAT0017055	17	mmu-miR-219a-1-3p	miRNA	-0.322872	1.54268	1.1912	0.275088	0.920964
MIMAT0004656	12	mmu-miR-345-3p	miRNA	-0.174875	5.33314	1.18672	0.275992	0.920964
MIMAT0019339	15	mmu-miR-28c	miRNA	-0.29459	2.12887	1.15127	0.283284	0.920964
MIMAT0000593	7	mmu-miR-344-3p	miRNA	0.442245	0.766883	1.14977	0.283597	0.920964
MIMAT0017023	X	mmu-miR-98-3p	miRNA	-0.232239	3.24897	1.14848	0.283867	0.920964
MIMAT0000616	19	mmu-miR-101b-3p	miRNA	-0.124564	9.62058	1.14387	0.284836	0.920964
MIMAT0000233	4	mmu-miR-200b-3p	miRNA	0.0906013	11.5821	1.13961	0.285734	0.920964
MIMAT0020637	1	mmu-miR-5126	miRNA	-0.709327	-0.107162	1.13954	0.28575	0.920964
MIMAT0016988	11	mmu-miR-144-5p	miRNA	-0.358253	6.61116	1.12791	0.288222	0.922698
MIMAT0004861	17	mmu-miR-877-5p	miRNA	-0.204105	3.11459	1.10261	0.293694	0.92425
MIMAT0014845	12	mmu-miR-3069-3p	miRNA	0.608469	-0.131737	1.09253	0.295912	0.92425
MIMAT0000129	1	mmu-miR-30a-3p	miRNA	0.13497	10.1641	1.09167	0.2961	0.92425
MIMAT0025105	18	mmu-miR-145b	miRNA	-0.568952	0.018146	1.08562	0.297444	0.92425
MIMAT0019349	9	mmu-miR-101c	miRNA	-0.160823	6.15427	1.07551	0.299703	0.92425
MIMAT0022356	10	mmu-miR-5615-3p	miRNA	-0.458585	0.425323	1.07153	0.3006	0.92425
MIMAT0000659	11	mmu-miR-212-3p	miRNA	0.339001	2.98896	1.06236	0.302678	0.92425
MIMAT0000549	X	mmu-miR-322-3p	miRNA	-0.155046	7.52308	1.05566	0.304208	0.92425
MIMAT0004622	16	mmu-let-7c-1-3p	miRNA	0.397277	1.11946	1.04676	0.306255	0.924579
MIMAT0009408	15	mmu-miR-1943-5p	miRNA	0.321749	1.50348	1.01414	0.313913	0.927352
MIMAT0004642	7	mmu-miR-330-5p	miRNA	0.151772	5.3097	1.01286	0.314218	0.927352
MIMAT0003508	X	mmu-miR-501-5p	miRNA	-0.3616	1.08307	1.0123	0.314353	0.927352
MIMAT0004704	6	mmu-miR-335-3p	miRNA	-0.178383	4.10409	1.0098	0.31495	0.927352
MIMAT0004684	X	mmu-miR-362-3p	miRNA	0.181972	4.63791	1.00069	0.317144	0.928085
MIMAT0003513	X	mmu-miR-505-3p	miRNA	-0.412029	0.236932	0.988752	0.320048	0.929287
MIMAT0000248	4	mmu-miR-30e-5p	miRNA	0.0859748	14.6935	0.978379	0.322599	0.929287
MIMAT0000210	1	mmu-miR-181a-5p	miRNA	0.0880781	15.0845	0.970845	0.324469	0.929287
MIMAT0017008	11	mmu-miR-301a-5p	miRNA	-0.432118	0.123077	0.9656	0.32578	0.929287
MIMAT0004934	4	mmu-miR-872-5p	miRNA	0.119036	7.39731	0.959567	0.327296	0.929287
MIMAT0003453	11	mmu-miR-497a-5p	miRNA	-0.129044	7.92532	0.948628	0.330069	0.931614
MIMAT0009437	7	mmu-miR-1964-3p	miRNA	-0.227965	2.70406	0.91273	0.339391	0.948896
MIMAT0000230	1	mmu-miR-199a-3p	miRNA	-0.115577	11.9497	0.907708	0.340723	0.948896
MIMAT0004187	11	mmu-miR-744-5p	miRNA	-0.135633	7.90572	0.889613	0.345582	0.948896
MIMAT0019348	11	mmu-miR-378b	miRNA	-0.159914	5.7011	0.877196	0.348971	0.948896
MIMAT0029906	10	mmu-miR-7688-5p	miRNA	-0.299281	1.0276	0.873608	0.349958	0.948896
MIMAT0017067	1	mmu-miR-181b-1-3p	miRNA	0.336144	1.57671	0.864247	0.352553	0.948896
MIMAT0017073	19	mmu-miR-194-2-3p	miRNA	-0.212174	3.49876	0.856828	0.354628	0.948896
MIMAT0027997	7	mmu-miR-7046-3p	miRNA	-0.217582	2.11642	0.853915	0.355447	0.948896
MIMAT0003782	X	mmu-miR-676-3p	miRNA	0.145888	5.75383	0.844784	0.358032	0.948896
MIMAT0014873	17	mmu-miR-3082-3p	miRNA	-0.195608	2.57299	0.840274	0.359318	0.948896
MIMAT0003741	2	mmu-miR-674-3p	miRNA	-0.178611	4.92777	0.838519	0.359821	0.948896
MIMAT0003735	X	mmu-miR-672-5p	miRNA	0.272975	1.98526	0.82675	0.363214	0.948896
MIMAT0000677	13	mmu-miR-7a-5p	miRNA	0.182293	3.06977	0.824512	0.363864	0.948896
MIMAT0003112	6	mmu-miR-489-3p	miRNA	0.228664	2.28893	0.823902	0.364042	0.948896
MIMAT0004540	3	mmu-miR-186-3p	miRNA	-0.260793	1.43323	0.809571	0.368247	0.953512
MIMAT0000216	18	mmu-miR-187-3p	miRNA	-0.120038	7.44184	0.795896	0.372323	0.953512
MIMAT0025138	14	mmu-miR-378c	miRNA	-0.113106	9.5682	0.790042	0.374087	0.953512
MIMAT0004935	4	mmu-miR-872-3p	miRNA	0.107327	7.41936	0.780404	0.377018	0.953512
MIMAT0000220	9	mmu-miR-190a-5p	miRNA	-0.11344	7.14889	0.756312	0.384485	0.953512
MIMAT0017049	5	mmu-miR-25-5p	miRNA	-0.465016	0.368634	0.753402	0.385401	0.953512
MIMAT0027797	14	mmu-miR-6948-3p	miRNA	-0.386327	0.300441	0.7508	0.386223	0.953512
MIMAT0004631	6	mmu-miR-29a-5p	miRNA	0.171191	4.25559	0.750385	0.386354	0.953512
MI0021908	3	mmu-let-7j	miRNA_primary_transcript	-0.311033	2.23218	0.745327	0.38796	0.953512
MIMAT0004632	1	mmu-miR-29c-5p	miRNA	0.144703	4.02135	0.73759	0.390434	0.953512
MIMAT0000545	X	mmu-miR-98-5p	miRNA	-0.118373	8.6076	0.733276	0.391823	0.953512
MIMAT0004665	5	mmu-miR-218-1-3p	miRNA	-0.23006	1.93188	0.718122	0.396761	0.953512
MIMAT0004869	X	mmu-miR-421-3p	miRNA	-0.149516	6.33045	0.715637	0.397579	0.953512
MIMAT0004522	13	mmu-miR-27b-5p	miRNA	0.13567	4.53147	0.698673	0.40323	0.953512
MIMAT0000766	6	mmu-miR-335-5p	miRNA	-0.135151	4.72754	0.69034	0.406049	0.953512
MIMAT0003728	X	mmu-miR-374b-3p	miRNA	-0.179604	2.20141	0.683511	0.40838	0.953512
MIMAT0004647	11	mmu-miR-338-5p	miRNA	0.266564	1.65108	0.679724	0.409682	0.953512
MIMAT0017351	1	mmu-miR-1981-3p	miRNA	-0.203917	4.27679	0.677342	0.410504	0.953512
MIMAT0005439	15	mmu-let-7c-2-3p	miRNA	0.104049	6.63449	0.670271	0.412957	0.953512
MIMAT0004620	13	mmu-let-7a-1-3p	miRNA	0.104055	6.63459	0.667756	0.413835	0.953512
MIMAT0003451	10	mmu-miR-677-5p	miRNA	-0.164944	2.81276	0.667458	0.413939	0.953512
MIMAT0000571	10	mmu-miR-331-3p	miRNA	-0.120121	5.39105	0.664187	0.415086	0.953512
MIMAT0004533	6	mmu-miR-141-5p	miRNA	0.209446	3.63577	0.641773	0.42307	0.953512
MIMAT0019341	3	mmu-miR-3963	miRNA	-0.175791	7.51826	0.634678	0.425645	0.953512
MIMAT0004667	2	mmu-miR-199b-3p	miRNA	-0.115578	10.9494	0.631861	0.426673	0.953512
MIMAT0000653	16	mmu-miR-28a-5p	miRNA	-0.109373	7.84676	0.624745	0.42929	0.953512
MIMAT0020629	7	mmu-miR-5121	miRNA	-0.268178	1.2945	0.623664	0.429689	0.953512
MIMAT0000229	1	mmu-miR-199a-5p	miRNA	0.106739	8.70965	0.621852	0.43036	0.953512
MIMAT0000144	11	mmu-miR-132-3p	miRNA	0.244048	5.26173	0.620925	0.430704	0.953512
MIMAT0000522	15	mmu-let-7b-5p	miRNA	0.114105	10.9321	0.620083	0.431016	0.953512
MIMAT0000150	8	mmu-miR-138-5p	miRNA	-0.152201	4.44183	0.605509	0.436484	0.953512
MIMAT0000667	15	mmu-miR-33-5p	miRNA	-0.163121	4.34355	0.604858	0.43673	0.953512
MIMAT0000656	7	mmu-miR-139-5p	miRNA	-0.121648	5.80188	0.598066	0.439317	0.953512
MIMAT0017206	8	mmu-miR-486a-3p	miRNA	-0.332082	2.47535	0.595298	0.440378	0.953512
MIMAT0003188	X	mmu-miR-503-5p	miRNA	-0.373041	0.613437	0.594401	0.440722	0.953512
MIMAT0027723	10	mmu-miR-6911-3p	miRNA	-0.271008	1.0533	0.59362	0.441023	0.953512
MIMAT0000152	8	mmu-miR-140-3p	miRNA	-0.0856077	10.1102	0.590414	0.442259	0.953512
MIMAT0017017	X	mmu-let-7f-2-3p	miRNA	-0.112119	5.45749	0.585922	0.444	0.953512
MIMAT0020607	11	mmu-miR-5100	miRNA	-0.280598	2.21206	0.584297	0.444633	0.953512
MIMAT0004545	4	mmu-miR-200b-5p	miRNA	0.123187	4.69775	0.578931	0.446732	0.953512
MIMAT0016982	1	mmu-miR-128-1-5p	miRNA	0.263272	0.794033	0.576288	0.447771	0.953512
MIMAT0000387	16	mmu-miR-130b-3p	miRNA	0.164378	3.11623	0.55683	0.45554	0.955916
MIMAT0017179	11	mmu-miR-365-2-5p	miRNA	0.203788	1.5918	0.556713	0.455587	0.955916
MIMAT0000383	13	mmu-let-7d-5p	miRNA	-0.0864991	10.0108	0.554352	0.456545	0.955916
MIMAT0036462	7	mmu-miR-9769-3p	miRNA	0.332015	0.170931	0.553439	0.456916	0.955916
MIMAT0009398	11	mmu-miR-1934-5p	miRNA	0.438725	0.00529787	0.534366	0.464777	0.957061
MIMAT0022375	12	mmu-miR-3073b-5p	miRNA	-0.206227	3.77368	0.529924	0.466639	0.957061
MIMAT0004828	7	mmu-miR-708-5p	miRNA	0.147009	3.4145	0.52869	0.467158	0.957061
MIMAT0014814	10	mmu-miR-3058-3p	miRNA	0.356327	0.179024	0.528068	0.46742	0.957061
MIMAT0000530	11	mmu-miR-21a-5p	miRNA	0.0859692	12.9632	0.52221	0.4699	0.957061
MIMAT0014944	8	mmu-miR-486b-3p	miRNA	-0.317254	2.10321	0.520022	0.470832	0.957061
MIMAT0004626	14	mmu-miR-18a-3p	miRNA	-0.240882	0.845108	0.511711	0.474399	0.957061
MIMAT0031420	1	mmu-miR-8114	miRNA	-0.191328	1.80393	0.50904	0.475555	0.957061
MIMAT0001090	12	mmu-miR-409-3p	miRNA	0.375672	0.586847	0.503664	0.477894	0.957061
MIMAT0027970	5	mmu-miR-7033-5p	miRNA	-0.305945	0.217149	0.50037	0.479337	0.957061
MIMAT0000672	2	mmu-miR-199b-5p	miRNA	-0.128067	4.25008	0.496803	0.480908	0.957061
MIMAT0016996	16	mmu-miR-185-3p	miRNA	-0.181934	1.79293	0.49102	0.483473	0.957061
MIMAT0000661	1	mmu-miR-214-3p	miRNA	0.107653	5.94947	0.483466	0.486857	0.957061
MIMAT0004943	6	mmu-miR-653-5p	miRNA	-0.135544	5.39117	0.478024	0.489319	0.957061
MIMAT0001081	6	mmu-miR-196b-5p	miRNA	-0.0726154	9.4101	0.476519	0.490003	0.957061
MIMAT0000122	10	mmu-let-7i-5p	miRNA	0.0989252	11.1105	0.476306	0.4901	0.957061
MIMAT0027789	13	mmu-miR-6944-3p	miRNA	-0.191481	2.46276	0.473083	0.491572	0.957061
MIMAT0000162	11	mmu-miR-152-3p	miRNA	0.0789278	7.5679	0.468693	0.493589	0.957081
MIMAT0004859	16	mmu-miR-193b-3p	miRNA	0.18213	4.66946	0.46341	0.496035	0.957929
MIMAT0000651	14	mmu-miR-19a-3p	miRNA	0.123755	4.71717	0.458528	0.498313	0.958448
MIMAT0004877	2	mmu-miR-466c-5p	miRNA	0.320428	0.202024	0.453685	0.50059	0.958962
MIMAT0000523	15	mmu-let-7c-5p	miRNA	0.0806891	13.6363	0.445159	0.504643	0.962634
MIMAT0004529	16	mmu-miR-125b-2-3p	miRNA	0.0905294	7.45995	0.441201	0.506543	0.962634
MIMAT0004617	6	mmu-miR-148a-5p	miRNA	0.274704	3.4198	0.424108	0.514894	0.965402
MIMAT0003509	X	mmu-miR-501-3p	miRNA	0.104666	5.90219	0.418484	0.517695	0.965402
MIMAT0000224	1	mmu-miR-194-5p	miRNA	-0.0839229	12.1596	0.416992	0.518442	0.965402
MIMAT0017268	13	mmu-miR-874-5p	miRNA	-0.132509	4.33172	0.415426	0.519228	0.965402
MIMAT0004942	14	mmu-miR-598-3p	miRNA	0.185081	2.42753	0.394014	0.530197	0.965402
MIMAT0000649	14	mmu-miR-17-5p	miRNA	0.072668	6.58645	0.39108	0.531732	0.965402
MIMAT0000536	1	mmu-miR-29c-3p	miRNA	-0.0723068	9.48227	0.377798	0.538784	0.965402
MIMAT0017018	3	mmu-miR-16-2-3p	miRNA	-0.150451	1.92176	0.371384	0.542251	0.965402
MIMAT0004629	11	mmu-miR-22-5p	miRNA	0.0980009	5.14408	0.370529	0.542716	0.965402
MIMAT0000124	3	mmu-miR-15b-5p	miRNA	0.100258	5.47649	0.367234	0.544516	0.965402
MIMAT0000524	17	mmu-let-7e-5p	miRNA	0.0869545	8.96151	0.366146	0.545113	0.965402
MIMAT0019340	1	mmu-miR-3962	miRNA	-0.233889	0.681011	0.364857	0.545821	0.965402
MIMAT0004886	2	mmu-miR-467d-5p	miRNA	-0.217945	0.954057	0.359177	0.548964	0.965402
MIMAT0027943	4	mmu-miR-7019-3p	miRNA	-0.274445	0.279788	0.358794	0.549177	0.965402
MIMAT0027805	15	mmu-miR-6952-3p	miRNA	0.24462	0.425384	0.358486	0.549348	0.965402
MIMAT0000654	4	mmu-miR-32-5p	miRNA	-0.0955202	5.91537	0.355532	0.550998	0.965402
MIMAT0000209	2	mmu-miR-129-5p	miRNA	0.219085	3.29751	0.352771	0.552549	0.965402
MIMAT0004781	X	mmu-miR-532-3p	miRNA	-0.120002	3.82047	0.352291	0.552819	0.965402
MIMAT0004633	8	mmu-miR-27a-5p	miRNA	0.143385	2.38065	0.352217	0.552861	0.965402
MIMAT0000569	7	mmu-miR-330-3p	miRNA	0.160714	2.52002	0.351561	0.553231	0.965402
MIMAT0049851	18	mmu-miR-12191-3p	miRNA	0.140773	2.40861	0.350343	0.553919	0.965402
MIMAT0004790	X	mmu-miR-503-3p	miRNA	0.141533	2.66056	0.349665	0.554303	0.965402
MIMAT0000121	9	mmu-let-7g-5p	miRNA	-0.0547041	11.8579	0.349176	0.55458	0.965402
MIMAT0017058	10	mmu-miR-26a-2-3p	miRNA	0.155162	1.99648	0.344681	0.557139	0.965402
MIMAT0014842	12	mmu-miR-3068-5p	miRNA	0.156318	2.17418	0.340834	0.559348	0.965402
MIMAT0017036	15	mmu-miR-148b-5p	miRNA	-0.0976545	4.71894	0.33863	0.560621	0.965402
MIMAT0000218	13	mmu-miR-24-1-5p	miRNA	-0.122443	2.66959	0.333919	0.56336	0.966629
MIMAT0017260	X	mmu-miR-652-5p	miRNA	0.279957	0.0611736	0.326553	0.567696	0.967703
MIMAT0014917	6	mmu-miR-3098-5p	miRNA	0.263164	0.0581407	0.324985	0.568627	0.967703
MIMAT0000237	19	mmu-miR-204-5p	miRNA	0.0665319	7.92689	0.322561	0.570072	0.967703
MIMAT0003731	5	mmu-miR-671-5p	miRNA	-0.112785	3.8283	0.311997	0.576457	0.9702
MIMAT0003187	X	mmu-miR-20b-5p	miRNA	0.109384	3.93409	0.310253	0.577525	0.9702
MIMAT0017012	19	mmu-miR-192-3p	miRNA	-0.104815	4.06986	0.309102	0.578232	0.9702
MIMAT0017170	6	mmu-miR-196b-3p	miRNA	-0.145187	1.84751	0.305409	0.580511	0.9702
MIMAT0004649	5	mmu-miR-339-3p	miRNA	-0.0843796	6.07612	0.302136	0.582546	0.9702
MIMAT0000650	14	mmu-miR-17-3p	miRNA	0.106897	3.79693	0.299518	0.584185	0.9702
MIMAT0003711	X	mmu-miR-652-3p	miRNA	0.0686395	7.09369	0.293673	0.587876	0.9702
MIMAT0000217	X	mmu-miR-188-5p	miRNA	-0.0892657	4.34577	0.291242	0.589426	0.9702
MIMAT0000609	X	mmu-miR-351-5p	miRNA	-0.0736591	9.15923	0.283338	0.594521	0.9702
MIMAT0000743	12	mmu-miR-379-5p	miRNA	0.308119	0.413697	0.282582	0.595014	0.9702
MIMAT0003127	16	mmu-miR-484	miRNA	-0.0657694	7.8647	0.279798	0.596834	0.9702
MIMAT0016994	6	mmu-miR-129-1-3p	miRNA	0.194984	0.966489	0.278181	0.597896	0.9702
MIMAT0014943	8	mmu-miR-486b-5p	miRNA	-0.163653	12.1318	0.275232	0.599843	0.9702
MIMAT0003130	8	mmu-miR-486a-5p	miRNA	-0.163618	12.1327	0.274967	0.600019	0.9702
MIMAT0004670	13	mmu-miR-7a-1-3p	miRNA	-0.11881	2.24655	0.268341	0.604447	0.970287
MIMAT0000671	X	mmu-miR-224-5p	miRNA	0.170299	3.30476	0.25903	0.610788	0.970287
MIMAT0000584	5	mmu-miR-339-5p	miRNA	-0.075547	6.10988	0.256965	0.612213	0.970287
MIMAT0004523	6	mmu-miR-29b-1-5p	miRNA	0.196893	1.1391	0.253969	0.614294	0.970287
MIMAT0000221	9	mmu-miR-191-5p	miRNA	0.0411758	12.6468	0.252499	0.615321	0.970287
MIMAT0003783	15	mmu-miR-615-3p	miRNA	0.0738236	6.34332	0.247437	0.618885	0.970287
MIMAT0004547	12	mmu-miR-203-5p	miRNA	-0.166862	0.972916	0.245995	0.619909	0.970287
MIMAT0017346	2	mmu-miR-669m-5p	miRNA	0.411049	-0.366966	0.245428	0.620313	0.970287
MIMAT0000531	11	mmu-miR-22-3p	miRNA	-0.0444545	15.7753	0.244373	0.621066	0.970287
MIMAT0004664	1	mmu-miR-214-5p	miRNA	-0.106107	3.81948	0.241401	0.623196	0.970287
MIMAT0000555	11	mmu-miR-324-5p	miRNA	-0.0945187	4.58994	0.240034	0.624182	0.970287
MIMAT0004820	11	mmu-miR-744-3p	miRNA	-0.085121	3.31077	0.239618	0.624482	0.970287
MIMAT0001342	9	mmu-miR-425-3p	miRNA	-0.107744	3.71977	0.236273	0.626911	0.970898
MIMAT0017075	X	mmu-miR-361-3p	miRNA	-0.0701374	5.63458	0.228613	0.632554	0.971913
MIMAT0000711	11	mmu-miR-365-3p	miRNA	0.0604713	7.66515	0.228128	0.632915	0.971913
MIMAT0003490	4	mmu-miR-700-3p	miRNA	-0.168497	1.40951	0.222511	0.637133	0.971913
MIMAT0004628	11	mmu-miR-21a-3p	miRNA	0.0844125	6.40832	0.221458	0.637931	0.971913
MIMAT0004747	12	mmu-miR-411-5p	miRNA	0.186368	5.07239	0.221001	0.638278	0.971913
MIMAT0004625	14	mmu-miR-16-1-3p	miRNA	0.0916308	3.30044	0.217466	0.640978	0.971913
MIMAT0004539	6	mmu-miR-183-3p	miRNA	0.185836	1.35074	0.216358	0.641829	0.971913
MIMAT0000708	X	mmu-miR-363-3p	miRNA	0.082322	4.36903	0.212529	0.644792	0.97331
MIMAT0014843	12	mmu-miR-3068-3p	miRNA	-0.0783779	5.18417	0.206595	0.649449	0.97707
MIMAT0000159	1	mmu-miR-149-5p	miRNA	-0.0617445	7.28998	0.198727	0.65575	0.97707
MIMAT0000534	1	mmu-miR-26b-5p	miRNA	0.0368526	12.4202	0.195477	0.658397	0.97707
MIMAT0000215	3	mmu-miR-186-5p	miRNA	-0.0496353	10.2749	0.194837	0.658921	0.97707
MIMAT0017246	10	mmu-miR-677-3p	miRNA	-0.148252	1.11158	0.190386	0.662595	0.97707
MIMAT0000386	5	mmu-miR-106b-5p	miRNA	0.0540073	6.09322	0.182828	0.668954	0.97707
MIMAT0000586	11	mmu-miR-340-3p	miRNA	0.0836483	3.99496	0.18177	0.669856	0.97707
MIMAT0000518	11	mmu-miR-196a-5p	miRNA	-0.0618886	9.80372	0.181053	0.670469	0.97707
MIMAT0019136	16	mmu-miR-1306-5p	miRNA	-0.168279	0.604129	0.179167	0.67209	0.97707
MIMAT0017048	19	mmu-miR-107-5p	miRNA	0.214803	0.888372	0.176192	0.674666	0.97707
MIMAT0000214	16	mmu-miR-185-5p	miRNA	-0.0723574	5.48185	0.156538	0.692364	0.97707
MIMAT0003479	2	mmu-miR-669c-5p	miRNA	0.149716	0.415917	0.154691	0.694092	0.97707
MIMAT0003492	5	mmu-miR-702-3p	miRNA	0.149408	0.350081	0.150054	0.698484	0.97707
MIMAT0000746	12	mmu-miR-381-3p	miRNA	-0.14037	2.54582	0.147301	0.701128	0.97707
MIMAT0000219	13	mmu-miR-24-3p	miRNA	0.0463959	10.6491	0.146676	0.701732	0.97707
MIMAT0005293	2	mmu-miR-467e-5p	miRNA	0.17565	0.255351	0.145365	0.703005	0.97707
MIMAT0016991	11	mmu-miR-152-5p	miRNA	0.0516118	5.95466	0.144423	0.703923	0.97707
MIMAT0027729	10	mmu-miR-6914-3p	miRNA	-0.145706	0.841647	0.143696	0.704634	0.97707
MIMAT0000556	11	mmu-miR-324-3p	miRNA	0.0735592	3.81397	0.142266	0.706039	0.97707
MIMAT0001091	12	mmu-miR-410-3p	miRNA	0.127047	2.27677	0.138384	0.709892	0.97707
MIMAT0004536	15	mmu-miR-151-5p	miRNA	-0.0442483	10.2508	0.136248	0.712039	0.97707
MIMAT0009406	15	mmu-miR-1941-3p	miRNA	-0.165925	0.0694919	0.132794	0.715553	0.97707
MIMAT0000528	14	mmu-miR-18a-5p	miRNA	0.0662801	3.20757	0.131085	0.71731	0.97707
MIMAT0000669	X	mmu-miR-221-3p	miRNA	0.040094	9.54406	0.128942	0.719531	0.97707
MIMAT0001632	11	mmu-miR-451a	miRNA	-0.110266	9.65872	0.126796	0.721777	0.97707
MIMAT0027935	4	mmu-miR-7015-3p	miRNA	-0.111328	1.82012	0.120144	0.728878	0.97707
MIMAT0004853	13	mmu-miR-874-3p	miRNA	-0.070384	6.54859	0.119306	0.729788	0.97707
MIMAT0001537	4	mmu-miR-429-3p	miRNA	-0.0407622	10.7029	0.11874	0.730405	0.97707
MIMAT0005859	X	mmu-miR-1198-5p	miRNA	0.0534161	5.07479	0.113773	0.735889	0.97707
MIMAT0017013	11	mmu-miR-196a-1-3p	miRNA	0.0683985	3.53901	0.113741	0.735924	0.97707
MIMAT0000137	2	mmu-miR-126a-5p	miRNA	-0.0326442	13.1459	0.111412	0.738542	0.97707
MIMAT0014938	7	mmu-miR-3103-3p	miRNA	0.196085	-0.0748465	0.111134	0.738857	0.97707
MIMAT0031397	15	mmu-miR-1291	miRNA	0.160199	0.518322	0.109406	0.740822	0.97707
MIMAT0004616	4	mmu-miR-30c-1-3p	miRNA	-0.0484659	6.17876	0.107383	0.743143	0.97707
MIMAT0027879	19	mmu-miR-6988-3p	miRNA	-0.118705	0.717009	0.106983	0.743606	0.97707
MIMAT0017016	17	mmu-let-7e-3p	miRNA	-0.0621393	3.70174	0.106317	0.744376	0.97707
MIMAT0004534	18	mmu-miR-145a-3p	miRNA	-0.0397713	7.3563	0.0999846	0.751848	0.97707
MIMAT0004669	9	mmu-miR-125b-1-3p	miRNA	0.125694	3.30212	0.0993946	0.752557	0.97707
MIMAT0003512	X	mmu-miR-450b-3p	miRNA	0.125553	0.374451	0.0990021	0.75303	0.97707
MIMAT0004821	5	mmu-miR-671-3p	miRNA	0.0397325	5.80879	0.0971388	0.755291	0.97707
MIMAT0004643	10	mmu-miR-331-5p	miRNA	0.111736	0.544794	0.0969183	0.75556	0.97707
MIMAT0003170	12	mmu-miR-541-5p	miRNA	0.133333	3.51579	0.0935785	0.759676	0.97707
MIMAT0003740	2	mmu-miR-674-5p	miRNA	0.0701724	3.8977	0.0906715	0.763325	0.97707
MIMAT0017353	1	mmu-miR-664-5p	miRNA	-0.0664506	2.82727	0.0888074	0.765699	0.97707
MIMAT0017000	11	mmu-miR-195a-3p	miRNA	-0.0542997	3.85219	0.0873	0.767638	0.97707
MIMAT0009458	1	mmu-miR-1981-5p	miRNA	0.0630893	3.89341	0.0866516	0.768478	0.97707
MIMAT0017006	18	mmu-miR-143-5p	miRNA	-0.0554702	3.63299	0.0830622	0.77319	0.97707
MIMAT0028421	4	mmu-miR-7226-3p	miRNA	-0.0719789	1.96762	0.0800858	0.777181	0.97707
MIMAT0000125	13	mmu-miR-23b-3p	miRNA	-0.0346779	10.16	0.0776481	0.78051	0.97707
MIMAT0004619	4	mmu-miR-200a-5p	miRNA	-0.0384076	6.21448	0.0773459	0.780927	0.97707
MIMAT0004894	5	mmu-miR-574-3p	miRNA	0.046939	4.99301	0.0760879	0.782671	0.97707
MIMAT0000379	11	mmu-miR-301a-3p	miRNA	-0.0303981	9.01659	0.0759663	0.78284	0.97707
MIMAT0016998	9	mmu-miR-190a-3p	miRNA	-0.0548424	2.74738	0.0758956	0.782939	0.97707
MIMAT0031410	1	mmu-miR-3535	miRNA	-0.0552749	3.91632	0.0750926	0.784061	0.97707
MIMAT0004521	3	mmu-miR-15b-3p	miRNA	-0.0734176	2.43553	0.0746584	0.784671	0.97707
MIMAT0016997	18	mmu-miR-187-5p	miRNA	-0.0618867	2.55542	0.072983	0.787042	0.97707
MIMAT0020608	12	mmu-miR-5101	miRNA	-0.0966988	0.678887	0.0679554	0.794337	0.97707
MIMAT0000378	12	mmu-miR-300-3p	miRNA	-0.089785	2.25136	0.0676215	0.794832	0.97707
MIMAT0028009	7	mmu-miR-7052-3p	miRNA	-0.134702	-0.0203983	0.066862	0.795962	0.97707
MIMAT0003151	18	mmu-miR-378a-3p	miRNA	-0.0233791	13.9068	0.066769	0.796101	0.97707
MIMAT0004630	1	mmu-miR-26b-3p	miRNA	0.0468261	4.6784	0.0658572	0.797467	0.97707
MIMAT0004899	3	mmu-miR-92b-3p	miRNA	0.0442977	7.89596	0.0650863	0.79863	0.97707
MIMAT0000537	8	mmu-miR-27a-3p	miRNA	0.0210797	13.9322	0.0629884	0.801833	0.97707
MIMAT0004520	10	mmu-let-7i-3p	miRNA	0.0464227	3.28022	0.0624276	0.802699	0.97707
MIMAT0004651	11	mmu-miR-340-5p	miRNA	0.0275583	9.29445	0.0623661	0.802795	0.97707
MIMAT0009455	13	mmu-miR-1983	miRNA	0.105823	0.603249	0.0622738	0.802938	0.97707
MIMAT0004825	11	mmu-miR-423-5p	miRNA	-0.030762	7.61887	0.0617559	0.803742	0.97707
MIMAT0014806	12	mmu-miR-1843a-3p	miRNA	-0.0569258	2.59457	0.0615875	0.804004	0.97707
MIMAT0027793	14	mmu-miR-6946-3p	miRNA	0.105431	0.240283	0.0574279	0.810608	0.97707
MIMAT0004542	9	mmu-miR-191-3p	miRNA	-0.0471163	3.12484	0.0569806	0.811334	0.97707
MIMAT0004837	15	mmu-miR-615-5p	miRNA	0.109381	1.43331	0.0569244	0.811425	0.97707
MIMAT0017281	2	mmu-miR-511-3p	miRNA	0.0835699	0.698616	0.0551249	0.814374	0.97707
MIMAT0019346	1	mmu-miR-1843b-3p	miRNA	-0.0488551	3.75402	0.055117	0.814387	0.97707
MIMAT0000236	12	mmu-miR-203-3p	miRNA	-0.0271398	8.71819	0.0550323	0.814527	0.97707
MIMAT0016981	16	mmu-miR-99a-3p	miRNA	0.03581	5.30026	0.054932	0.814693	0.97707
MIMAT0019345	1	mmu-miR-1843b-5p	miRNA	0.0315021	6.95561	0.0536451	0.816838	0.97707
MIMAT0024857	9	mmu-miR-6236	miRNA	0.126405	6.34905	0.0508302	0.821625	0.97707
MIMAT0000138	2	mmu-miR-126a-3p	miRNA	0.0232896	11.4479	0.049915	0.823211	0.97707
MIMAT0000666	14	mmu-miR-320-3p	miRNA	-0.0264076	7.83835	0.0489927	0.824825	0.97707
MIMAT0005849	7	mmu-miR-1191a	miRNA	0.0823646	0.72763	0.048135	0.826341	0.97707
MIMAT0005440	8	mmu-miR-24-2-5p	miRNA	0.029897	6.81948	0.0473146	0.827804	0.97707
MIMAT0004618	15	mmu-miR-196a-2-3p	miRNA	0.0490625	4.07935	0.0464647	0.829333	0.97707
MIMAT0024861	5	mmu-miR-6240	miRNA	0.148874	5.23461	0.0450998	0.831821	0.97707
MIMAT0004621	15	mmu-let-7b-3p	miRNA	0.0305599	5.9414	0.0449213	0.832149	0.97707
MIMAT0014874	17	mmu-miR-3083-5p	miRNA	-0.095258	0.0917032	0.0442273	0.833431	0.97707
MIMAT0000739	1	mmu-miR-375-3p	miRNA	-0.0326528	8.69934	0.0438681	0.834099	0.97707
MIMAT0028417	2	mmu-miR-7224-3p	miRNA	-0.0702925	1.0954	0.0433332	0.835099	0.97707
MIMAT0001422	12	mmu-miR-434-3p	miRNA	0.0675267	4.36721	0.0430843	0.835567	0.97707
MIMAT0020632	8	mmu-miR-3473d	miRNA	-0.0719143	1.13728	0.0414984	0.838579	0.97707
MIMAT0009413	16	mmu-miR-1947-5p	miRNA	0.0401975	3.10817	0.0405416	0.840425	0.97707
MIMAT0004653	12	mmu-miR-342-5p	miRNA	-0.0979491	0.681783	0.0389712	0.843506	0.97707
MIMAT0003781	X	mmu-miR-676-5p	miRNA	-0.0362572	3.85392	0.0371121	0.847237	0.97707
MIMAT0014822	10	mmu-miR-3057-5p	miRNA	0.0492703	3.3202	0.036194	0.849115	0.97707
MIMAT0002889	X	mmu-miR-532-5p	miRNA	-0.026564	7.71343	0.0358294	0.849868	0.97707
MIMAT0022376	12	mmu-miR-3073b-3p	miRNA	0.0447612	3.93688	0.0352198	0.851136	0.97707
MIMAT0000151	8	mmu-miR-140-5p	miRNA	-0.0268751	6.02466	0.0351637	0.851253	0.97707
MIMAT0000141	2	mmu-miR-130a-3p	miRNA	0.0203428	10.0054	0.0340654	0.853568	0.97707
MIMAT0000525	13	mmu-let-7f-5p	miRNA	-0.0150331	14.6405	0.0338158	0.854099	0.97707
MIMAT0004661	16	mmu-miR-28a-3p	miRNA	-0.0272292	6.23593	0.0336158	0.854526	0.97707
MIMAT0015219	X	mmu-miR-3475-3p	miRNA	0.0931742	0.766878	0.0333884	0.855014	0.97707
MIMAT0000670	X	mmu-miR-222-3p	miRNA	-0.0229821	8.40902	0.0328157	0.856249	0.97707
MIMAT0000540	5	mmu-miR-93-5p	miRNA	-0.0187861	9.56334	0.0322453	0.85749	0.97707
MIMAT0003454	11	mmu-miR-423-3p	miRNA	-0.0218102	8.12301	0.0310433	0.860144	0.97707
MIMAT0000519	4	mmu-miR-200a-3p	miRNA	0.0186893	10.7935	0.0302078	0.862019	0.97707
MIMAT0000582	11	mmu-miR-338-3p	miRNA	-0.0234043	5.384	0.0260755	0.871716	0.97707
MIMAT0000247	18	mmu-miR-143-3p	miRNA	-0.017448	15.8165	0.0258121	0.87236	0.97707
MIMAT0003511	X	mmu-miR-450b-5p	miRNA	0.0259045	4.9888	0.0256866	0.872668	0.97707
MIMAT0049829	11	mmu-miR-12182-3p	miRNA	0.063062	0.746048	0.0251201	0.874068	0.97707
MIMAT0001546	X	mmu-miR-450a-5p	miRNA	0.0215228	6.83417	0.0244429	0.875763	0.97707
MIMAT0017066	14	mmu-miR-92a-1-5p	miRNA	-0.0420961	3.66799	0.0235321	0.878081	0.97707
MIMAT0014861	14	mmu-miR-3076-3p	miRNA	-0.0640288	0.509718	0.0228406	0.879872	0.97707
MIMAT0014936	7	mmu-miR-3102-3p	miRNA	-0.0301966	3.53274	0.0223888	0.881057	0.97707
MIMAT0000742	18	mmu-miR-378a-5p	miRNA	0.0211996	6.49566	0.0222252	0.88149	0.97707
MIMAT0004750	9	mmu-miR-425-5p	miRNA	-0.0173405	8.0329	0.0211454	0.884383	0.97707
MIMAT0003172	X	mmu-miR-542-3p	miRNA	0.0230863	4.91218	0.021059	0.884618	0.97707
MIMAT0000595	12	mmu-miR-345-5p	miRNA	0.0238463	4.60592	0.0209579	0.884894	0.97707
MIMAT0000521	13	mmu-let-7a-5p	miRNA	-0.0122065	13.3263	0.0187135	0.891191	0.981751
MIMAT0004583	16	mmu-miR-130b-5p	miRNA	0.0474568	0.627319	0.0152761	0.901635	0.984436
MIMAT0000384	13	mmu-let-7d-3p	miRNA	0.0153607	7.94567	0.0152486	0.901723	0.984436
MIMAT0000157	18	mmu-miR-145a-5p	miRNA	0.0162034	9.24444	0.0151616	0.902002	0.984436
MIMAT0000126	13	mmu-miR-27b-3p	miRNA	0.0097388	14.7088	0.0148652	0.90296	0.984436
MIMAT0004862	17	mmu-miR-877-3p	miRNA	0.031168	2.04933	0.0141116	0.90544	0.984436
MIMAT0004532	12	mmu-miR-136-3p	miRNA	-0.0367307	3.32827	0.0134681	0.907611	0.984436
MIMAT0003727	X	mmu-miR-374b-5p	miRNA	-0.0208456	4.61127	0.0123346	0.911568	0.984436
MIMAT0001542	13	mmu-miR-449a-5p	miRNA	0.0633699	0.332246	0.0120772	0.912491	0.984436
MIMAT0031418	6	mmu-miR-8112	miRNA	-0.0321503	1.15795	0.0111065	0.916068	0.984436
MIMAT0004582	5	mmu-miR-106b-3p	miRNA	-0.0165428	5.16691	0.0100002	0.920344	0.984436
MIMAT0000704	X	mmu-miR-361-5p	miRNA	0.012244	6.02438	0.00977741	0.921233	0.984436
MIMAT0004324	8	mmu-miR-181d-5p	miRNA	-0.0142401	6.65993	0.00962306	0.921855	0.984436
MIMAT0027343	11	mmu-miR-6516-5p	miRNA	0.0374829	0.742959	0.00958441	0.922012	0.984436
MIMAT0000664	17	mmu-miR-219a-5p	miRNA	0.0244617	2.50394	0.00945901	0.922522	0.984436
MIMAT0000580	15	mmu-miR-148b-3p	miRNA	-0.0100442	9.10941	0.00815141	0.928061	0.988136
MIMAT0000139	12	mmu-miR-127-3p	miRNA	0.0254616	7.07324	0.00641456	0.936165	0.99312
MIMAT0014805	12	mmu-miR-1843a-5p	miRNA	0.00987117	7.51104	0.00626616	0.936906	0.99312
MIMAT0017068	8	mmu-miR-181c-3p	miRNA	0.00975523	5.75425	0.00482589	0.944617	0.996271
MIMAT0000225	11	mmu-miR-195a-5p	miRNA	-0.00986295	7.9545	0.0047933	0.944804	0.996271
MIMAT0027833	17	mmu-miR-3547-3p	miRNA	-0.0271003	0.604276	0.00456287	0.946145	0.996271
MIMAT0017060	X	mmu-miR-221-5p	miRNA	0.00954595	4.823	0.00395644	0.949846	0.996718
MIMAT0017256	4	mmu-miR-700-5p	miRNA	-0.0138054	2.6741	0.0038153	0.950747	0.996718
MIMAT0004525	17	mmu-miR-99b-3p	miRNA	0.0101609	4.19809	0.003436	0.953257	0.997157
MIMAT0000588	12	mmu-miR-341-3p	miRNA	0.0371946	0.0958742	0.00267207	0.958774	0.998916
MIMAT0014935	7	mmu-miR-3102-3p.2-3p	miRNA	-0.0142957	1.43454	0.00199091	0.964411	0.998916
MIMAT0005833	2	mmu-miR-669d-5p	miRNA	0.0275892	0.064921	0.00193408	0.964922	0.998916
MIMAT0003507	X	mmu-miR-500-3p	miRNA	0.00750637	4.11952	0.00154485	0.968648	0.998916
MIMAT0004936	4	mmu-miR-873a-5p	miRNA	-0.0219212	0.0530804	0.00127043	0.971567	0.998916
MIMAT0009397	11	mmu-miR-1933-3p	miRNA	0.0188129	0.0589615	0.00126428	0.971636	0.998916
MIMAT0004528	17	mmu-miR-125a-3p	miRNA	-0.00655389	3.02528	0.000944375	0.975484	0.998916
MIMAT0001421	12	mmu-miR-434-5p	miRNA	-0.0119086	1.73149	0.000907045	0.975974	0.998916
MIMAT0000161	15	mmu-miR-151-3p	miRNA	-0.00320386	10.9556	0.00084429	0.976819	0.998916
MIMAT0000148	12	mmu-miR-136-5p	miRNA	-0.0122059	2.6276	0.000813013	0.977253	0.998916
MIMAT0000673	1	mmu-miR-181b-5p	miRNA	-0.00300983	10.8163	0.00071938	0.978602	0.998916
MIMAT0000652	5	mmu-miR-25-3p	miRNA	0.00261385	9.62525	0.000581585	0.98076	0.998916
MIMAT0000548	X	mmu-miR-322-5p	miRNA	0.00245168	8.84434	0.000448983	0.983095	0.998916
MIMAT0000223	11	mmu-miR-193a-3p	miRNA	0.00161309	8.16742	0.000168336	0.989648	0.998916
MIMAT0004666	15	mmu-miR-33-3p	miRNA	0.00268485	2.44502	0.000153053	0.990129	0.998916
MIMAT0009456	7	mmu-miR-1839-5p	miRNA	-0.000947284	7.34086	6.61799e-05	0.993509	0.998916
MIMAT0000140	1	mmu-miR-128-3p	miRNA	0.00107841	6.48719	4.96902e-05	0.994376	0.998916
MIMAT0028057	8	mmu-miR-7075-3p	miRNA	0.00168737	0.228398	1.35662e-05	0.997061	0.998916
MIMAT0000249	4	mmu-miR-30e-3p	miRNA	-0.00039943	9.80676	1.31906e-05	0.997102	0.998916
MIMAT0016983	2	mmu-miR-130a-5p	miRNA	-0.00116968	0.183656	7.26436e-06	0.99785	0.998916
MIMAT0000674	8	mmu-miR-181c-5p	miRNA	0.000173423	10.1195	1.84628e-06	0.998916	0.998916

## Sheet: Liver_Igf2-KI_Zbed6-KO
id	chr	gene	type	logFC	logCPM	LR	PValue	FDR
MIMAT0000142	13	mmu-miR-9-5p	miRNA	-2.51643	1.36166	19.6419	9.33985e-06	0.00450181
MIMAT0001091	12	mmu-miR-410-3p	miRNA	-1.20164	1.64168	11.4546	0.000713157	0.171871
MIMAT0004842	5	mmu-miR-879-5p	miRNA	0.737096	3.02886	8.36646	0.00382209	0.614083
MIMAT0000160	7	mmu-miR-150-5p	miRNA	0.498416	7.80553	7.32416	0.00680337	0.700328
MIMAT0004535	7	mmu-miR-150-3p	miRNA	1.31122	0.319775	7.2063	0.00726482	0.700328
MIMAT0014829	11	mmu-miR-3061-3p	miRNA	-1.65004	0.0951927	6.54121	0.0105404	0.846744
MIMAT0003730	6	mmu-miR-592-5p	miRNA	-1.56338	0.90913	5.92429	0.0149336	0.910482
MIMAT0004622	16	mmu-let-7c-1-3p	miRNA	1.0754	0.677966	5.71728	0.0167987	0.910482
MIMAT0002111	X	mmu-miR-470-5p	miRNA	-1.99715	-0.211165	5.61624	0.0177947	0.910482
MIMAT0019347	5	mmu-miR-3965	miRNA	-1.99495	0.0186535	5.42751	0.0198219	0.910482
MIMAT0003471	13	mmu-miR-692	miRNA	-1.25807	0.358853	5.24422	0.0220197	0.910482
MIMAT0022356	10	mmu-miR-5615-3p	miRNA	0.942991	0.65069	5.07148	0.0243226	0.910482
MIMAT0049851	18	mmu-miR-12191-3p	miRNA	-0.781814	2.10738	5.05489	0.0245566	0.910482
MIMAT0014800	12	mmu-miR-1247-5p	miRNA	0.59797	6.64447	4.88393	0.0271079	0.914301
MIMAT0003507	X	mmu-miR-500-3p	miRNA	-0.519824	3.54052	4.73999	0.0294693	0.914301
MIMAT0020629	7	mmu-miR-5121	miRNA	-0.690893	1.74486	4.64235	0.0311923	0.914301
MIMAT0000739	1	mmu-miR-375-3p	miRNA	-0.772093	4.11754	4.58531	0.0322471	0.914301
MIMAT0004540	3	mmu-miR-186-3p	miRNA	-0.886057	0.763735	4.48364	0.0342207	0.916354
MIMAT0017046	19	mmu-miR-101b-5p	miRNA	0.515129	2.31706	4.32507	0.0375549	0.952709
MIMAT0010560	15	mmu-miR-1249-3p	miRNA	0.368903	4.26055	4.17192	0.0410992	0.990491
MIMAT0005292	13	mmu-miR-582-3p	miRNA	-0.91994	1.96647	4.03579	0.0445449	0.995985
MIMAT0017068	8	mmu-miR-181c-3p	miRNA	0.603378	4.31646	3.60977	0.057441	0.995985
MIMAT0017052	7	mmu-miR-210-5p	miRNA	0.754732	1.65261	3.56772	0.058913	0.995985
MIMAT0014873	17	mmu-miR-3082-3p	miRNA	-0.457135	2.68638	3.40644	0.0649422	0.995985
MIMAT0004857	2	mmu-miR-147-3p	miRNA	1.10072	-0.0690142	3.36897	0.0664353	0.995985
MIMAT0016994	6	mmu-miR-129-1-3p	miRNA	-0.790982	0.55579	3.2364	0.0720187	0.995985
MIMAT0000159	1	mmu-miR-149-5p	miRNA	0.555201	6.10448	3.1938	0.073918	0.995985
MIMAT0000661	1	mmu-miR-214-3p	miRNA	0.397893	5.36761	3.18882	0.0741434	0.995985
MIMAT0000233	4	mmu-miR-200b-3p	miRNA	0.686005	6.60847	3.16007	0.07546	0.995985
MIMAT0003171	X	mmu-miR-542-5p	miRNA	-0.777915	0.983678	3.15581	0.075657	0.995985
MIMAT0000670	X	mmu-miR-222-3p	miRNA	-0.427493	6.70586	3.11232	0.0777022	0.995985
MIMAT0017053	11	mmu-miR-212-5p	miRNA	0.520731	1.99173	3.05594	0.0804427	0.995985
MIMAT0000133	4	mmu-miR-101a-3p	miRNA	-0.211284	13.3748	2.97008	0.0848178	0.995985
MIMAT0020606	12	mmu-miR-5099	miRNA	0.273942	8.28387	2.96696	0.0849815	0.995985
MIMAT0000149	3	mmu-miR-137-3p	miRNA	-0.48753	3.96877	2.9579	0.0854586	0.995985
MIMAT0000656	7	mmu-miR-139-5p	miRNA	-0.244827	6.73713	2.90683	0.0882051	0.995985
MIMAT0000586	11	mmu-miR-340-3p	miRNA	0.404617	4.27899	2.90139	0.0885032	0.995985
MIMAT0000208	2	mmu-miR-10b-5p	miRNA	-0.902973	8.05713	2.89415	0.0889018	0.995985
MIMAT0000154	11	mmu-miR-142a-5p	miRNA	0.25627	11.0863	2.89278	0.0889771	0.995985
MIMAT0000590	12	mmu-miR-342-3p	miRNA	0.301437	6.60612	2.78125	0.0953738	0.995985
MIMAT0009455	13	mmu-miR-1983	miRNA	-0.829869	0.505574	2.7633	0.0964492	0.995985
MIMAT0031417	8	mmu-miR-8111	miRNA	0.798216	0.753495	2.75991	0.0966538	0.995985
MIMAT0000376	2	mmu-miR-298-5p	miRNA	0.755365	1.62077	2.75753	0.0967973	0.995985
MIMAT0001537	4	mmu-miR-429-3p	miRNA	0.726464	5.46268	2.75461	0.0969742	0.995985
MIMAT0004525	17	mmu-miR-99b-3p	miRNA	-0.386702	3.2017	2.56736	0.10909	0.995985
MIMAT0000155	11	mmu-miR-142a-3p	miRNA	0.23449	8.08566	2.50576	0.113431	0.995985
MIMAT0000605	1	mmu-miR-350-3p	miRNA	0.338392	3.56271	2.39124	0.122017	0.995985
MIMAT0003890	3	mmu-miR-551b-3p	miRNA	1.06411	0.891974	2.37882	0.122991	0.995985
MIMAT0003173	X	mmu-miR-547-3p	miRNA	-0.780415	1.37042	2.35981	0.124497	0.995985
MIMAT0001632	11	mmu-miR-451a	miRNA	0.444708	9.6921	2.30876	0.128647	0.995985
MIMAT0027343	11	mmu-miR-6516-5p	miRNA	-0.44201	1.75155	2.2922	0.130025	0.995985
MIMAT0000165	16	mmu-miR-155-5p	miRNA	0.325091	3.95799	2.24599	0.133962	0.995985
MIMAT0004859	16	mmu-miR-193b-3p	miRNA	0.410055	3.4621	2.23947	0.134527	0.995985
MIMAT0028130	11	mmu-miR-7116-3p	miRNA	0.744148	0.731201	2.23701	0.134741	0.995985
MIMAT0029864	7	mmu-miR-292b-5p	miRNA	-0.766703	0.670277	2.21201	0.13694	0.995985
MIMAT0000387	16	mmu-miR-130b-3p	miRNA	0.434372	3.40188	2.20804	0.137293	0.995985
MIMAT0003731	5	mmu-miR-671-5p	miRNA	-0.297645	3.54172	2.20489	0.137574	0.995985
MIMAT0000234	X	mmu-miR-201-5p	miRNA	-0.740614	1.53326	2.18852	0.139043	0.995985
MIMAT0000672	2	mmu-miR-199b-5p	miRNA	0.544816	2.20822	2.18718	0.139164	0.995985
MIMAT0017179	11	mmu-miR-365-2-5p	miRNA	-0.569132	1.20159	2.16355	0.141318	0.995985
MIMAT0000379	11	mmu-miR-301a-3p	miRNA	0.228343	7.29756	2.15059	0.142515	0.995985
MIMAT0004630	1	mmu-miR-26b-3p	miRNA	0.229325	5.67035	2.14054	0.143451	0.995985
MIMAT0031410	1	mmu-miR-3535	miRNA	-0.308923	4.46107	2.06921	0.1503	0.995985
MIMAT0020607	11	mmu-miR-5100	miRNA	0.454469	3.48099	2.06495	0.15072	0.995985
MIMAT0000650	14	mmu-miR-17-3p	miRNA	-0.302864	3.83905	2.03783	0.153429	0.995985
MIMAT0027881	19	mmu-miR-6989-3p	miRNA	-0.646149	0.237835	2.03603	0.15361	0.995985
MIMAT0003130	8	mmu-miR-486a-5p	miRNA	0.498482	12.1844	2.03559	0.153655	0.995985
MIMAT0014943	8	mmu-miR-486b-5p	miRNA	0.497628	12.1834	2.02499	0.15473	0.995985
MIMAT0028009	7	mmu-miR-7052-3p	miRNA	0.693638	0.307325	2.01624	0.155625	0.995985
MIMAT0019349	9	mmu-miR-101c	miRNA	-0.227448	6.38781	2.00413	0.156872	0.995985
MIMAT0019345	1	mmu-miR-1843b-5p	miRNA	-0.183587	7.87104	1.99893	0.15741	0.995985
MIMAT0000743	12	mmu-miR-379-5p	miRNA	-0.897754	-0.224087	1.96476	0.161005	0.995985
MIMAT0000657	6	mmu-miR-200c-3p	miRNA	-0.511486	1.70291	1.95448	0.162105	0.995985
MIMAT0004532	12	mmu-miR-136-3p	miRNA	-0.41909	3.50681	1.93765	0.163923	0.995985
MIMAT0000229	1	mmu-miR-199a-5p	miRNA	0.261378	8.31617	1.93219	0.164519	0.995985
MIMAT0000223	11	mmu-miR-193a-3p	miRNA	-0.185929	8.93228	1.92	0.165857	0.995985
MIMAT0004877	2	mmu-miR-466c-5p	miRNA	-1.73792	0.00516	1.91279	0.166654	0.995985
MIMAT0027344	11	mmu-miR-6516-3p	miRNA	0.697449	0.377618	1.89096	0.169093	0.995985
MIMAT0027879	19	mmu-miR-6988-3p	miRNA	0.43759	1.56539	1.81208	0.178258	0.995985
MIMAT0027943	4	mmu-miR-7019-3p	miRNA	0.761993	0.236226	1.79275	0.180592	0.995985
MIMAT0016991	11	mmu-miR-152-5p	miRNA	0.236659	6.16954	1.78843	0.181118	0.995985
MIMAT0004619	4	mmu-miR-200a-5p	miRNA	0.640247	1.13315	1.77517	0.182743	0.995985
MIMAT0000374	2	mmu-miR-296-5p	miRNA	0.752973	0.188846	1.77087	0.183274	0.995985
MIMAT0000904	1	mmu-miR-215-5p	miRNA	-0.38712	5.63288	1.7634	0.184201	0.995985
MIMAT0000148	12	mmu-miR-136-5p	miRNA	-0.452264	2.84898	1.75645	0.185067	0.995985
MIMAT0024857	9	mmu-miR-6236	miRNA	0.353836	7.77017	1.71811	0.189936	0.995985
MIMAT0000665	X	mmu-miR-223-3p	miRNA	0.196362	6.90756	1.70043	0.192232	0.995985
MIMAT0020637	1	mmu-miR-5126	miRNA	0.880398	0.693201	1.68564	0.194176	0.995985
MIMAT0014805	12	mmu-miR-1843a-5p	miRNA	-0.17464	8.72478	1.67265	0.195904	0.995985
MIMAT0004853	13	mmu-miR-874-3p	miRNA	-0.274561	4.04439	1.66588	0.196812	0.995985
MIMAT0027797	14	mmu-miR-6948-3p	miRNA	0.578108	0.46034	1.63937	0.200412	0.995985
MIMAT0028421	4	mmu-miR-7226-3p	miRNA	-0.400205	1.60105	1.63326	0.201253	0.995985
MIMAT0000213	9	mmu-miR-184-3p	miRNA	-0.474974	3.62618	1.63293	0.201299	0.995985
MIMAT0004662	7	mmu-miR-139-3p	miRNA	-0.600911	0.549346	1.63144	0.201503	0.995985
MIMAT0000673	1	mmu-miR-181b-5p	miRNA	-0.210863	8.44961	1.59616	0.206448	0.995985
MIMAT0001422	12	mmu-miR-434-3p	miRNA	-0.405924	4.35399	1.5899	0.207341	0.995985
MIMAT0000519	4	mmu-miR-200a-3p	miRNA	0.486174	6.06616	1.58099	0.208618	0.995985
MIMAT0003781	X	mmu-miR-676-5p	miRNA	0.25976	4.3727	1.56774	0.210535	0.995985
MIMAT0000124	3	mmu-miR-15b-5p	miRNA	0.190379	6.00276	1.5655	0.210862	0.995985
MIMAT0017006	18	mmu-miR-143-5p	miRNA	-0.296494	2.47604	1.56109	0.211505	0.995985
MIMAT0000565	8	mmu-miR-328-3p	miRNA	0.235037	7.17126	1.55742	0.212044	0.995985
MIMAT0004820	11	mmu-miR-744-3p	miRNA	0.240678	3.71181	1.54478	0.213908	0.995985
MIMAT0029809	5	mmu-miR-7036b-3p	miRNA	-0.674159	2.07125	1.52895	0.21627	0.995985
MIMAT0019341	3	mmu-miR-3963	miRNA	0.348422	8.47847	1.51646	0.218156	0.995985
MIMAT0004520	10	mmu-let-7i-3p	miRNA	-0.271522	3.09293	1.47379	0.224749	0.995985
MIMAT0027997	7	mmu-miR-7046-3p	miRNA	-0.389815	1.59357	1.45941	0.227024	0.995985
MIMAT0000153	6	mmu-miR-141-3p	miRNA	-0.273399	5.2491	1.44673	0.229054	0.995985
MIMAT0000217	X	mmu-miR-188-5p	miRNA	-0.278495	3.20637	1.43486	0.230972	0.995985
MIMAT0000616	19	mmu-miR-101b-3p	miRNA	-0.166541	13.2676	1.41784	0.233759	0.995985
MIMAT0000214	16	mmu-miR-185-5p	miRNA	0.231799	5.76858	1.41297	0.234565	0.995985
MIMAT0000212	6	mmu-miR-183-5p	miRNA	0.308642	6.08927	1.39151	0.23815	0.995985
MIMAT0000230	1	mmu-miR-199a-3p	miRNA	0.252928	10.8932	1.38326	0.239547	0.995985
MIMAT0004667	2	mmu-miR-199b-3p	miRNA	0.25274	9.8927	1.37604	0.240776	0.995985
MIMAT0017265	X	mmu-miR-871-3p	miRNA	-0.781654	0.375535	1.35767	0.243942	0.995985
MIMAT0027805	15	mmu-miR-6952-3p	miRNA	-0.508823	0.119166	1.31566	0.251372	0.995985
MIMAT0027793	14	mmu-miR-6946-3p	miRNA	0.472832	0.781823	1.30382	0.253516	0.995985
MIMAT0003450	1	mmu-miR-488-3p	miRNA	0.653905	0.473028	1.30123	0.253988	0.995985
MIMAT0000588	12	mmu-miR-341-3p	miRNA	-0.771861	0.000283989	1.29618	0.254912	0.995985
MIMAT0004626	14	mmu-miR-18a-3p	miRNA	-0.470187	0.922125	1.28739	0.25653	0.995985
MIMAT0000536	1	mmu-miR-29c-3p	miRNA	-0.159691	9.79041	1.26482	0.26074	0.995985
MIMAT0049823	1	mmu-miR-12178-3p	miRNA	0.411804	1.44214	1.2542	0.262751	0.995985
MIMAT0027970	5	mmu-miR-7033-5p	miRNA	-0.693101	-0.0825675	1.24234	0.26502	0.995985
MIMAT0004633	8	mmu-miR-27a-5p	miRNA	0.285889	2.35828	1.24002	0.265466	0.995985
MIMAT0000386	5	mmu-miR-106b-5p	miRNA	0.181157	6.05133	1.22582	0.268222	0.995985
MIMAT0000218	13	mmu-miR-24-1-5p	miRNA	-0.354523	2.03127	1.20933	0.271466	0.995985
MIMAT0000539	14	mmu-miR-92a-3p	miRNA	-0.182691	13.9861	1.20681	0.271965	0.995985
MIMAT0020615	18	mmu-miR-5107-5p	miRNA	0.893327	-0.096103	1.20232	0.272858	0.995985
MIMAT0000135	17	mmu-miR-125a-5p	miRNA	-0.245938	10.889	1.19214	0.274898	0.995985
MIMAT0004628	11	mmu-miR-21a-3p	miRNA	-0.245556	8.1414	1.18206	0.276937	0.995985
MIMAT0000158	11	mmu-miR-146a-5p	miRNA	-0.229671	9.28957	1.1812	0.277112	0.995985
MIMAT0004545	4	mmu-miR-200b-5p	miRNA	0.615113	-0.0973654	1.16592	0.280241	0.995985
MIMAT0003513	X	mmu-miR-505-3p	miRNA	0.332843	1.43926	1.164	0.280638	0.995985
MIMAT0004684	X	mmu-miR-362-3p	miRNA	-0.188906	4.58908	1.1626	0.280926	0.995985
MIMAT0004861	17	mmu-miR-877-5p	miRNA	-0.262037	2.86059	1.15713	0.282062	0.995985
MIMAT0000674	8	mmu-miR-181c-5p	miRNA	0.23655	8.91815	1.14455	0.284693	0.995985
MIMAT0000139	12	mmu-miR-127-3p	miRNA	-0.283077	7.00821	1.12979	0.28782	0.995985
MIMAT0017036	15	mmu-miR-148b-5p	miRNA	0.188706	5.06774	1.12399	0.289061	0.995985
MIMAT0012774	1	mmu-miR-664-3p	miRNA	-0.199528	4.48376	1.1131	0.291409	0.995985
MIMAT0020632	8	mmu-miR-3473d	miRNA	-0.255997	2.19177	1.10438	0.293306	0.995985
MIMAT0004899	3	mmu-miR-92b-3p	miRNA	0.284928	4.03895	1.09394	0.295601	0.995985
MIMAT0004670	13	mmu-miR-7a-1-3p	miRNA	-0.243489	3.00137	1.09224	0.295975	0.995985
MIMAT0000669	X	mmu-miR-221-3p	miRNA	-0.215173	8.56037	1.08846	0.296814	0.995985
MIMAT0000659	11	mmu-miR-212-3p	miRNA	0.294274	2.72035	1.08623	0.297309	0.995985
MIMAT0000123	18	mmu-miR-1a-3p	miRNA	-0.966369	0.506577	1.06441	0.302213	0.995985
MIMAT0004935	4	mmu-miR-872-3p	miRNA	-0.145001	6.00543	1.04374	0.306952	0.995985
MIMAT0004660	14	mmu-miR-19a-5p	miRNA	0.566636	0.0469177	1.04251	0.307239	0.995985
MIMAT0000655	9	mmu-miR-100-5p	miRNA	0.172037	9.23258	1.0372	0.308473	0.995985
MIMAT0003742	4	mmu-miR-455-3p	miRNA	0.237441	5.50068	1.03621	0.308705	0.995985
MIMAT0009456	7	mmu-miR-1839-5p	miRNA	0.153897	8.366	1.02261	0.311902	0.995985
MIMAT0000580	15	mmu-miR-148b-3p	miRNA	0.166748	9.779	1.00736	0.315536	0.995985
MIMAT0000569	7	mmu-miR-330-3p	miRNA	-0.348781	1.27091	1.00328	0.316518	0.995985
MIMAT0000151	8	mmu-miR-140-5p	miRNA	0.163957	5.52768	0.985743	0.320785	0.995985
MIMAT0000660	1	mmu-miR-181a-1-3p	miRNA	-0.222375	4.48851	0.962135	0.32665	0.995985
MIMAT0004747	12	mmu-miR-411-5p	miRNA	-0.265369	5.27255	0.951536	0.329329	0.995985
MIMAT0000513	14	mmu-miR-19b-3p	miRNA	-0.154831	9.59022	0.944425	0.331142	0.995985
MIMAT0004886	2	mmu-miR-467d-5p	miRNA	-0.411176	0.937215	0.933162	0.334043	0.995985
MIMAT0000595	12	mmu-miR-345-5p	miRNA	-0.211067	5.07279	0.910389	0.340011	0.995985
MIMAT0003511	X	mmu-miR-450b-5p	miRNA	0.21196	3.89691	0.894373	0.344295	0.995985
MIMAT0022355	10	mmu-miR-5615-5p	miRNA	0.502699	1.16578	0.89046	0.345353	0.995985
MIMAT0004625	14	mmu-miR-16-1-3p	miRNA	0.192131	4.35028	0.887947	0.346034	0.995985
MIMAT0000211	6	mmu-miR-182-5p	miRNA	0.251926	10.2861	0.88593	0.346582	0.995985
MIMAT0004519	9	mmu-let-7g-3p	miRNA	-0.191743	3.42989	0.881722	0.347731	0.995985
MIMAT0027699	1	mmu-miR-6899-3p	miRNA	-0.4971	0.271709	0.867926	0.35153	0.995985
MIMAT0000210	1	mmu-miR-181a-5p	miRNA	-0.125226	13.0392	0.864073	0.352601	0.995985
MIMAT0001342	9	mmu-miR-425-3p	miRNA	-0.19803	3.72835	0.850338	0.356457	0.995985
MIMAT0005443	2	mmu-miR-181a-2-3p	miRNA	0.222335	4.93577	0.845301	0.357885	0.995985
MIMAT0000658	7	mmu-miR-210-3p	miRNA	-0.236728	5.58529	0.845217	0.357909	0.995985
MIMAT0000247	18	mmu-miR-143-3p	miRNA	-0.125877	14.817	0.84344	0.358415	0.995985
MIMAT0000524	17	mmu-let-7e-5p	miRNA	-0.422384	7.61395	0.837583	0.360089	0.995985
MIMAT0019355	19	mmu-miR-3970	miRNA	0.585835	-0.147002	0.760075	0.383305	0.995985
MIMAT0000156	11	mmu-miR-144-3p	miRNA	0.323327	7.2031	0.753086	0.385501	0.995985
MIMAT0000582	11	mmu-miR-338-3p	miRNA	-0.132924	5.97561	0.734556	0.39141	0.995985
MIMAT0000137	2	mmu-miR-126a-5p	miRNA	-0.108557	14.1702	0.733941	0.391609	0.995985
MIMAT0003170	12	mmu-miR-541-5p	miRNA	-0.375432	4.22237	0.708925	0.399801	0.995985
MIMAT0000121	9	mmu-let-7g-5p	miRNA	-0.110467	12.271	0.692332	0.405372	0.995985
MIMAT0009441	8	mmu-miR-1968-5p	miRNA	-0.22471	2.48927	0.684661	0.407986	0.995985
MIMAT0016983	2	mmu-miR-130a-5p	miRNA	-0.274817	1.22769	0.674663	0.41143	0.995985
MIMAT0000225	11	mmu-miR-195a-5p	miRNA	0.164447	6.79342	0.664663	0.414919	0.995985
MIMAT0004852	3	mmu-miR-190b-5p	miRNA	0.358657	1.0674	0.654356	0.41856	0.995985
MIMAT0003782	X	mmu-miR-676-3p	miRNA	0.132779	6.74941	0.652859	0.419092	0.995985
MIMAT0029906	10	mmu-miR-7688-5p	miRNA	0.314235	0.955176	0.650836	0.419814	0.995985
MIMAT0016982	1	mmu-miR-128-1-5p	miRNA	0.338052	0.857226	0.64986	0.420163	0.995985
MIMAT0005860	8	mmu-miR-1199-5p	miRNA	-0.516891	0.0967484	0.64856	0.420628	0.995985
MIMAT0003508	X	mmu-miR-501-5p	miRNA	-0.408411	0.207105	0.646348	0.421421	0.995985
MIMAT0000249	4	mmu-miR-30e-3p	miRNA	0.122115	8.29433	0.641855	0.42304	0.995985
MIMAT0000132	17	mmu-miR-99b-5p	miRNA	-0.174847	10.8077	0.640602	0.423493	0.995985
MIMAT0014855	12	mmu-miR-3073a-3p	miRNA	-0.236364	2.27745	0.639553	0.423873	0.995985
MIMAT0000708	X	mmu-miR-363-3p	miRNA	0.29538	0.998886	0.634713	0.425632	0.995985
MIMAT0027723	10	mmu-miR-6911-3p	miRNA	0.273146	1.85578	0.633921	0.425921	0.995985
MIMAT0004661	16	mmu-miR-28a-3p	miRNA	0.12346	6.39398	0.621742	0.430401	0.995985
MIMAT0004523	6	mmu-miR-29b-1-5p	miRNA	0.236791	1.66729	0.617278	0.432061	0.995985
MIMAT0005859	X	mmu-miR-1198-5p	miRNA	0.125584	5.27275	0.615806	0.43261	0.995985
MIMAT0000378	12	mmu-miR-300-3p	miRNA	-0.325653	2.45992	0.610147	0.434732	0.995985
MIMAT0000523	15	mmu-let-7c-5p	miRNA	0.0987867	13.3554	0.606184	0.436228	0.995985
MIMAT0014806	12	mmu-miR-1843a-3p	miRNA	-0.158575	3.82681	0.602755	0.437529	0.995985
MIMAT0000666	14	mmu-miR-320-3p	miRNA	-0.125656	7.57887	0.593624	0.441021	0.995985
MIMAT0020630	4	mmu-miR-5122	miRNA	-0.301761	0.61715	0.581234	0.445829	0.995985
MIMAT0000515	15	mmu-miR-30d-5p	miRNA	-0.102344	13.345	0.580407	0.446153	0.995985
MIMAT0003492	5	mmu-miR-702-3p	miRNA	0.411375	0.185793	0.573149	0.44901	0.995985
MIMAT0004324	8	mmu-miR-181d-5p	miRNA	0.163096	5.02739	0.569092	0.45062	0.995985
MIMAT0016996	16	mmu-miR-185-3p	miRNA	-0.284802	1.28528	0.546579	0.459719	0.995985
MIMAT0017247	11	mmu-miR-497a-3p	miRNA	-0.333182	0.272075	0.545814	0.460033	0.995985
MIMAT0000236	12	mmu-miR-203-3p	miRNA	0.125579	10.3614	0.544259	0.460673	0.995985
MIMAT0004544	11	mmu-miR-193a-5p	miRNA	-0.239023	1.55715	0.544189	0.460702	0.995985
MIMAT0028441	11	mmu-miR-7236-3p	miRNA	-0.407939	0.0339131	0.521552	0.47018	0.995985
MIMAT0000542	4	mmu-miR-34a-5p	miRNA	0.133338	5.68754	0.517255	0.472015	0.995985
MIMAT0022375	12	mmu-miR-3073b-5p	miRNA	0.208908	1.98852	0.516993	0.472127	0.995985
MIMAT0017051	9	mmu-miR-100-3p	miRNA	0.351726	0.0971143	0.512857	0.473905	0.995985
MIMAT0004521	3	mmu-miR-15b-3p	miRNA	0.531236	2.31467	0.511497	0.474492	0.995985
MIMAT0000248	4	mmu-miR-30e-5p	miRNA	0.0873045	13.3894	0.503701	0.477879	0.995985
MIMAT0000530	11	mmu-miR-21a-5p	miRNA	-0.122189	14.8509	0.500748	0.479172	0.995985
MIMAT0025105	18	mmu-miR-145b	miRNA	-0.350238	0.300343	0.497083	0.480785	0.995985
MIMAT0000584	5	mmu-miR-339-5p	miRNA	0.116643	5.86961	0.494545	0.481907	0.995985
MIMAT0016997	18	mmu-miR-187-5p	miRNA	-0.28001	0.537508	0.491838	0.483109	0.995985
MIMAT0000516	6	mmu-miR-148a-3p	miRNA	0.103862	16.0574	0.489729	0.484048	0.995985
MIMAT0000514	1	mmu-miR-30c-5p	miRNA	0.0894143	13.4947	0.486674	0.485415	0.995985
MIMAT0004934	4	mmu-miR-872-5p	miRNA	-0.0934301	6.68312	0.484439	0.486419	0.995985
MIMAT0000238	1	mmu-miR-205-5p	miRNA	0.307136	1.5873	0.483363	0.486903	0.995985
MIMAT0004653	12	mmu-miR-342-5p	miRNA	0.241442	2.00948	0.47631	0.490099	0.995985
MIMAT0004664	1	mmu-miR-214-5p	miRNA	0.181203	3.05092	0.475641	0.490404	0.995985
MIMAT0009415	18	mmu-miR-1948-3p	miRNA	0.141538	5.75993	0.472655	0.491768	0.995985
MIMAT0005438	1	mmu-miR-30c-2-3p	miRNA	0.109811	7.54114	0.455788	0.499599	0.995985
MIMAT0000138	2	mmu-miR-126a-3p	miRNA	-0.0950266	11.6395	0.439261	0.507479	0.995985
MIMAT0014827	11	mmu-miR-3060-3p	miRNA	0.388899	0.535131	0.433756	0.510152	0.995985
MIMAT0027935	4	mmu-miR-7015-3p	miRNA	-0.141795	3.02757	0.421	0.516439	0.995985
MIMAT0014942	7	mmu-miR-3105-3p	miRNA	-1.59398	2.81065	0.416554	0.518661	0.995985
MIMAT0017073	19	mmu-miR-194-2-3p	miRNA	0.10199	5.32481	0.416086	0.518897	0.995985
MIMAT0004669	9	mmu-miR-125b-1-3p	miRNA	0.150507	2.96333	0.410956	0.521485	0.995985
MIMAT0000548	X	mmu-miR-322-5p	miRNA	-0.108593	7.05275	0.410873	0.521527	0.995985
MIMAT0003740	2	mmu-miR-674-5p	miRNA	0.140863	3.73252	0.406069	0.523972	0.995985
MIMAT0004666	15	mmu-miR-33-3p	miRNA	0.129633	3.66823	0.404231	0.524912	0.995985
MIMAT0004629	11	mmu-miR-22-5p	miRNA	-0.0951709	6.66892	0.403517	0.525278	0.995985
MIMAT0000140	1	mmu-miR-128-3p	miRNA	0.116669	5.93187	0.399785	0.5272	0.995985
MIMAT0000742	18	mmu-miR-378a-5p	miRNA	0.0977748	6.27084	0.397704	0.528277	0.995985
MIMAT0028043	8	mmu-miR-7068-3p	miRNA	0.203739	2.16464	0.390704	0.53193	0.995985
MIMAT0016988	11	mmu-miR-144-5p	miRNA	0.229264	6.64101	0.390629	0.531969	0.995985
MIMAT0017206	8	mmu-miR-486a-3p	miRNA	0.308312	2.45341	0.389866	0.53237	0.995985
MIMAT0017050	4	mmu-miR-32-3p	miRNA	-0.268791	0.969633	0.387953	0.533377	0.995985
MIMAT0025121	3	mmu-miR-21b	miRNA	-0.373535	0.751778	0.381729	0.536679	0.995985
MIMAT0017259	X	mmu-miR-505-5p	miRNA	0.335891	0.535211	0.379733	0.537746	0.995985
MIMAT0000144	11	mmu-miR-132-3p	miRNA	-0.130563	4.94265	0.377241	0.539084	0.995985
MIMAT0002889	X	mmu-miR-532-5p	miRNA	-0.0868691	7.83327	0.373116	0.54131	0.995985
MIMAT0031397	15	mmu-miR-1291	miRNA	0.244409	1.15844	0.371595	0.542136	0.995985
MIMAT0017061	X	mmu-miR-222-5p	miRNA	-0.209427	2.07358	0.366981	0.544654	0.995985
MIMAT0004534	18	mmu-miR-145a-3p	miRNA	-0.0987246	6.82193	0.363894	0.546351	0.995985
MIMAT0004528	17	mmu-miR-125a-3p	miRNA	-0.283579	1.83204	0.357876	0.549688	0.995985
MIMAT0003451	10	mmu-miR-677-5p	miRNA	-0.177523	2.66092	0.349956	0.554138	0.995985
MIMAT0027991	6	mmu-miR-7043-3p	miRNA	-0.231517	1.29475	0.349064	0.554644	0.995985
MIMAT0000224	1	mmu-miR-194-5p	miRNA	-0.0889774	13.8457	0.342184	0.558571	0.995985
MIMAT0003475	19	mmu-miR-146b-5p	miRNA	0.115926	7.19401	0.341533	0.558946	0.995985
MIMAT0004704	6	mmu-miR-335-3p	miRNA	0.153548	6.36813	0.340057	0.559796	0.995985
MIMAT0004940	2	mmu-miR-511-5p	miRNA	-0.138918	3.3886	0.336941	0.561601	0.995985
MIMAT0049829	11	mmu-miR-12182-3p	miRNA	-0.230738	1.47057	0.334806	0.562843	0.995985
MIMAT0000517	19	mmu-miR-192-5p	miRNA	-0.0691349	17.6552	0.331619	0.564707	0.995985
MIMAT0017268	13	mmu-miR-874-5p	miRNA	0.155715	2.42477	0.328997	0.56625	0.995985
MIMAT0000522	15	mmu-let-7b-5p	miRNA	0.0822258	10.6208	0.314654	0.574838	0.995985
MIMAT0000219	13	mmu-miR-24-3p	miRNA	-0.0821031	9.97124	0.312947	0.575877	0.995985
MIMAT0017067	1	mmu-miR-181b-1-3p	miRNA	0.244609	0.189479	0.303854	0.581476	0.995985
MIMAT0000127	1	mmu-miR-29b-3p	miRNA	-0.0838159	8.12301	0.301188	0.583139	0.995985
MIMAT0014822	10	mmu-miR-3057-5p	miRNA	-0.12874	2.89951	0.298059	0.585102	0.995985
MIMAT0000152	8	mmu-miR-140-3p	miRNA	0.0756569	9.63104	0.295962	0.586425	0.995985
MIMAT0004651	11	mmu-miR-340-5p	miRNA	0.0792667	9.82059	0.295859	0.58649	0.995985
MIMAT0000529	14	mmu-miR-20a-5p	miRNA	-0.0795413	6.52841	0.295686	0.5866	0.995985
MIMAT0000535	6	mmu-miR-29a-3p	miRNA	-0.0729956	12.0933	0.295661	0.586615	0.995985
MIMAT0004656	12	mmu-miR-345-3p	miRNA	-0.089051	4.75303	0.295238	0.586884	0.995985
MIMAT0003453	11	mmu-miR-497a-5p	miRNA	0.107217	7.02146	0.295216	0.586897	0.995985
MIMAT0017016	17	mmu-let-7e-3p	miRNA	-0.167794	2.58508	0.290078	0.590171	0.995985
MIMAT0003187	X	mmu-miR-20b-5p	miRNA	-0.272738	0.101774	0.289486	0.59055	0.995985
MIMAT0027829	16	mmu-miR-6964-3p	miRNA	0.214409	0.722251	0.288882	0.590938	0.995985
MIMAT0017246	10	mmu-miR-677-3p	miRNA	-0.222133	1.28555	0.285065	0.593401	0.995985
MIMAT0009408	15	mmu-miR-1943-5p	miRNA	-0.186926	1.29611	0.284651	0.593669	0.995985
MIMAT0004781	X	mmu-miR-532-3p	miRNA	-0.112212	3.42151	0.283438	0.594457	0.995985
MIMAT0003509	X	mmu-miR-501-3p	miRNA	0.0889889	5.57316	0.28012	0.596623	0.995985
MIMAT0014843	12	mmu-miR-3068-3p	miRNA	-0.086417	4.90473	0.273277	0.601142	0.995985
MIMAT0004873	X	mmu-miR-465c-5p	miRNA	-0.593316	-0.407845	0.266909	0.605413	0.995985
MIMAT0017344	18	mmu-miR-1948-5p	miRNA	0.109053	3.97424	0.2596	0.610395	0.995985
MIMAT0028448	8	mmu-miR-7240-5p	miRNA	0.163685	1.34643	0.258821	0.610931	0.995985
MIMAT0017056	X	mmu-miR-223-5p	miRNA	-0.129254	2.77692	0.256827	0.612309	0.995985
MIMAT0028417	2	mmu-miR-7224-3p	miRNA	0.129499	2.2228	0.254643	0.613825	0.995985
MIMAT0004790	X	mmu-miR-503-3p	miRNA	-0.200031	1.2965	0.254167	0.614156	0.995985
MIMAT0019348	11	mmu-miR-378b	miRNA	-0.0975119	5.48231	0.253129	0.614881	0.995985
MIMAT0004644	12	mmu-miR-337-5p	miRNA	-0.255137	0.238974	0.251975	0.615688	0.995985
MIMAT0027969	5	mmu-miR-7032-3p	miRNA	-0.536923	-0.551495	0.251575	0.615968	0.995985
MIMAT0017012	19	mmu-miR-192-3p	miRNA	-0.0752964	6.23496	0.248436	0.618179	0.995985
MIMAT0004583	16	mmu-miR-130b-5p	miRNA	-0.199773	0.473435	0.246768	0.61936	0.995985
MIMAT0004616	4	mmu-miR-30c-1-3p	miRNA	-0.0985842	5.1941	0.246722	0.619393	0.995985
MIMAT0024861	5	mmu-miR-6240	miRNA	0.247978	5.83243	0.244133	0.621237	0.995985
MIMAT0017063	1	mmu-miR-29b-2-5p	miRNA	-0.201176	1.27947	0.241338	0.623242	0.995985
MIMAT0025167	10	mmu-miR-378d	miRNA	-0.285537	2.94501	0.240802	0.623628	0.995985
MIMAT0004636	5	mmu-miR-93-3p	miRNA	0.15774	1.90068	0.239933	0.624254	0.995985
MIMAT0004864	2	mmu-miR-297a-3p	miRNA	-0.483446	-0.587233	0.239073	0.624876	0.995985
MIMAT0031414	8	mmu-miR-1668	miRNA	0.300883	0.0828939	0.23874	0.625118	0.995985
MIMAT0003711	X	mmu-miR-652-3p	miRNA	0.0924173	6.10317	0.238491	0.625298	0.995985
MIMAT0004524	15	mmu-miR-30b-3p	miRNA	-0.106994	3.68294	0.237807	0.625795	0.995985
MIMAT0000663	11	mmu-miR-218-5p	miRNA	-0.292978	1.81629	0.236527	0.626726	0.995985
MIMAT0000538	4	mmu-miR-31-5p	miRNA	0.101064	9.22571	0.235695	0.627333	0.995985
MIMAT0005849	7	mmu-miR-1191a	miRNA	0.128753	1.98201	0.234791	0.627994	0.995985
MIMAT0014801	12	mmu-miR-1247-3p	miRNA	0.161211	2.00634	0.233541	0.628911	0.995985
MIMAT0000136	16	mmu-miR-125b-5p	miRNA	0.0666726	10.4317	0.226585	0.634067	0.995985
MIMAT0000654	4	mmu-miR-32-5p	miRNA	-0.0780281	5.46901	0.221374	0.637995	0.995985
MIMAT0001421	12	mmu-miR-434-5p	miRNA	-0.156438	2.04749	0.215707	0.642331	0.995985
MIMAT0009457	7	mmu-miR-1839-3p	miRNA	0.119489	3.86942	0.215389	0.642576	0.995985
MIMAT0027729	10	mmu-miR-6914-3p	miRNA	0.214603	0.768895	0.211445	0.645637	0.995985
MIMAT0004750	9	mmu-miR-425-5p	miRNA	-0.0586159	7.8923	0.20594	0.649969	0.995985
MIMAT0029866	10	mmu-miR-1191b-5p	miRNA	-0.149607	1.3219	0.204512	0.651103	0.995985
MIMAT0017023	X	mmu-miR-98-3p	miRNA	-0.0944562	2.99402	0.194928	0.658846	0.995985
MIMAT0003167	12	mmu-miR-540-3p	miRNA	0.304119	-0.407474	0.194677	0.659053	0.995985
MIMAT0000556	11	mmu-miR-324-3p	miRNA	-0.101653	3.47293	0.193567	0.659964	0.995985
MIMAT0017351	1	mmu-miR-1981-3p	miRNA	0.0923869	4.5885	0.192465	0.660873	0.995985
MIMAT0004821	5	mmu-miR-671-3p	miRNA	0.0764142	6.65566	0.192271	0.661033	0.995985
MIMAT0019136	16	mmu-miR-1306-5p	miRNA	-0.176123	0.716958	0.185538	0.666656	0.995985
MIMAT0000216	18	mmu-miR-187-3p	miRNA	-0.0906584	4.77161	0.184085	0.667886	0.995985
MIMAT0004659	11	mmu-miR-10a-3p	miRNA	-0.0718102	4.53465	0.181005	0.670511	0.995985
MIMAT0000671	X	mmu-miR-224-5p	miRNA	0.191855	1.5176	0.180039	0.671339	0.995985
MIMAT0009460	10	mmu-miR-1982-3p	miRNA	-0.186808	0.650503	0.178891	0.672328	0.995985
MIMAT0000533	10	mmu-miR-26a-5p	miRNA	-0.0539496	16.0399	0.178159	0.67296	0.995985
MIMAT0017346	2	mmu-miR-669m-5p	miRNA	0.223719	-0.258531	0.177854	0.673224	0.995985
MIMAT0000221	9	mmu-miR-191-5p	miRNA	0.0560399	12.5094	0.176407	0.674479	0.995985
MIMAT0000555	11	mmu-miR-324-5p	miRNA	0.0967547	3.07041	0.173893	0.676675	0.995985
MIMAT0004186	16	mmu-miR-301b-3p	miRNA	0.273111	0.0485787	0.17382	0.676739	0.995985
MIMAT0025138	14	mmu-miR-378c	miRNA	-0.0641803	9.63953	0.170287	0.679857	0.995985
MIMAT0017005	18	mmu-miR-122-3p	miRNA	0.0547116	10.2308	0.168004	0.681892	0.995985
MIMAT0000209	2	mmu-miR-129-5p	miRNA	-0.129563	3.12064	0.165985	0.683705	0.995985
MIMAT0017018	3	mmu-miR-16-2-3p	miRNA	0.155336	2.00343	0.165117	0.684488	0.995985
MIMAT0004536	15	mmu-miR-151-5p	miRNA	0.0526546	10.0145	0.158287	0.690739	0.995985
MIMAT0004642	7	mmu-miR-330-5p	miRNA	-0.0784726	3.69457	0.157565	0.691409	0.995985
MIMAT0001418	12	mmu-miR-431-5p	miRNA	-0.28665	-0.0425184	0.152555	0.696105	0.995985
MIMAT0004631	6	mmu-miR-29a-5p	miRNA	-0.0755906	4.1275	0.151673	0.696941	0.995985
MIMAT0000651	14	mmu-miR-19a-3p	miRNA	-0.0690055	5.30259	0.15053	0.698029	0.995985
MIMAT0003172	X	mmu-miR-542-3p	miRNA	-0.0849568	4.44525	0.149268	0.699236	0.995985
MIMAT0027813	15	mmu-miR-6956-3p	miRNA	0.172424	0.290694	0.14761	0.700829	0.995985
MIMAT0000131	16	mmu-miR-99a-5p	miRNA	0.0506884	8.21788	0.147359	0.701072	0.995985
MIMAT0017058	10	mmu-miR-26a-2-3p	miRNA	0.111876	2.40296	0.14659	0.701815	0.995985
MIMAT0000128	1	mmu-miR-30a-5p	miRNA	-0.0512459	15.6123	0.144919	0.703439	0.995985
MIMAT0031418	6	mmu-miR-8112	miRNA	0.177161	0.612582	0.143951	0.704384	0.995985
MIMAT0017240	16	mmu-miR-802-3p	miRNA	-0.0724664	7.75009	0.139857	0.708423	0.995985
MIMAT0004632	1	mmu-miR-29c-5p	miRNA	-0.0727439	4.13038	0.137919	0.710359	0.995985
MIMAT0000711	11	mmu-miR-365-3p	miRNA	-0.046774	7.66055	0.128516	0.719976	0.995985
MIMAT0000559	7	mmu-miR-326-3p	miRNA	-0.0837313	5.21643	0.127139	0.721417	0.995985
MIMAT0017011	15	mmu-miR-30d-3p	miRNA	0.0471981	6.61719	0.125698	0.722935	0.995985
MIMAT0017281	2	mmu-miR-511-3p	miRNA	-0.0762666	4.71952	0.125164	0.7235	0.995985
MIMAT0049832	12	mmu-miR-203b-3p	miRNA	0.103565	5.27124	0.123886	0.724858	0.995985
MIMAT0014876	19	mmu-miR-3084-5p	miRNA	0.148432	1.19084	0.123052	0.725747	0.995985
MIMAT0049834	13	mmu-miR-12184-3p	miRNA	-0.200026	0.314221	0.122884	0.725927	0.995985
MIMAT0004539	6	mmu-miR-183-3p	miRNA	0.151819	0.670795	0.121788	0.727103	0.995985
MIMAT0003490	4	mmu-miR-700-3p	miRNA	0.168135	0.707386	0.118779	0.730363	0.995985
MIMAT0000220	9	mmu-miR-190a-5p	miRNA	0.0745709	3.3316	0.117911	0.731311	0.995985
MIMAT0009458	1	mmu-miR-1981-5p	miRNA	-0.0875556	3.66627	0.114668	0.734891	0.995985
MIMAT0000215	3	mmu-miR-186-5p	miRNA	-0.0438925	10.1057	0.112903	0.736863	0.995985
MIMAT0000145	18	mmu-miR-133a-3p	miRNA	-0.342576	6.13094	0.112014	0.737863	0.995985
MIMAT0004647	11	mmu-miR-338-5p	miRNA	-0.0937239	2.36543	0.108892	0.741409	0.995985
MIMAT0004627	14	mmu-miR-20a-3p	miRNA	-0.14943	0.931736	0.108043	0.742384	0.995985
MIMAT0000748	8	mmu-miR-383-5p	miRNA	0.193399	0.978511	0.107332	0.743202	0.995985
MIMAT0009397	11	mmu-miR-1933-3p	miRNA	-0.166895	0.944897	0.106796	0.743822	0.995985
MIMAT0017260	X	mmu-miR-652-5p	miRNA	0.176588	0.0762142	0.104634	0.746338	0.995985
MIMAT0004582	5	mmu-miR-106b-3p	miRNA	0.0594614	5.1921	0.104606	0.746371	0.995985
MIMAT0004187	11	mmu-miR-744-5p	miRNA	-0.0504619	8.25148	0.103705	0.747427	0.995985
MIMAT0014861	14	mmu-miR-3076-3p	miRNA	0.182482	0.1586	0.102132	0.749286	0.995985
MIMAT0000373	7	mmu-miR-295-3p	miRNA	0.131651	1.04435	0.0994706	0.752466	0.995985
MIMAT0017048	19	mmu-miR-107-5p	miRNA	0.145658	1.2043	0.0970721	0.755372	0.995985
MIMAT0003741	2	mmu-miR-674-3p	miRNA	0.0639444	4.91531	0.0954179	0.757399	0.995985
MIMAT0000571	10	mmu-miR-331-3p	miRNA	-0.0517999	5.92519	0.0927727	0.760681	0.995985
MIMAT0004621	15	mmu-let-7b-3p	miRNA	-0.0445723	6.1792	0.0922686	0.761313	0.995985
MIMAT0000545	X	mmu-miR-98-5p	miRNA	-0.0457656	8.23505	0.0891517	0.765258	0.995985
MIMAT0000534	1	mmu-miR-26b-5p	miRNA	-0.0414946	13.1073	0.0887109	0.765822	0.995985
MIMAT0027859	17	mmu-miR-6978-3p	miRNA	0.0830692	2.49575	0.0869704	0.768065	0.995985
MI0021908	3	mmu-let-7j	miRNA_primary_transcript	-0.137868	2.47131	0.0862441	0.769007	0.995985
MIMAT0009413	16	mmu-miR-1947-5p	miRNA	0.0665088	2.48667	0.085832	0.769544	0.995985
MIMAT0003127	16	mmu-miR-484	miRNA	0.0402658	7.2379	0.085438	0.770059	0.995985
MIMAT0004188	16	mmu-miR-802-5p	miRNA	-0.0637572	9.70568	0.0853685	0.77015	0.995985
MIMAT0005440	8	mmu-miR-24-2-5p	miRNA	-0.0371627	7.09964	0.0850834	0.770523	0.995985
MIMAT0004872	X	mmu-miR-465b-3p	miRNA	-0.390894	-0.391465	0.0810803	0.775839	0.995985
MIMAT0004874	X	mmu-miR-465c-3p	miRNA	-0.390883	-0.391465	0.0809742	0.775981	0.995985
MIMAT0028072	9	mmu-miR-7083-5p	miRNA	0.171263	0.0903	0.0771627	0.78118	0.995985
MIMAT0000157	18	mmu-miR-145a-5p	miRNA	-0.0569909	7.68047	0.0768232	0.78165	0.995985
MIMAT0000667	15	mmu-miR-33-5p	miRNA	0.0485146	4.97724	0.0756938	0.78322	0.995985
MIMAT0000677	13	mmu-miR-7a-5p	miRNA	-0.0582408	4.25943	0.0756447	0.783289	0.995985
MIMAT0003780	6	mmu-miR-490-3p	miRNA	0.150483	-0.0792115	0.0719908	0.78846	0.995985
MIMAT0017060	X	mmu-miR-221-5p	miRNA	-0.0529371	4.34171	0.0692469	0.792436	0.995985
MIMAT0000704	X	mmu-miR-361-5p	miRNA	0.0439519	6.38962	0.0684534	0.793602	0.995985
MIMAT0049860	3	mmu-miR-12195-3p	miRNA	0.0653217	3.12182	0.0680481	0.7942	0.995985
MIMAT0019346	1	mmu-miR-1843b-3p	miRNA	-0.0478561	4.39653	0.0678345	0.794516	0.995985
MIMAT0049880	9	mmu-miR-12206-5p	miRNA	0.209574	0.275441	0.0677085	0.794703	0.995985
MIMAT0036462	7	mmu-miR-9769-3p	miRNA	0.140083	0.839143	0.0625214	0.802554	0.995985
MIMAT0028073	9	mmu-miR-7083-3p	miRNA	-0.12146	0.105821	0.0608174	0.805209	0.995985
MIMAT0003454	11	mmu-miR-423-3p	miRNA	-0.0375468	8.53771	0.0598079	0.8068	0.995985
MIMAT0004617	6	mmu-miR-148a-5p	miRNA	0.0399858	9.18449	0.0592126	0.807745	0.995985
MIMAT0017049	5	mmu-miR-25-5p	miRNA	-0.100333	1.19346	0.0587098	0.808547	0.995985
MIMAT0004649	5	mmu-miR-339-3p	miRNA	0.0380761	5.594	0.0579581	0.809753	0.995985
MIMAT0017017	X	mmu-let-7f-2-3p	miRNA	-0.0331511	5.78084	0.056965	0.811359	0.995985
MIMAT0000537	8	mmu-miR-27a-3p	miRNA	-0.0286592	13.7422	0.053952	0.816324	0.995985
MIMAT0000649	14	mmu-miR-17-5p	miRNA	-0.0323377	6.59101	0.0529837	0.81795	0.995985
MIMAT0000146	12	mmu-miR-134-5p	miRNA	-0.134425	0.374477	0.0523582	0.819009	0.995985
MIMAT0003728	X	mmu-miR-374b-3p	miRNA	0.0602587	2.11126	0.0510999	0.82116	0.995985
MIMAT0000129	1	mmu-miR-30a-3p	miRNA	-0.0287382	9.29233	0.0466395	0.829018	0.995985
MIMAT0020622	19	mmu-miR-5114	miRNA	0.130786	0.182019	0.0433361	0.835094	0.995985
MIMAT0014856	13	mmu-miR-3074-5p	miRNA	0.073671	1.16382	0.0425012	0.836667	0.995985
MIMAT0004624	14	mmu-miR-15a-3p	miRNA	-0.0573124	1.97741	0.0420908	0.837447	0.995985
MIMAT0000541	6	mmu-miR-96-5p	miRNA	-0.0601738	2.8766	0.0417151	0.838164	0.995985
MIMAT0004894	5	mmu-miR-574-3p	miRNA	-0.0311136	6.00317	0.0410292	0.839482	0.995985
MIMAT0000706	X	mmu-miR-362-5p	miRNA	0.0801447	1.88681	0.0405019	0.840503	0.995985
MIMAT0031420	1	mmu-miR-8114	miRNA	-0.0881182	1.49687	0.0401054	0.841275	0.995985
MIMAT0009437	7	mmu-miR-1964-3p	miRNA	0.070074	2.65825	0.0394109	0.842637	0.995985
MIMAT0000525	13	mmu-let-7f-5p	miRNA	-0.0727083	15.0846	0.0393494	0.842758	0.995985
MIMAT0017353	1	mmu-miR-664-5p	miRNA	0.043657	3.71753	0.0391404	0.843171	0.995985
MIMAT0004542	9	mmu-miR-191-3p	miRNA	-0.0447838	3.14929	0.0381878	0.845067	0.995985
MIMAT0000150	8	mmu-miR-138-5p	miRNA	-0.079366	2.67032	0.0379031	0.845638	0.995985
MIMAT0000653	16	mmu-miR-28a-5p	miRNA	-0.0273634	8.38305	0.0358575	0.84981	0.995985
MIMAT0004577	12	mmu-miR-299a-3p	miRNA	0.105727	-0.0731659	0.0356493	0.850242	0.995985
MIMAT0027789	13	mmu-miR-6944-3p	miRNA	0.145694	-0.310081	0.0340038	0.853699	0.995985
MIMAT0025148	8	mmu-miR-21c	miRNA	-0.0646465	1.8227	0.0333891	0.855012	0.995985
MIMAT0000648	11	mmu-miR-10a-5p	miRNA	-0.025781	14.5318	0.032898	0.856071	0.995985
MIMAT0017040	1	mmu-miR-350-5p	miRNA	0.0459852	3.2586	0.0317523	0.858572	0.995985
MIMAT0049852	18	mmu-miR-122b-5p	miRNA	0.113354	0.325952	0.0315116	0.859104	0.995985
MIMAT0000381	9	mmu-miR-34c-5p	miRNA	0.0471438	3.38761	0.0293811	0.863902	0.995985
MIMAT0017256	4	mmu-miR-700-5p	miRNA	-0.0923116	1.12597	0.0283897	0.866196	0.995985
MIMAT0014944	8	mmu-miR-486b-3p	miRNA	0.0887387	2.12983	0.0283712	0.866239	0.995985
MIMAT0009434	5	mmu-miR-1961	miRNA	-0.0881395	0.552677	0.0273801	0.868574	0.995985
MIMAT0000769	1	mmu-miR-133b-3p	miRNA	-0.195673	2.65873	0.0270234	0.869426	0.995985
MIMAT0004825	11	mmu-miR-423-5p	miRNA	0.0294631	8.5783	0.0247808	0.874914	0.995985
MIMAT0020621	15	mmu-miR-5113	miRNA	0.106107	-0.0594552	0.0240007	0.876883	0.995985
MIMAT0004869	X	mmu-miR-421-3p	miRNA	0.0275475	5.68582	0.0236604	0.877752	0.995985
MIMAT0000528	14	mmu-miR-18a-5p	miRNA	0.0357206	3.41762	0.0226043	0.880491	0.995985
MIMAT0017075	X	mmu-miR-361-3p	miRNA	0.0199617	6.14152	0.020623	0.885811	0.995985
MIMAT0003479	2	mmu-miR-669c-5p	miRNA	0.0791752	0.060864	0.0205937	0.885891	0.995985
MIMAT0000125	13	mmu-miR-23b-3p	miRNA	0.0189561	9.4227	0.0200589	0.887373	0.995985
MIMAT0000532	8	mmu-miR-23a-3p	miRNA	0.0194956	7.98409	0.0191595	0.88991	0.995985
MIMAT0016984	11	mmu-miR-132-5p	miRNA	-0.0472251	1.47481	0.0178117	0.893829	0.995985
MIMAT0004623	13	mmu-let-7f-1-3p	miRNA	-0.0249787	4.67824	0.0151466	0.90205	0.995985
MIMAT0000746	12	mmu-miR-381-3p	miRNA	-0.0397244	2.41415	0.0139755	0.905895	0.995985
MIMAT0028407	18	mmu-miR-7219-3p	miRNA	0.0410019	1.57676	0.0138693	0.906252	0.995985
MIMAT0000161	15	mmu-miR-151-3p	miRNA	0.0159273	10.8605	0.0131404	0.908737	0.995985
MIMAT0049862	4	mmu-miR-12196-5p	miRNA	0.0492169	0.688915	0.0126686	0.910383	0.995985
MIMAT0000521	13	mmu-let-7a-5p	miRNA	-0.0414331	13.5248	0.01204	0.912626	0.995985
MIMAT0028077	9	mmu-miR-7085-3p	miRNA	-0.0545924	0.148736	0.0117308	0.913751	0.995985
MIMAT0004862	17	mmu-miR-877-3p	miRNA	0.0395493	1.32853	0.0107339	0.917483	0.995985
MIMAT0001090	12	mmu-miR-409-3p	miRNA	0.0605723	0.683113	0.00991894	0.920667	0.995985
MIMAT0004634	4	mmu-miR-31-3p	miRNA	0.0273121	3.57817	0.00936044	0.922925	0.995985
MIMAT0017066	14	mmu-miR-92a-1-5p	miRNA	0.0229362	4.28384	0.00933863	0.923015	0.995985
MIMAT0004522	13	mmu-miR-27b-5p	miRNA	-0.0174119	4.50335	0.00889414	0.924864	0.995985
MIMAT0000652	5	mmu-miR-25-3p	miRNA	-0.0131482	9.73666	0.00820744	0.927814	0.995985
MIMAT0019340	1	mmu-miR-3962	miRNA	0.0387118	0.977216	0.00769176	0.930113	0.995985
MIMAT0000766	6	mmu-miR-335-5p	miRNA	-0.0149196	6.35257	0.00674256	0.934557	0.995985
MIMAT0004643	10	mmu-miR-331-5p	miRNA	-0.0366994	0.383381	0.00631607	0.936656	0.995985
MIMAT0017055	17	mmu-miR-219a-1-3p	miRNA	0.0208599	2.06931	0.00595982	0.938465	0.995985
MIMAT0022376	12	mmu-miR-3073b-3p	miRNA	0.0273057	1.97002	0.00563166	0.940179	0.995985
MIMAT0004942	14	mmu-miR-598-3p	miRNA	-0.0168994	2.70192	0.0055039	0.940861	0.995985
MIMAT0000609	X	mmu-miR-351-5p	miRNA	0.0140545	8.40077	0.0054563	0.941116	0.995985
MIMAT0027847	17	mmu-miR-6972-3p	miRNA	-0.0225539	2.25188	0.0046639	0.945553	0.995985
MIMAT0005439	15	mmu-let-7c-2-3p	miRNA	-0.00925478	6.7797	0.00461006	0.945867	0.995985
MIMAT0000540	5	mmu-miR-93-5p	miRNA	-0.00892257	9.88405	0.00458908	0.94599	0.995985
MIMAT0000122	10	mmu-let-7i-5p	miRNA	0.00980349	11.0652	0.00455446	0.946194	0.995985
MIMAT0004529	16	mmu-miR-125b-2-3p	miRNA	-0.00908421	6.44413	0.00427954	0.947841	0.995985
MIMAT0019339	15	mmu-miR-28c	miRNA	-0.0141428	2.63974	0.00421286	0.948248	0.995985
MIMAT0001546	X	mmu-miR-450a-5p	miRNA	0.0111857	5.50915	0.00313019	0.955383	0.995985
MIMAT0000549	X	mmu-miR-322-3p	miRNA	-0.00877206	6.04926	0.00303046	0.956099	0.995985
MIMAT0004620	13	mmu-let-7a-1-3p	miRNA	-0.00747226	6.77952	0.00300292	0.956299	0.995985
MIMAT0004547	12	mmu-miR-203-5p	miRNA	-0.0149572	2.32387	0.00240872	0.960857	0.995985
MIMAT0000546	11	mmu-miR-103-3p	miRNA	0.00650918	11.9806	0.00239487	0.960969	0.995985
MIMAT0014842	12	mmu-miR-3068-5p	miRNA	0.015342	2.05301	0.002219	0.962429	0.995985
MIMAT0004526	4	mmu-miR-101a-5p	miRNA	-0.00903986	4.83392	0.00213019	0.963188	0.995985
MIMAT0000162	11	mmu-miR-152-3p	miRNA	0.00705503	7.90738	0.00211019	0.963361	0.995985
MIMAT0017000	11	mmu-miR-195a-3p	miRNA	-0.00792183	3.51743	0.00147325	0.969382	0.995985
MIMAT0000664	17	mmu-miR-219a-5p	miRNA	0.008915	3.19681	0.0010227	0.974488	0.995985
MIMAT0000141	2	mmu-miR-130a-3p	miRNA	-0.00481656	11.0402	0.00100818	0.97467	0.995985
MIMAT0000383	13	mmu-let-7d-5p	miRNA	0.00462604	10.1711	0.00087556	0.976394	0.995985
MIMAT0022985	18	mmu-miR-5107-3p	miRNA	-0.0133596	0.391581	0.000804357	0.977374	0.995985
MIMAT0000384	13	mmu-let-7d-3p	miRNA	-0.00424648	7.96731	0.000766762	0.977909	0.995985
MIMAT0000526	14	mmu-miR-15a-5p	miRNA	0.00413811	9.73578	0.000747088	0.978194	0.995985
MIMAT0003485	4	mmu-miR-455-5p	miRNA	0.00570191	6.52363	0.000680349	0.979191	0.995985
MIMAT0019344	15	mmu-miR-3964	miRNA	0.0188233	0.16623	0.000659127	0.979518	0.995985
MIMAT0027743	11	mmu-miR-6921-3p	miRNA	-0.0095335	0.222746	0.000462688	0.982839	0.995985
MIMAT0000126	13	mmu-miR-27b-3p	miRNA	0.00256959	14.5315	0.000442336	0.98322	0.995985
MIMAT0000531	11	mmu-miR-22-3p	miRNA	-0.00290441	17.3916	0.000339228	0.985305	0.995985
MIMAT0003151	18	mmu-miR-378a-3p	miRNA	0.00241954	13.5843	0.000286579	0.986494	0.995985
MIMAT0000130	15	mmu-miR-30b-5p	miRNA	-0.00226575	10.8002	0.000254547	0.987271	0.995985
MIMAT0016981	16	mmu-miR-99a-3p	miRNA	0.00235709	4.82431	0.000162778	0.98982	0.995985
MIMAT0014877	19	mmu-miR-3084-3p	miRNA	0.00222471	3.53621	0.000103852	0.991869	0.995985
MIMAT0000647	19	mmu-miR-107-3p	miRNA	0.00148541	10.7981	0.000102999	0.991903	0.995985
MIMAT0000246	18	mmu-miR-122-5p	miRNA	0.00134705	14.1949	6.37691e-05	0.993629	0.995985
MIMAT0000527	14	mmu-miR-16-5p	miRNA	0.000908226	14.0463	5.09779e-05	0.994303	0.995985
MIMAT0003727	X	mmu-miR-374b-5p	miRNA	0.000941954	4.56736	2.53263e-05	0.995985	0.995985

## Sheet: Liver_Igf2-KI_WT
id	chr	gene	type	logFC	logCPM	LR	PValue	FDR
MIMAT0005860	8	mmu-miR-1199-5p	miRNA	2.59043	0.0967484	10.3581	0.00128907	0.319362
MIMAT0004842	5	mmu-miR-879-5p	miRNA	-0.803383	3.02886	9.81142	0.00173432	0.319362
MIMAT0027344	11	mmu-miR-6516-3p	miRNA	-1.44725	0.377618	9.56083	0.00198773	0.319362
MIMAT0024861	5	mmu-miR-6240	miRNA	1.49979	5.83243	8.48049	0.00358975	0.432565
MIMAT0004857	2	mmu-miR-147-3p	miRNA	-1.55194	-0.0690142	7.22839	0.00717594	0.452812
MIMAT0000125	13	mmu-miR-23b-3p	miRNA	-0.353944	9.4227	6.9832	0.00822783	0.452812
MIMAT0020607	11	mmu-miR-5100	miRNA	-0.822201	3.48099	6.8156	0.00903647	0.452812
MIMAT0000523	15	mmu-let-7c-5p	miRNA	-0.329754	13.3554	6.74135	0.00942036	0.452812
MIMAT0000661	1	mmu-miR-214-3p	miRNA	-0.577558	5.36761	6.70522	0.0096131	0.452812
MIMAT0027343	11	mmu-miR-6516-5p	miRNA	0.812135	1.75155	6.70498	0.0096144	0.452812
MIMAT0000124	3	mmu-miR-15b-5p	miRNA	-0.387534	6.00276	6.49011	0.0108476	0.452812
MIMAT0000142	13	mmu-miR-9-5p	miRNA	1.32555	1.36166	6.42171	0.0112733	0.452812
MIMAT0027935	4	mmu-miR-7015-3p	miRNA	0.555613	3.02757	5.823	0.015818	0.537187
MIMAT0000555	11	mmu-miR-324-5p	miRNA	-0.547654	3.07041	5.77086	0.0162941	0.537187
MIMAT0000522	15	mmu-let-7b-5p	miRNA	-0.351115	10.6208	5.7258	0.0167174	0.537187
MIMAT0000670	X	mmu-miR-222-3p	miRNA	0.552443	6.70586	5.16717	0.0230177	0.567496
MIMAT0028072	9	mmu-miR-7083-5p	miRNA	-1.2545	0.0903	5.13774	0.0234111	0.567496
MIMAT0019341	3	mmu-miR-3963	miRNA	-0.6384	8.47847	5.06383	0.0244302	0.567496
MIMAT0017346	2	mmu-miR-669m-5p	miRNA	1.6383	-0.258531	5.02593	0.0249706	0.567496
MIMAT0000746	12	mmu-miR-381-3p	miRNA	-0.719427	2.41415	4.93021	0.0263912	0.567496
MIMAT0027805	15	mmu-miR-6952-3p	miRNA	1.12514	0.119166	4.84997	0.0276466	0.567496
MIMAT0000218	13	mmu-miR-24-1-5p	miRNA	0.745683	2.03127	4.80288	0.0284122	0.567496
MIMAT0017240	16	mmu-miR-802-3p	miRNA	0.423492	7.75009	4.74006	0.0294681	0.567496
MIMAT0014805	12	mmu-miR-1843a-5p	miRNA	0.290932	8.72478	4.62464	0.0315159	0.567496
MIMAT0000605	1	mmu-miR-350-3p	miRNA	-0.466231	3.56271	4.50287	0.033838	0.567496
MIMAT0000212	6	mmu-miR-183-5p	miRNA	-0.555169	6.08927	4.48716	0.0341503	0.567496
MIMAT0004523	6	mmu-miR-29b-1-5p	miRNA	-0.622035	1.66729	4.46602	0.0345754	0.567496
MIMAT0017005	18	mmu-miR-122-3p	miRNA	-0.279393	10.2308	4.37565	0.036456	0.567496
MIMAT0004627	14	mmu-miR-20a-3p	miRNA	-0.871158	0.931736	4.36936	0.0365908	0.567496
MIMAT0000542	4	mmu-miR-34a-5p	miRNA	-0.386779	5.68754	4.36021	0.0367879	0.567496
MIMAT0000742	18	mmu-miR-378a-5p	miRNA	-0.323057	6.27084	4.34621	0.0370914	0.567496
MIMAT0004864	2	mmu-miR-297a-3p	miRNA	-1.70014	-0.587233	4.31829	0.0377049	0.567496
MIMAT0000664	17	mmu-miR-219a-5p	miRNA	-0.567946	3.19681	4.26726	0.0388535	0.567496
MIMAT0000525	13	mmu-let-7f-5p	miRNA	0.736496	15.0846	3.99475	0.0456421	0.6025
MIMAT0004940	2	mmu-miR-511-5p	miRNA	0.493324	3.3886	3.98135	0.0460068	0.6025
MIMAT0000545	X	mmu-miR-98-5p	miRNA	-0.30537	8.23505	3.96956	0.0463299	0.6025
MIMAT0000708	X	mmu-miR-363-3p	miRNA	0.865659	0.998886	3.93078	0.0474099	0.6025
MIMAT0004825	11	mmu-miR-423-5p	miRNA	0.370019	8.5783	3.88639	0.0486791	0.6025
MIMAT0004859	16	mmu-miR-193b-3p	miRNA	-0.541008	3.4621	3.88394	0.04875	0.6025
MIMAT0014876	19	mmu-miR-3084-5p	miRNA	0.914341	1.19084	3.7405	0.0531084	0.625585
MIMAT0017053	11	mmu-miR-212-5p	miRNA	-0.580872	1.99173	3.71361	0.0539704	0.625585
MIMAT0003742	4	mmu-miR-455-3p	miRNA	-0.445803	5.50068	3.64842	0.0561223	0.625585
MIMAT0019345	1	mmu-miR-1843b-5p	miRNA	0.247867	7.87104	3.626	0.0568832	0.625585
MIMAT0009455	13	mmu-miR-1983	miRNA	-0.782347	0.505574	3.61946	0.0571074	0.625585
MIMAT0000157	18	mmu-miR-145a-5p	miRNA	-0.387336	7.68047	3.54572	0.0596992	0.639444
MIMAT0017265	X	mmu-miR-871-3p	miRNA	1.30526	0.375535	3.44663	0.0633808	0.664121
MIMAT0000381	9	mmu-miR-34c-5p	miRNA	-0.503463	3.38761	3.40274	0.0650884	0.667502
MIMAT0004661	16	mmu-miR-28a-3p	miRNA	-0.28665	6.39398	3.34987	0.0672103	0.674903
MIMAT0004535	7	mmu-miR-150-3p	miRNA	-0.947463	0.319775	3.2377	0.0719614	0.69609
MIMAT0003711	X	mmu-miR-652-3p	miRNA	-0.340104	6.10317	3.23209	0.0722085	0.69609
MIMAT0000211	6	mmu-miR-182-5p	miRNA	-0.473483	10.2861	3.11947	0.0773619	0.731146
MIMAT0000528	14	mmu-miR-18a-5p	miRNA	-0.413866	3.41762	3.07581	0.079465	0.73658
MIMAT0004622	16	mmu-let-7c-1-3p	miRNA	-0.813729	0.677966	2.93363	0.086752	0.788952
MIMAT0003454	11	mmu-miR-423-3p	miRNA	0.261244	8.53771	2.88313	0.089512	0.789771
MIMAT0004877	2	mmu-miR-466c-5p	miRNA	2.22158	0.00516	2.87224	0.0901191	0.789771
MIMAT0000672	2	mmu-miR-199b-5p	miRNA	-0.619963	2.20822	2.79972	0.0942809	0.798435
MIMAT0016982	1	mmu-miR-128-1-5p	miRNA	0.812802	0.857226	2.78753	0.0950008	0.798435
MIMAT0000524	17	mmu-let-7e-5p	miRNA	0.771578	7.61395	2.76948	0.0960772	0.798435
MIMAT0004821	5	mmu-miR-671-3p	miRNA	0.287772	6.65566	2.69289	0.100797	0.822076
MIMAT0000160	7	mmu-miR-150-5p	miRNA	-0.298648	7.80553	2.62898	0.104929	0.822076
MIMAT0004188	16	mmu-miR-802-5p	miRNA	0.352784	9.70568	2.60554	0.106491	0.822076
MIMAT0017046	19	mmu-miR-101b-5p	miRNA	-0.413144	2.31706	2.59657	0.107095	0.822076
MIMAT0004747	12	mmu-miR-411-5p	miRNA	0.440674	5.27255	2.59133	0.10745	0.822076
MIMAT0000153	6	mmu-miR-141-3p	miRNA	0.365742	5.2491	2.55777	0.109753	0.826578
MIMAT0028009	7	mmu-miR-7052-3p	miRNA	-0.783573	0.307325	2.49698	0.114065	0.845834
MIMAT0004616	4	mmu-miR-30c-1-3p	miRNA	0.313154	5.1941	2.44243	0.118093	0.857058
MIMAT0017060	X	mmu-miR-221-5p	miRNA	0.31932	4.34171	2.42866	0.119135	0.857058
MIMAT0004186	16	mmu-miR-301b-3p	miRNA	-0.974118	0.0485787	2.39733	0.121542	0.861521
MIMAT0004617	6	mmu-miR-148a-5p	miRNA	0.249982	9.18449	2.30723	0.128773	0.884734
MIMAT0003731	5	mmu-miR-671-5p	miRNA	-0.293469	3.54172	2.28043	0.131015	0.884734
MIMAT0004873	X	mmu-miR-465c-5p	miRNA	1.87458	-0.407845	2.27289	0.131654	0.884734
MIMAT0004656	12	mmu-miR-345-3p	miRNA	-0.244884	4.75303	2.26695	0.132159	0.884734
MIMAT0000379	11	mmu-miR-301a-3p	miRNA	-0.232508	7.29756	2.22317	0.135953	0.887439
MIMAT0017000	11	mmu-miR-195a-3p	miRNA	0.318492	3.51743	2.21986	0.136246	0.887439
MIMAT0017344	18	mmu-miR-1948-5p	miRNA	-0.314784	3.97424	2.16835	0.140877	0.894658
MIMAT0000225	11	mmu-miR-195a-5p	miRNA	-0.297198	6.79342	2.16629	0.141066	0.894658
MIMAT0004852	3	mmu-miR-190b-5p	miRNA	-0.646003	1.0674	2.14278	0.143242	0.896661
MIMAT0004781	X	mmu-miR-532-3p	miRNA	-0.297748	3.42151	2.06315	0.150898	0.910048
MIMAT0004660	14	mmu-miR-19a-5p	miRNA	-0.796333	0.0469177	2.06251	0.150962	0.910048
MIMAT0016984	11	mmu-miR-132-5p	miRNA	0.54525	1.47481	2.05577	0.151631	0.910048
MIMAT0000653	16	mmu-miR-28a-5p	miRNA	0.205388	8.38305	2.01189	0.156071	0.910048
MIMAT0000208	2	mmu-miR-10b-5p	miRNA	0.74433	8.05713	1.97618	0.159794	0.910048
MIMAT0017063	1	mmu-miR-29b-2-5p	miRNA	0.606096	1.27947	1.94912	0.162682	0.910048
MIMAT0049829	11	mmu-miR-12182-3p	miRNA	0.576712	1.47057	1.93287	0.164445	0.910048
MIMAT0000571	10	mmu-miR-331-3p	miRNA	-0.235748	5.92519	1.92734	0.165049	0.910048
MIMAT0027970	5	mmu-miR-7033-5p	miRNA	-0.725856	-0.0825675	1.92272	0.165557	0.910048
MIMAT0000219	13	mmu-miR-24-3p	miRNA	-0.203469	9.97124	1.92131	0.165712	0.910048
MIMAT0000526	14	mmu-miR-15a-5p	miRNA	0.209866	9.73578	1.91734	0.16615	0.910048
MIMAT0000739	1	mmu-miR-375-3p	miRNA	0.491863	4.11754	1.87876	0.170476	0.913632
MIMAT0003727	X	mmu-miR-374b-5p	miRNA	-0.257273	4.56736	1.87771	0.170595	0.913632
MIMAT0000386	5	mmu-miR-106b-5p	miRNA	-0.221567	6.05133	1.8263	0.176566	0.933755
MIMAT0001091	12	mmu-miR-410-3p	miRNA	0.449769	1.64168	1.80312	0.179336	0.933755
MIMAT0000541	6	mmu-miR-96-5p	miRNA	-0.390447	2.8766	1.79627	0.180164	0.933755
MIMAT0000521	13	mmu-let-7a-5p	miRNA	0.50026	13.5248	1.74648	0.18632	0.954863
MIMAT0027997	7	mmu-miR-7046-3p	miRNA	0.434288	1.59357	1.72466	0.189095	0.954863
MIMAT0003172	X	mmu-miR-542-3p	miRNA	-0.286898	4.44525	1.71571	0.190247	0.954863
MIMAT0027847	17	mmu-miR-6972-3p	miRNA	0.447423	2.25188	1.67748	0.195259	0.954863
MIMAT0004636	5	mmu-miR-93-3p	miRNA	-0.414427	1.90068	1.67378	0.195752	0.954863
MIMAT0003471	13	mmu-miR-692	miRNA	0.671206	0.358853	1.64439	0.199724	0.954863
MIMAT0019355	19	mmu-miR-3970	miRNA	-0.849793	-0.147002	1.64075	0.200223	0.954863
MIMAT0009415	18	mmu-miR-1948-3p	miRNA	-0.263414	5.75993	1.63419	0.201124	0.954863
MIMAT0000616	19	mmu-miR-101b-3p	miRNA	0.178437	13.2676	1.62738	0.202067	0.954863
MIMAT0004669	9	mmu-miR-125b-1-3p	miRNA	0.313866	2.96333	1.60928	0.204593	0.957418
MIMAT0000135	17	mmu-miR-125a-5p	miRNA	0.282015	10.889	1.56671	0.210685	0.95836
MIMAT0014877	19	mmu-miR-3084-3p	miRNA	-0.272742	3.53621	1.54954	0.213203	0.95836
MIMAT0024857	9	mmu-miR-6236	miRNA	0.336409	7.77017	1.54779	0.213461	0.95836
MIMAT0049832	12	mmu-miR-203b-3p	miRNA	-0.365943	5.27124	1.547	0.213578	0.95836
MIMAT0005440	8	mmu-miR-24-2-5p	miRNA	0.158745	7.09964	1.53798	0.214919	0.95836
MIMAT0000743	12	mmu-miR-379-5p	miRNA	-0.634126	-0.224087	1.48562	0.222897	0.95836
MIMAT0001421	12	mmu-miR-434-5p	miRNA	-0.398008	2.04749	1.4674	0.225756	0.95836
MIMAT0000539	14	mmu-miR-92a-3p	miRNA	0.20137	13.9861	1.46595	0.225986	0.95836
MIMAT0000590	12	mmu-miR-342-3p	miRNA	-0.217489	6.60612	1.44155	0.229888	0.95836
MIMAT0027743	11	mmu-miR-6921-3p	miRNA	0.598921	0.222746	1.43535	0.230893	0.95836
MIMAT0000214	16	mmu-miR-185-5p	miRNA	-0.233734	5.76858	1.42864	0.231986	0.95836
MIMAT0004853	13	mmu-miR-874-3p	miRNA	0.255057	4.04439	1.41134	0.234834	0.95836
MIMAT0000216	18	mmu-miR-187-3p	miRNA	-0.246155	4.77161	1.36641	0.242429	0.95836
MIMAT0000132	17	mmu-miR-99b-5p	miRNA	0.252378	10.8077	1.33352	0.24818	0.95836
MIMAT0004583	16	mmu-miR-130b-5p	miRNA	0.504421	0.473435	1.3295	0.248895	0.95836
MIMAT0004633	8	mmu-miR-27a-5p	miRNA	0.319778	2.35828	1.32589	0.249539	0.95836
MIMAT0016991	11	mmu-miR-152-5p	miRNA	-0.203807	6.16954	1.31886	0.250796	0.95836
MIMAT0005859	X	mmu-miR-1198-5p	miRNA	-0.183827	5.27275	1.30934	0.252514	0.95836
MIMAT0031417	8	mmu-miR-8111	miRNA	-0.568107	0.753495	1.30069	0.254087	0.95836
MIMAT0000595	12	mmu-miR-345-5p	miRNA	-0.250478	5.07279	1.29638	0.254876	0.95836
MIMAT0000766	6	mmu-miR-335-5p	miRNA	-0.206734	6.35257	1.29449	0.255222	0.95836
MIMAT0028073	9	mmu-miR-7083-3p	miRNA	0.620857	0.105821	1.28928	0.256181	0.95836
MIMAT0016994	6	mmu-miR-129-1-3p	miRNA	0.491294	0.55579	1.26714	0.260305	0.95836
MIMAT0000155	11	mmu-miR-142a-3p	miRNA	-0.166462	8.08566	1.25995	0.26166	0.95836
MIMAT0000533	10	mmu-miR-26a-5p	miRNA	0.143188	16.0399	1.25454	0.262686	0.95836
MIMAT0020615	18	mmu-miR-5107-5p	miRNA	-0.929019	-0.096103	1.24636	0.26425	0.95836
MIMAT0027881	19	mmu-miR-6989-3p	miRNA	0.513847	0.237835	1.24356	0.264786	0.95836
MIMAT0000223	11	mmu-miR-193a-3p	miRNA	0.149524	8.93228	1.24081	0.265315	0.95836
MIMAT0031397	15	mmu-miR-1291	miRNA	-0.442542	1.15844	1.22401	0.268575	0.95836
MIMAT0017067	1	mmu-miR-181b-1-3p	miRNA	0.571535	0.189479	1.19848	0.273626	0.95836
MIMAT0027829	16	mmu-miR-6964-3p	miRNA	0.489334	0.722251	1.18285	0.276776	0.95836
MIMAT0019340	1	mmu-miR-3962	miRNA	-0.464665	0.977216	1.17272	0.278843	0.95836
MIMAT0000658	7	mmu-miR-210-3p	miRNA	0.2794	5.58529	1.17234	0.278922	0.95836
MIMAT0000660	1	mmu-miR-181a-1-3p	miRNA	0.247038	4.48851	1.17021	0.279357	0.95836
MIMAT0004582	5	mmu-miR-106b-3p	miRNA	-0.198467	5.1921	1.16542	0.280344	0.95836
MIMAT0000582	11	mmu-miR-338-3p	miRNA	0.166326	5.97561	1.13853	0.285963	0.95836
MIMAT0000127	1	mmu-miR-29b-3p	miRNA	-0.161894	8.12301	1.12396	0.289067	0.95836
MIMAT0004643	10	mmu-miR-331-5p	miRNA	0.535275	0.383381	1.11581	0.290821	0.95836
MIMAT0004524	15	mmu-miR-30b-3p	miRNA	0.233729	3.68294	1.09553	0.295248	0.95836
MIMAT0016997	18	mmu-miR-187-5p	miRNA	0.442011	0.537508	1.08682	0.297176	0.95836
MIMAT0017055	17	mmu-miR-219a-1-3p	miRNA	0.298269	2.06931	1.07922	0.298872	0.95836
MIMAT0003170	12	mmu-miR-541-5p	miRNA	-0.459944	4.22237	1.07379	0.300091	0.95836
MIMAT0019347	5	mmu-miR-3965	miRNA	0.808694	0.0186535	1.0448	0.306707	0.95836
MIMAT0028130	11	mmu-miR-7116-3p	miRNA	-0.526213	0.731201	1.0421	0.307333	0.95836
MIMAT0000584	5	mmu-miR-339-5p	miRNA	-0.168945	5.86961	1.0318	0.309737	0.95836
MIMAT0003511	X	mmu-miR-450b-5p	miRNA	-0.228982	3.89691	1.02683	0.310904	0.95836
MIMAT0031418	6	mmu-miR-8112	miRNA	0.51954	0.612582	1.02199	0.312047	0.95836
MIMAT0004666	15	mmu-miR-33-3p	miRNA	-0.20611	3.66823	1.00632	0.315787	0.95836
MIMAT0014842	12	mmu-miR-3068-5p	miRNA	-0.323895	2.05301	1.00085	0.317104	0.95836
MIMAT0017011	15	mmu-miR-30d-3p	miRNA	0.133356	6.61719	0.989367	0.319897	0.95836
MIMAT0014801	12	mmu-miR-1247-3p	miRNA	0.348644	2.00634	0.986712	0.320547	0.95836
MIMAT0000387	16	mmu-miR-130b-3p	miRNA	-0.291775	3.40188	0.97677	0.322998	0.95836
MIMAT0009397	11	mmu-miR-1933-3p	miRNA	-0.487269	0.944897	0.960108	0.32716	0.95836
MIMAT0000677	13	mmu-miR-7a-5p	miRNA	-0.206447	4.25943	0.958663	0.327524	0.95836
MIMAT0004886	2	mmu-miR-467d-5p	miRNA	0.422997	0.937215	0.942226	0.331706	0.95836
MIMAT0049860	3	mmu-miR-12195-3p	miRNA	0.250211	3.12182	0.940543	0.332138	0.95836
MIMAT0000565	8	mmu-miR-328-3p	miRNA	-0.18119	7.17126	0.923718	0.336501	0.95836
MIMAT0001546	X	mmu-miR-450a-5p	miRNA	-0.191244	5.50915	0.914249	0.33899	0.95836
MIMAT0004642	7	mmu-miR-330-5p	miRNA	0.191934	3.69457	0.905392	0.34134	0.95836
MIMAT0017023	X	mmu-miR-98-3p	miRNA	0.209174	2.99402	0.902725	0.342052	0.95836
MIMAT0020630	4	mmu-miR-5122	miRNA	0.392415	0.61715	0.896289	0.343779	0.95836
MIMAT0017281	2	mmu-miR-511-3p	miRNA	-0.203563	4.71952	0.895234	0.344063	0.95836
MIMAT0001090	12	mmu-miR-409-3p	miRNA	-0.572665	0.683113	0.893653	0.344489	0.95836
MIMAT0028077	9	mmu-miR-7085-3p	miRNA	0.516791	0.148736	0.891412	0.345095	0.95836
MIMAT0004540	3	mmu-miR-186-3p	miRNA	0.380454	0.763735	0.888605	0.345856	0.95836
MIMAT0003475	19	mmu-miR-146b-5p	miRNA	-0.186978	7.19401	0.886612	0.346397	0.95836
MIMAT0017268	13	mmu-miR-874-5p	miRNA	-0.254849	2.42477	0.871893	0.350432	0.95836
MIMAT0004935	4	mmu-miR-872-3p	miRNA	0.132411	6.00543	0.862886	0.352932	0.95836
MIMAT0004542	9	mmu-miR-191-3p	miRNA	0.21799	3.14929	0.858339	0.354204	0.95836
MIMAT0003508	X	mmu-miR-501-5p	miRNA	0.491226	0.207105	0.857638	0.354401	0.95836
MIMAT0000374	2	mmu-miR-296-5p	miRNA	-0.54383	0.188846	0.847151	0.35736	0.95836
MIMAT0049880	9	mmu-miR-12206-5p	miRNA	0.785212	0.275441	0.846188	0.357633	0.95836
MIMAT0004704	6	mmu-miR-335-3p	miRNA	-0.241891	6.36813	0.842396	0.358712	0.95836
MIMAT0000650	14	mmu-miR-17-3p	miRNA	0.194503	3.83905	0.83749	0.360116	0.95836
MIMAT0017246	10	mmu-miR-677-3p	miRNA	-0.362972	1.28555	0.807028	0.369	0.95836
MIMAT0004187	11	mmu-miR-744-5p	miRNA	0.140215	8.25148	0.798411	0.371569	0.95836
MI0021908	3	mmu-let-7j	miRNA_primary_transcript	0.422819	2.47131	0.79025	0.374025	0.95836
MIMAT0003151	18	mmu-miR-378a-3p	miRNA	-0.12592	13.5843	0.775939	0.378386	0.95836
MIMAT0004662	7	mmu-miR-139-3p	miRNA	0.416306	0.549346	0.771537	0.379742	0.95836
MIMAT0000213	9	mmu-miR-184-3p	miRNA	0.326912	3.62618	0.769598	0.380341	0.95836
MIMAT0004547	12	mmu-miR-203-5p	miRNA	0.273952	2.32387	0.759087	0.383614	0.95836
MIMAT0000673	1	mmu-miR-181b-5p	miRNA	0.145428	8.44961	0.75895	0.383657	0.95836
MIMAT0000649	14	mmu-miR-17-5p	miRNA	-0.121569	6.59101	0.748311	0.387011	0.95836
MIMAT0017256	4	mmu-miR-700-5p	miRNA	-0.467748	1.12597	0.746932	0.387449	0.95836
MIMAT0027699	1	mmu-miR-6899-3p	miRNA	-0.418992	0.271709	0.738637	0.390098	0.95836
MIMAT0000230	1	mmu-miR-199a-3p	miRNA	-0.183612	10.8932	0.72928	0.393117	0.95836
MIMAT0004667	2	mmu-miR-199b-3p	miRNA	-0.183817	9.8927	0.728047	0.393517	0.95836
MIMAT0017006	18	mmu-miR-143-5p	miRNA	0.204829	2.47604	0.72755	0.393679	0.95836
MIMAT0004628	11	mmu-miR-21a-3p	miRNA	0.191769	8.1414	0.720906	0.395847	0.95836
MIMAT0003485	4	mmu-miR-455-5p	miRNA	-0.185301	6.52363	0.717964	0.396813	0.95836
MIMAT0014855	12	mmu-miR-3073a-3p	miRNA	-0.240352	2.27745	0.697692	0.40356	0.95836
MIMAT0049851	18	mmu-miR-12191-3p	miRNA	0.282549	2.10738	0.691114	0.405786	0.95836
MIMAT0003780	6	mmu-miR-490-3p	miRNA	-0.460263	-0.0792115	0.690119	0.406124	0.95836
MIMAT0016981	16	mmu-miR-99a-3p	miRNA	-0.15361	4.82431	0.687926	0.406871	0.95836
MIMAT0017075	X	mmu-miR-361-3p	miRNA	0.115624	6.14152	0.681172	0.409183	0.95836
MIMAT0000378	12	mmu-miR-300-3p	miRNA	-0.337803	2.45992	0.67782	0.410338	0.95836
MIMAT0049823	1	mmu-miR-12178-3p	miRNA	-0.310517	1.44214	0.676525	0.410786	0.95836
MIMAT0004520	10	mmu-let-7i-3p	miRNA	-0.180229	3.09293	0.676049	0.41095	0.95836
MIMAT0004934	4	mmu-miR-872-5p	miRNA	0.110428	6.68312	0.671838	0.412412	0.95836
MIMAT0000532	8	mmu-miR-23a-3p	miRNA	-0.114394	7.98409	0.658845	0.416968	0.95836
MIMAT0017061	X	mmu-miR-222-5p	miRNA	0.284635	2.07358	0.654044	0.41867	0.95836
MIMAT0017017	X	mmu-let-7f-2-3p	miRNA	-0.110702	5.78084	0.633796	0.425966	0.95836
MIMAT0009437	7	mmu-miR-1964-3p	miRNA	0.286335	2.65825	0.629931	0.427381	0.95836
MIMAT0004750	9	mmu-miR-425-5p	miRNA	0.102366	7.8923	0.62573	0.428926	0.95836
MIMAT0000657	6	mmu-miR-200c-3p	miRNA	0.288173	1.70291	0.620327	0.430926	0.95836
MIMAT0001632	11	mmu-miR-451a	miRNA	-0.229239	9.6921	0.615105	0.432872	0.95836
MIMAT0000531	11	mmu-miR-22-3p	miRNA	0.123019	17.3916	0.608403	0.43539	0.95836
MIMAT0003741	2	mmu-miR-674-3p	miRNA	-0.160015	4.91531	0.594422	0.440714	0.95836
MIMAT0003728	X	mmu-miR-374b-3p	miRNA	0.216854	2.11126	0.592483	0.441461	0.95836
MIMAT0017206	8	mmu-miR-486a-3p	miRNA	0.381671	2.45341	0.575449	0.448102	0.95836
MIMAT0004664	1	mmu-miR-214-5p	miRNA	0.205548	3.05092	0.569871	0.45031	0.95836
MIMAT0000233	4	mmu-miR-200b-3p	miRNA	0.290773	6.60847	0.568875	0.450706	0.95836
MIMAT0009457	7	mmu-miR-1839-3p	miRNA	-0.194875	3.86942	0.566696	0.451575	0.95836
MIMAT0000130	15	mmu-miR-30b-5p	miRNA	0.106902	10.8002	0.566237	0.451758	0.95836
MIMAT0025148	8	mmu-miR-21c	miRNA	-0.262898	1.8227	0.565071	0.452224	0.95836
MIMAT0000238	1	mmu-miR-205-5p	miRNA	0.349796	1.5873	0.564786	0.452338	0.95836
MIMAT0000152	8	mmu-miR-140-3p	miRNA	-0.104536	9.63104	0.564646	0.452394	0.95836
MIMAT0009456	7	mmu-miR-1839-5p	miRNA	-0.114024	8.366	0.56037	0.454111	0.95836
MIMAT0025105	18	mmu-miR-145b	miRNA	0.382735	0.300343	0.558348	0.454927	0.95836
MIMAT0031414	8	mmu-miR-1668	miRNA	0.502558	0.0828939	0.552026	0.457491	0.95836
MIMAT0000138	2	mmu-miR-126a-3p	miRNA	0.106521	11.6395	0.551814	0.457578	0.95836
MIMAT0003740	2	mmu-miR-674-5p	miRNA	-0.165024	3.73252	0.549474	0.458533	0.95836
MIMAT0000151	8	mmu-miR-140-5p	miRNA	-0.122591	5.52768	0.544904	0.460408	0.95836
MIMAT0020622	19	mmu-miR-5114	miRNA	-0.459966	0.182019	0.542935	0.461219	0.95836
MIMAT0000515	15	mmu-miR-30d-5p	miRNA	0.0985149	13.345	0.53776	0.463362	0.95836
MIMAT0003187	X	mmu-miR-20b-5p	miRNA	-0.348701	0.101774	0.535388	0.464351	0.95836
MIMAT0028043	8	mmu-miR-7068-3p	miRNA	-0.239127	2.16464	0.529883	0.466656	0.95836
MIMAT0004525	17	mmu-miR-99b-3p	miRNA	0.174756	3.2017	0.525664	0.468436	0.95836
MIMAT0002111	X	mmu-miR-470-5p	miRNA	0.53667	-0.211165	0.522707	0.469689	0.95836
MIMAT0017048	19	mmu-miR-107-5p	miRNA	-0.339011	1.2043	0.519744	0.470951	0.95836
MIMAT0004539	6	mmu-miR-183-3p	miRNA	-0.314456	0.670795	0.518729	0.471384	0.95836
MIMAT0000229	1	mmu-miR-199a-5p	miRNA	-0.135351	8.31617	0.51768	0.471833	0.95836
MIMAT0003453	11	mmu-miR-497a-5p	miRNA	0.141813	7.02146	0.513373	0.473682	0.95836
MIMAT0000586	11	mmu-miR-340-3p	miRNA	0.172105	4.27899	0.502145	0.478559	0.95836
MIMAT0000711	11	mmu-miR-365-3p	miRNA	0.0923419	7.66055	0.498748	0.480051	0.95836
MIMAT0004629	11	mmu-miR-22-5p	miRNA	-0.104991	6.66892	0.49167	0.483183	0.95836
MIMAT0000209	2	mmu-miR-129-5p	miRNA	-0.22102	3.12064	0.489654	0.484082	0.95836
MIMAT0017353	1	mmu-miR-664-5p	miRNA	0.157661	3.71753	0.489257	0.484259	0.95836
MIMAT0004623	13	mmu-let-7f-1-3p	miRNA	-0.14063	4.67824	0.480149	0.488355	0.95836
MIMAT0014873	17	mmu-miR-3082-3p	miRNA	0.169707	2.68638	0.477402	0.489601	0.95836
MIMAT0004647	11	mmu-miR-338-5p	miRNA	0.200576	2.36543	0.476718	0.489913	0.95836
MIMAT0000537	8	mmu-miR-27a-3p	miRNA	0.0843338	13.7422	0.467087	0.49433	0.95836
MIMAT0004630	1	mmu-miR-26b-3p	miRNA	0.107915	5.67035	0.461422	0.49696	0.95836
MIMAT0017073	19	mmu-miR-194-2-3p	miRNA	-0.107702	5.32481	0.459515	0.497851	0.95836
MIMAT0017049	5	mmu-miR-25-5p	miRNA	0.291847	1.19346	0.459236	0.497981	0.95836
MIMAT0004644	12	mmu-miR-337-5p	miRNA	-0.325251	0.238974	0.45442	0.500243	0.95836
MIMAT0003490	4	mmu-miR-700-3p	miRNA	-0.333439	0.707386	0.45314	0.500848	0.95836
MIMAT0004626	14	mmu-miR-18a-3p	miRNA	-0.261736	0.922125	0.453071	0.50088	0.95836
MIMAT0004544	11	mmu-miR-193a-5p	miRNA	-0.210705	1.55715	0.446957	0.503783	0.95836
MIMAT0004651	11	mmu-miR-340-5p	miRNA	0.0973661	9.82059	0.445787	0.504342	0.95836
MIMAT0000140	1	mmu-miR-128-3p	miRNA	-0.12238	5.93187	0.437909	0.508133	0.95836
MIMAT0027793	14	mmu-miR-6946-3p	miRNA	-0.28811	0.781823	0.437125	0.508513	0.95836
MIMAT0019346	1	mmu-miR-1843b-3p	miRNA	0.122801	4.39653	0.435317	0.509391	0.95836
MIMAT0000656	7	mmu-miR-139-5p	miRNA	0.0942876	6.73713	0.430916	0.51154	0.95836
MIMAT0004526	4	mmu-miR-101a-5p	miRNA	0.128803	4.83392	0.424873	0.514516	0.95836
MIMAT0022356	10	mmu-miR-5615-3p	miRNA	-0.303315	0.65069	0.420561	0.516657	0.95836
MIMAT0027723	10	mmu-miR-6911-3p	miRNA	-0.222943	1.85578	0.407505	0.523239	0.95836
MIMAT0000748	8	mmu-miR-383-5p	miRNA	0.390695	0.978511	0.404622	0.524712	0.95836
MIMAT0022376	12	mmu-miR-3073b-3p	miRNA	0.236347	1.97002	0.399622	0.527284	0.95836
MIMAT0000234	X	mmu-miR-201-5p	miRNA	0.312018	1.53326	0.399145	0.527531	0.95836
MIMAT0014800	12	mmu-miR-1247-5p	miRNA	0.169166	6.64447	0.390135	0.532229	0.95836
MIMAT0014861	14	mmu-miR-3076-3p	miRNA	-0.359686	0.1586	0.389747	0.532432	0.95836
MIMAT0000529	14	mmu-miR-20a-5p	miRNA	0.090649	6.52841	0.381783	0.536651	0.95836
MIMAT0003450	1	mmu-miR-488-3p	miRNA	-0.361215	0.473028	0.369875	0.543072	0.95836
MIMAT0000224	1	mmu-miR-194-5p	miRNA	0.0923836	13.8457	0.368867	0.543623	0.95836
MIMAT0017068	8	mmu-miR-181c-3p	miRNA	-0.193428	4.31646	0.366275	0.545042	0.95836
MIMAT0003451	10	mmu-miR-677-5p	miRNA	-0.179451	2.66092	0.363226	0.54672	0.95836
MIMAT0000247	18	mmu-miR-143-3p	miRNA	0.0822404	14.817	0.360083	0.54846	0.95836
MIMAT0000220	9	mmu-miR-190a-5p	miRNA	-0.13132	3.3316	0.359067	0.549025	0.95836
MIMAT0000588	12	mmu-miR-341-3p	miRNA	0.400113	0.000283989	0.355483	0.551026	0.95836
MIMAT0004631	6	mmu-miR-29a-5p	miRNA	-0.11532	4.1275	0.35376	0.551993	0.95836
MIMAT0000137	2	mmu-miR-126a-5p	miRNA	0.0746702	14.1702	0.347281	0.555657	0.95836
MIMAT0003171	X	mmu-miR-542-5p	miRNA	0.245989	0.983678	0.337912	0.561037	0.95836
MIMAT0014806	12	mmu-miR-1843a-3p	miRNA	0.119601	3.82681	0.33745	0.561305	0.95836
MIMAT0000149	3	mmu-miR-137-3p	miRNA	0.163562	3.96877	0.336403	0.561913	0.95836
MIMAT0027969	5	mmu-miR-7032-3p	miRNA	0.626951	-0.551495	0.333481	0.563616	0.95836
MIMAT0003781	X	mmu-miR-676-5p	miRNA	0.121739	4.3727	0.331311	0.564888	0.95836
MIMAT0000580	15	mmu-miR-148b-3p	miRNA	-0.0951823	9.779	0.328136	0.566759	0.95836
MIMAT0003730	6	mmu-miR-592-5p	miRNA	0.344109	0.90913	0.327976	0.566853	0.95836
MIMAT0019344	15	mmu-miR-3964	miRNA	-0.44527	0.16623	0.32762	0.567064	0.95836
MIMAT0012774	1	mmu-miR-664-3p	miRNA	0.107382	4.48376	0.320055	0.571575	0.95836
MIMAT0027991	6	mmu-miR-7043-3p	miRNA	-0.217462	1.29475	0.319439	0.571945	0.95836
MIMAT0000122	10	mmu-let-7i-5p	miRNA	-0.0817275	11.0652	0.31644	0.573755	0.95836
MIMAT0000128	1	mmu-miR-30a-5p	miRNA	0.0754602	15.6123	0.314201	0.575113	0.95836
MIMAT0028421	4	mmu-miR-7226-3p	miRNA	0.174732	1.60105	0.311988	0.576463	0.95836
MIMAT0004545	4	mmu-miR-200b-5p	miRNA	0.369448	-0.0973654	0.309124	0.578218	0.95836
MIMAT0004894	5	mmu-miR-574-3p	miRNA	-0.0854537	6.00317	0.308703	0.578477	0.95836
MIMAT0028441	11	mmu-miR-7236-3p	miRNA	0.311649	0.0339131	0.296006	0.586397	0.95836
MIMAT0014829	11	mmu-miR-3061-3p	miRNA	0.306853	0.0951927	0.294414	0.587405	0.95836
MIMAT0000706	X	mmu-miR-362-5p	miRNA	-0.215301	1.88681	0.291361	0.58935	0.95836
MIMAT0000121	9	mmu-let-7g-5p	miRNA	-0.0713064	12.271	0.288518	0.591172	0.95836
MIMAT0000159	1	mmu-miR-149-5p	miRNA	-0.166118	6.10448	0.285978	0.59281	0.95836
MIMAT0000704	X	mmu-miR-361-5p	miRNA	-0.0899265	6.38962	0.285627	0.593036	0.95836
MIMAT0004528	17	mmu-miR-125a-3p	miRNA	0.255237	1.83204	0.284762	0.593597	0.95836
MIMAT0000665	X	mmu-miR-223-3p	miRNA	-0.0802567	6.90756	0.28219	0.59527	0.95836
MIMAT0000530	11	mmu-miR-21a-5p	miRNA	0.0914325	14.8509	0.280422	0.596425	0.95836
MIMAT0029866	10	mmu-miR-1191b-5p	miRNA	0.179139	1.3219	0.275571	0.599619	0.95836
MIMAT0004790	X	mmu-miR-503-3p	miRNA	0.208029	1.2965	0.262965	0.60809	0.95836
MIMAT0004620	13	mmu-let-7a-1-3p	miRNA	-0.0696561	6.77952	0.260033	0.610098	0.95836
MIMAT0000248	4	mmu-miR-30e-5p	miRNA	-0.0623644	13.3894	0.257022	0.612173	0.95836
MIMAT0000674	8	mmu-miR-181c-5p	miRNA	0.11208	8.91815	0.256794	0.612331	0.95836
MIMAT0004872	X	mmu-miR-465b-3p	miRNA	0.695146	-0.391465	0.250054	0.617037	0.95836
MIMAT0003127	16	mmu-miR-484	miRNA	-0.068978	7.2379	0.249959	0.617104	0.95836
MIMAT0004874	X	mmu-miR-465c-3p	miRNA	0.695178	-0.391465	0.24977	0.617237	0.95836
MIMAT0017066	14	mmu-miR-92a-1-5p	miRNA	0.119213	4.28384	0.246358	0.619651	0.95836
MIMAT0003782	X	mmu-miR-676-3p	miRNA	0.0818121	6.74941	0.24584	0.62002	0.95836
MIMAT0000383	13	mmu-let-7d-5p	miRNA	-0.0770866	10.1711	0.243049	0.622013	0.95836
MIMAT0000133	4	mmu-miR-101a-3p	miRNA	0.0604076	13.3748	0.242979	0.622062	0.95836
MIMAT0005439	15	mmu-let-7c-2-3p	miRNA	-0.0671616	6.7797	0.241928	0.622817	0.95836
MIMAT0017018	3	mmu-miR-16-2-3p	miRNA	-0.18864	2.00343	0.241516	0.623114	0.95836
MIMAT0000519	4	mmu-miR-200a-3p	miRNA	0.187786	6.06616	0.235463	0.627502	0.95836
MIMAT0004521	3	mmu-miR-15b-3p	miRNA	-0.362092	2.31467	0.23523	0.627673	0.95836
MIMAT0001422	12	mmu-miR-434-3p	miRNA	-0.154076	4.35399	0.232157	0.629929	0.95836
MIMAT0005443	2	mmu-miR-181a-2-3p	miRNA	-0.116929	4.93577	0.231667	0.630291	0.95836
MIMAT0000536	1	mmu-miR-29c-3p	miRNA	0.0672607	9.79041	0.224395	0.635711	0.96205
MIMAT0000667	15	mmu-miR-33-5p	miRNA	-0.0836766	4.97724	0.222958	0.636795	0.96205
MIMAT0017052	7	mmu-miR-210-5p	miRNA	0.202239	1.65261	0.220439	0.638706	0.96205
MIMAT0000659	11	mmu-miR-212-3p	miRNA	-0.133649	2.72035	0.214272	0.643439	0.966161
MIMAT0000210	1	mmu-miR-181a-5p	miRNA	0.0618657	13.0392	0.210932	0.646038	0.96705
MIMAT0020632	8	mmu-miR-3473d	miRNA	0.110638	2.19177	0.203157	0.652185	0.97075
MIMAT0025167	10	mmu-miR-378d	miRNA	-0.259128	2.94501	0.200972	0.653937	0.97075
MIMAT0004625	14	mmu-miR-16-1-3p	miRNA	0.0927204	4.35028	0.198986	0.655541	0.97075
MIMAT0027943	4	mmu-miR-7019-3p	miRNA	-0.268784	0.236226	0.196674	0.657419	0.97075
MIMAT0004942	14	mmu-miR-598-3p	miRNA	-0.101496	2.70192	0.195254	0.65858	0.97075
MIMAT0019136	16	mmu-miR-1306-5p	miRNA	0.181025	0.716958	0.184011	0.667949	0.976505
MIMAT0000373	7	mmu-miR-295-3p	miRNA	-0.180567	1.04435	0.18128	0.670276	0.976505
MIMAT0009413	16	mmu-miR-1947-5p	miRNA	0.100683	2.48667	0.180998	0.670517	0.976505
MIMAT0004659	11	mmu-miR-10a-3p	miRNA	-0.0716262	4.53465	0.179424	0.671869	0.976505
MIMAT0000139	12	mmu-miR-127-3p	miRNA	-0.112381	7.00821	0.17856	0.672613	0.976505
MIMAT0000671	X	mmu-miR-224-5p	miRNA	0.196015	1.5176	0.173853	0.67671	0.976734
MIMAT0017016	17	mmu-let-7e-3p	miRNA	0.127207	2.58508	0.16367	0.6858	0.976734
MIMAT0017058	10	mmu-miR-26a-2-3p	miRNA	-0.117804	2.40296	0.157379	0.691582	0.976734
MIMAT0027879	19	mmu-miR-6988-3p	miRNA	-0.133414	1.56539	0.149984	0.698551	0.976734
MIMAT0000215	3	mmu-miR-186-5p	miRNA	0.050292	10.1057	0.148132	0.700327	0.976734
MIMAT0004820	11	mmu-miR-744-3p	miRNA	-0.0762368	3.71181	0.147482	0.700953	0.976734
MIMAT0005849	7	mmu-miR-1191a	miRNA	0.107438	1.98201	0.147476	0.700959	0.976734
MIMAT0004619	4	mmu-miR-200a-5p	miRNA	-0.191203	1.13315	0.145127	0.703237	0.976734
MIMAT0004653	12	mmu-miR-342-5p	miRNA	-0.135382	2.00948	0.144256	0.704086	0.976734
MIMAT0027729	10	mmu-miR-6914-3p	miRNA	0.184154	0.768895	0.140011	0.70827	0.976734
MIMAT0000556	11	mmu-miR-324-3p	miRNA	-0.0845471	3.47293	0.133849	0.714474	0.976734
MIMAT0000126	13	mmu-miR-27b-3p	miRNA	0.0446187	14.5315	0.133359	0.714974	0.976734
MIMAT0001418	12	mmu-miR-431-5p	miRNA	-0.259098	-0.0425184	0.133249	0.715087	0.976734
MIMAT0016988	11	mmu-miR-144-5p	miRNA	0.130479	6.64101	0.12637	0.722226	0.976734
MIMAT0004536	15	mmu-miR-151-5p	miRNA	0.0469413	10.0145	0.125682	0.722952	0.976734
MIMAT0000517	19	mmu-miR-192-5p	miRNA	0.0419708	17.6552	0.122226	0.726633	0.976734
MIMAT0004899	3	mmu-miR-92b-3p	miRNA	0.0958489	4.03895	0.120143	0.728879	0.976734
MIMAT0004534	18	mmu-miR-145a-3p	miRNA	-0.0564295	6.82193	0.118813	0.730325	0.976734
MIMAT0009458	1	mmu-miR-1981-5p	miRNA	-0.0888024	3.66627	0.117908	0.731315	0.976734
MIMAT0000904	1	mmu-miR-215-5p	miRNA	0.099236	5.63288	0.116437	0.732932	0.976734
MIMAT0000217	X	mmu-miR-188-5p	miRNA	-0.0775247	3.20637	0.114194	0.735419	0.976734
MIMAT0000514	1	mmu-miR-30c-5p	miRNA	0.0431125	13.4947	0.113146	0.73659	0.976734
MIMAT0022375	12	mmu-miR-3073b-5p	miRNA	-0.100297	1.98852	0.112367	0.737465	0.976734
MIMAT0014944	8	mmu-miR-486b-3p	miRNA	0.177013	2.12983	0.111256	0.738719	0.976734
MIMAT0000513	14	mmu-miR-19b-3p	miRNA	-0.0530343	9.59022	0.110867	0.739159	0.976734
MIMAT0000548	X	mmu-miR-322-5p	miRNA	-0.0561412	7.05275	0.109756	0.740422	0.976734
MIMAT0017040	1	mmu-miR-350-5p	miRNA	-0.0850497	3.2586	0.10738	0.743147	0.976734
MIMAT0000654	4	mmu-miR-32-5p	miRNA	0.0545131	5.46901	0.107018	0.743565	0.976734
MIMAT0000148	12	mmu-miR-136-5p	miRNA	-0.107826	2.84898	0.103088	0.748155	0.976734
MIMAT0019349	9	mmu-miR-101c	miRNA	0.0507685	6.38781	0.0999475	0.751893	0.976734
MIMAT0014827	11	mmu-miR-3060-3p	miRNA	-0.186594	0.535131	0.0966593	0.755876	0.976734
MIMAT0014942	7	mmu-miR-3105-3p	miRNA	0.741086	2.81065	0.0934674	0.759815	0.976734
MIMAT0022985	18	mmu-miR-5107-3p	miRNA	0.154003	0.391581	0.0924904	0.761035	0.976734
MIMAT0028417	2	mmu-miR-7224-3p	miRNA	0.0807202	2.2228	0.0907681	0.763203	0.976734
MIMAT0004649	5	mmu-miR-339-3p	miRNA	0.0478065	5.594	0.0900937	0.764058	0.976734
MIMAT0017050	4	mmu-miR-32-3p	miRNA	0.129907	0.969633	0.0898443	0.764375	0.976734
MIMAT0001537	4	mmu-miR-429-3p	miRNA	0.13089	5.46268	0.0895582	0.76474	0.976734
MIMAT0003173	X	mmu-miR-547-3p	miRNA	0.148464	1.37042	0.0892975	0.765072	0.976734
MIMAT0025121	3	mmu-miR-21b	miRNA	-0.177006	0.751778	0.0892159	0.765176	0.976734
MIMAT0004634	4	mmu-miR-31-3p	miRNA	-0.0821588	3.57817	0.0843203	0.771526	0.976734
MIMAT0000162	11	mmu-miR-152-3p	miRNA	0.0445585	7.90738	0.0839458	0.77202	0.976734
MIMAT0000158	11	mmu-miR-146a-5p	miRNA	0.0608612	9.28957	0.0830148	0.773253	0.976734
MIMAT0019348	11	mmu-miR-378b	miRNA	0.0554863	5.48231	0.0816361	0.775092	0.976734
MIMAT0004522	13	mmu-miR-27b-5p	miRNA	0.0529982	4.50335	0.0808012	0.776215	0.976734
MIMAT0027797	14	mmu-miR-6948-3p	miRNA	-0.138945	0.46034	0.0803555	0.776816	0.976734
MIMAT0016983	2	mmu-miR-130a-5p	miRNA	0.0949472	1.22769	0.079745	0.777643	0.976734
MIMAT0016996	16	mmu-miR-185-3p	miRNA	0.108258	1.28528	0.078995	0.778664	0.976734
MIMAT0017259	X	mmu-miR-505-5p	miRNA	-0.159586	0.535211	0.0789861	0.778676	0.976734
MIMAT0027789	13	mmu-miR-6944-3p	miRNA	0.222988	-0.310081	0.0768912	0.781555	0.976734
MIMAT0000538	4	mmu-miR-31-5p	miRNA	0.0573556	9.22571	0.0758677	0.782977	0.976734
MIMAT0000535	6	mmu-miR-29a-3p	miRNA	0.0364809	12.0933	0.0738446	0.785819	0.976734
MIMAT0000236	12	mmu-miR-203-3p	miRNA	-0.0453472	10.3614	0.0709627	0.78994	0.976734
MIMAT0017036	15	mmu-miR-148b-5p	miRNA	-0.047165	5.06774	0.0690127	0.79278	0.976734
MIMAT0000666	14	mmu-miR-320-3p	miRNA	-0.0426483	7.57887	0.068405	0.793673	0.976734
MIMAT0017247	11	mmu-miR-497a-3p	miRNA	0.116556	0.272075	0.06651	0.796488	0.976734
MIMAT0000549	X	mmu-miR-322-3p	miRNA	-0.0409902	6.04926	0.0657703	0.797598	0.976734
MIMAT0004577	12	mmu-miR-299a-3p	miRNA	-0.144196	-0.0731659	0.0623846	0.802766	0.976734
MIMAT0003492	5	mmu-miR-702-3p	miRNA	-0.141393	0.185793	0.0620984	0.80321	0.976734
MIMAT0003509	X	mmu-miR-501-3p	miRNA	0.0412402	5.57316	0.0592606	0.807668	0.976734
MIMAT0004532	12	mmu-miR-136-3p	miRNA	-0.0723014	3.50681	0.0588495	0.808324	0.976734
MIMAT0003513	X	mmu-miR-505-3p	miRNA	-0.0793466	1.43926	0.0584364	0.808985	0.976734
MIMAT0010560	15	mmu-miR-1249-3p	miRNA	-0.0446055	4.26055	0.0579997	0.809686	0.976734
MIMAT0009408	15	mmu-miR-1943-5p	miRNA	0.0850425	1.29611	0.0572972	0.81082	0.976734
MIMAT0000651	14	mmu-miR-19a-3p	miRNA	0.0422593	5.30259	0.0560601	0.812835	0.976734
MIMAT0003167	12	mmu-miR-540-3p	miRNA	0.173989	-0.407474	0.0542722	0.815789	0.976734
MIMAT0027859	17	mmu-miR-6978-3p	miRNA	-0.0665948	2.49575	0.0537611	0.816643	0.976734
MIMAT0000647	19	mmu-miR-107-3p	miRNA	0.0337614	10.7981	0.0531886	0.817605	0.976734
MIMAT0028407	18	mmu-miR-7219-3p	miRNA	0.0823345	1.57676	0.052835	0.818202	0.976734
MIMAT0000648	11	mmu-miR-10a-5p	miRNA	0.0325394	14.5318	0.0524051	0.81893	0.976734
MIMAT0001342	9	mmu-miR-425-3p	miRNA	-0.0484449	3.72835	0.0510187	0.8213	0.976734
MIMAT0004624	14	mmu-miR-15a-3p	miRNA	-0.0633979	1.97741	0.0508515	0.821588	0.976734
MIMAT0000141	2	mmu-miR-130a-3p	miRNA	-0.0340087	11.0402	0.0502536	0.822623	0.976734
MIMAT0005292	13	mmu-miR-582-3p	miRNA	0.0984666	1.96647	0.049514	0.823911	0.976734
MIMAT0019339	15	mmu-miR-28c	miRNA	0.0491782	2.63974	0.0484693	0.825749	0.976734
MIMAT0049862	4	mmu-miR-12196-5p	miRNA	0.0998466	0.688915	0.0478096	0.82692	0.976734
MIMAT0014856	13	mmu-miR-3074-5p	miRNA	-0.0791043	1.16382	0.0467956	0.828736	0.976734
MIMAT0025138	14	mmu-miR-378c	miRNA	-0.0331697	9.63953	0.0454786	0.831126	0.976734
MIMAT0029864	7	mmu-miR-292b-5p	miRNA	0.10495	0.670277	0.0448959	0.832196	0.976734
MIMAT0000161	15	mmu-miR-151-3p	miRNA	0.0289245	10.8605	0.0433202	0.835124	0.976734
MIMAT0004670	13	mmu-miR-7a-1-3p	miRNA	0.0482543	3.00137	0.0431477	0.835447	0.976734
MIMAT0000384	13	mmu-let-7d-3p	miRNA	-0.0314664	7.96731	0.0420387	0.837546	0.976734
MIMAT0031420	1	mmu-miR-8114	miRNA	-0.0865873	1.49687	0.0387465	0.843952	0.976734
MIMAT0000609	X	mmu-miR-351-5p	miRNA	-0.0369573	8.40077	0.0376976	0.846052	0.976734
MIMAT0000769	1	mmu-miR-133b-3p	miRNA	-0.225685	2.65873	0.0360614	0.849389	0.976734
MIMAT0009434	5	mmu-miR-1961	miRNA	0.102944	0.552677	0.0359212	0.849678	0.976734
MIMAT0002889	X	mmu-miR-532-5p	miRNA	-0.0268585	7.83327	0.0356423	0.850256	0.976734
MIMAT0004862	17	mmu-miR-877-3p	miRNA	0.0732236	1.32853	0.0350242	0.851545	0.976734
MIMAT0000516	6	mmu-miR-148a-3p	miRNA	0.0277239	16.0574	0.0349004	0.851804	0.976734
MIMAT0003890	3	mmu-miR-551b-3p	miRNA	-0.133546	0.891974	0.0342752	0.853123	0.976734
MIMAT0000136	16	mmu-miR-125b-5p	miRNA	0.0255418	10.4317	0.0332347	0.855344	0.976957
MIMAT0000123	18	mmu-miR-1a-3p	miRNA	-0.159226	0.506577	0.0315065	0.859115	0.977673
MIMAT0000150	8	mmu-miR-138-5p	miRNA	0.0721744	2.67032	0.0309802	0.860284	0.977673
MIMAT0000663	11	mmu-miR-218-5p	miRNA	0.103338	1.81629	0.0294452	0.863755	0.977673
MIMAT0000527	14	mmu-miR-16-5p	miRNA	0.0212888	14.0463	0.0280071	0.867092	0.977673
MIMAT0000546	11	mmu-miR-103-3p	miRNA	-0.0218482	11.9806	0.0269771	0.869537	0.977673
MIMAT0049852	18	mmu-miR-122b-5p	miRNA	-0.102651	0.325952	0.0262078	0.871394	0.977673
MIMAT0000156	11	mmu-miR-144-3p	miRNA	-0.0595377	7.2031	0.0255614	0.872976	0.977673
MIMAT0004869	X	mmu-miR-421-3p	miRNA	-0.0278735	5.68582	0.0240752	0.876694	0.977673
MIMAT0000655	9	mmu-miR-100-5p	miRNA	-0.026065	9.23258	0.0237923	0.877414	0.977673
MIMAT0009460	10	mmu-miR-1982-3p	miRNA	0.0678261	0.650503	0.0231698	0.879016	0.977673
MIMAT0000559	7	mmu-miR-326-3p	miRNA	0.0356808	5.21643	0.0229896	0.879484	0.977673
MIMAT0000221	9	mmu-miR-191-5p	miRNA	0.019685	12.5094	0.0217646	0.882715	0.977673
MIMAT0000154	11	mmu-miR-142a-5p	miRNA	-0.0219294	11.0863	0.0211984	0.88424	0.977673
MIMAT0000146	12	mmu-miR-134-5p	miRNA	-0.0837669	0.374477	0.0211512	0.884368	0.977673
MIMAT0003130	8	mmu-miR-486a-5p	miRNA	-0.0496285	12.1844	0.0202747	0.886772	0.978072
MIMAT0014943	8	mmu-miR-486b-5p	miRNA	-0.0485994	12.1834	0.0194075	0.889204	0.978072
MIMAT0004684	X	mmu-miR-362-3p	miRNA	-0.023822	4.58908	0.01855	0.891664	0.978072
MIMAT0003507	X	mmu-miR-500-3p	miRNA	-0.0313075	3.54052	0.0179011	0.893565	0.978072
MIMAT0017051	9	mmu-miR-100-3p	miRNA	0.0710027	0.0971143	0.0174604	0.894875	0.978072
MIMAT0020621	15	mmu-miR-5113	miRNA	-0.0797086	-0.0594552	0.0131648	0.908653	0.987494
MIMAT0028448	8	mmu-miR-7240-5p	miRNA	-0.0359366	1.34643	0.0114067	0.914946	0.987494
MIMAT0000131	16	mmu-miR-99a-5p	miRNA	-0.0139356	8.21788	0.0111106	0.916053	0.987494
MIMAT0005438	1	mmu-miR-30c-2-3p	miRNA	-0.016738	7.54114	0.0105562	0.918167	0.987494
MIMAT0022355	10	mmu-miR-5615-5p	miRNA	0.0547315	1.16578	0.0098639	0.920886	0.987494
MIMAT0029906	10	mmu-miR-7688-5p	miRNA	0.039893	0.955176	0.00912014	0.923918	0.987494
MIMAT0017012	19	mmu-miR-192-3p	miRNA	-0.0141949	6.23496	0.0088031	0.925248	0.987494
MIMAT0000145	18	mmu-miR-133a-3p	miRNA	0.0942929	6.13094	0.00850669	0.926514	0.987494
MIMAT0000569	7	mmu-miR-330-3p	miRNA	0.0295807	1.27091	0.00743496	0.931287	0.987494
MIMAT0004632	1	mmu-miR-29c-5p	miRNA	0.0165371	4.13038	0.00701961	0.933229	0.987494
MIMAT0029809	5	mmu-miR-7036b-3p	miRNA	-0.0409689	2.07125	0.00592945	0.938621	0.987494
MIMAT0000165	16	mmu-miR-155-5p	miRNA	0.0149934	3.95799	0.0045597	0.946163	0.987494
MIMAT0000249	4	mmu-miR-30e-3p	miRNA	-0.00940067	8.29433	0.00379571	0.950874	0.987494
MIMAT0020629	7	mmu-miR-5121	miRNA	-0.0177745	1.74486	0.00343278	0.953279	0.987494
MIMAT0003479	2	mmu-miR-669c-5p	miRNA	-0.0320135	0.060864	0.00298231	0.956449	0.987494
MIMAT0000129	1	mmu-miR-30a-3p	miRNA	-0.00724245	9.29233	0.00296011	0.956611	0.987494
MIMAT0017056	X	mmu-miR-223-5p	miRNA	-0.0134068	2.77692	0.00271589	0.958438	0.987494
MIMAT0009441	8	mmu-miR-1968-5p	miRNA	0.0136939	2.48927	0.00253476	0.959846	0.987494
MIMAT0000652	5	mmu-miR-25-3p	miRNA	0.00708083	9.73666	0.00237909	0.961098	0.987494
MIMAT0017179	11	mmu-miR-365-2-5p	miRNA	-0.0177263	1.20159	0.00232986	0.961502	0.987494
MIMAT0049834	13	mmu-miR-12184-3p	miRNA	-0.0281769	0.314221	0.00232145	0.961572	0.987494
MIMAT0004621	15	mmu-let-7b-3p	miRNA	-0.00671767	6.1792	0.00208623	0.963569	0.987494
MIMAT0014843	12	mmu-miR-3068-3p	miRNA	0.00748168	4.90473	0.00202916	0.96407	0.987494
MIMAT0004519	9	mmu-let-7g-3p	miRNA	-0.00904357	3.42989	0.00197355	0.964566	0.987494
MIMAT0000144	11	mmu-miR-132-3p	miRNA	0.00888344	4.94265	0.00173955	0.966732	0.987494
MIMAT0000669	X	mmu-miR-221-3p	miRNA	0.00833901	8.56037	0.00163675	0.967729	0.987494
MIMAT0014822	10	mmu-miR-3057-5p	miRNA	0.00928647	2.89951	0.00153007	0.968798	0.987494
MIMAT0020637	1	mmu-miR-5126	miRNA	-0.0279453	0.693201	0.00149922	0.969114	0.987494
MIMAT0000376	2	mmu-miR-298-5p	miRNA	-0.0179828	1.62077	0.00143634	0.969768	0.987494
MIMAT0017351	1	mmu-miR-1981-3p	miRNA	-0.00792914	4.5885	0.00139875	0.970166	0.987494
MIMAT0020606	12	mmu-miR-5099	miRNA	0.00496313	8.28387	0.000971479	0.975135	0.987494
MIMAT0031410	1	mmu-miR-3535	miRNA	0.00606306	4.46107	0.000802149	0.977405	0.987494
MIMAT0027813	15	mmu-miR-6956-3p	miRNA	0.0134793	0.290694	0.000795619	0.977497	0.987494
MIMAT0004529	16	mmu-miR-125b-2-3p	miRNA	0.00364303	6.44413	0.000683939	0.979136	0.987494
MIMAT0000246	18	mmu-miR-122-5p	miRNA	-0.00440146	14.1949	0.000680815	0.979184	0.987494
MIMAT0017260	X	mmu-miR-652-5p	miRNA	-0.0143848	0.0762142	0.000635187	0.979893	0.987494
MIMAT0000540	5	mmu-miR-93-5p	miRNA	-0.00324734	9.88405	0.00060747	0.980337	0.987494
MIMAT0004861	17	mmu-miR-877-5p	miRNA	-0.00563477	2.86059	0.000546607	0.981347	0.987494
MIMAT0004324	8	mmu-miR-181d-5p	miRNA	0.00259357	5.02739	0.0001418	0.990499	0.994626
MIMAT0000534	1	mmu-miR-26b-5p	miRNA	-0.00113786	13.1073	6.67056e-05	0.993483	0.995549
MIMAT0036462	7	mmu-miR-9769-3p	miRNA	-0.000299461	0.839143	3.61604e-06	0.998483	0.998483

## Sheet: Liver_Zbed6-KO_WT
id	chr	gene	type	logFC	logCPM	LR	PValue	FDR
MIMAT0009455	13	mmu-miR-1983	miRNA	-1.61222	0.505574	12.0722	0.000511803	0.180088
MIMAT0024861	5	mmu-miR-6240	miRNA	1.74777	5.83243	11.3679	0.000747255	0.180088
MIMAT0003731	5	mmu-miR-671-5p	miRNA	-0.591114	3.54172	8.80209	0.00300885	0.483422
MIMAT0014800	12	mmu-miR-1247-5p	miRNA	0.767137	6.64447	7.96865	0.00475943	0.507053
MIMAT0000708	X	mmu-miR-363-3p	miRNA	1.16104	0.998886	7.43612	0.00639276	0.507053
MIMAT0017346	2	mmu-miR-669m-5p	miRNA	1.86202	-0.258531	6.82351	0.00899656	0.507053
MIMAT0024857	9	mmu-miR-6236	miRNA	0.690245	7.77017	6.47838	0.0109195	0.507053
MIMAT0000743	12	mmu-miR-379-5p	miRNA	-1.53188	-0.224087	6.43381	0.0111968	0.507053
MIMAT0000233	4	mmu-miR-200b-3p	miRNA	0.976778	6.60847	6.33284	0.0118522	0.507053
MIMAT0004864	2	mmu-miR-297a-3p	miRNA	-2.18358	-0.587233	6.29493	0.0121084	0.507053
MIMAT0000125	13	mmu-miR-23b-3p	miRNA	-0.334988	9.4227	6.25617	0.0123761	0.507053
MIMAT0005860	8	mmu-miR-1199-5p	miRNA	2.07354	0.0967484	6.09175	0.0135814	0.507053
MIMAT0027970	5	mmu-miR-7033-5p	miRNA	-1.41896	-0.0825675	5.99943	0.0143105	0.507053
MIMAT0016982	1	mmu-miR-128-1-5p	miRNA	1.15085	0.857226	5.94259	0.0147793	0.507053
MIMAT0004627	14	mmu-miR-20a-3p	miRNA	-1.02059	0.931736	5.75862	0.0164079	0.507053
MIMAT0000586	11	mmu-miR-340-3p	miRNA	0.576721	4.27899	5.71384	0.0168316	0.507053
MIMAT0000746	12	mmu-miR-381-3p	miRNA	-0.759151	2.41415	5.49196	0.0191041	0.52476
MIMAT0017052	7	mmu-miR-210-5p	miRNA	0.956971	1.65261	5.39377	0.0202088	0.52476
MIMAT0003507	X	mmu-miR-500-3p	miRNA	-0.551132	3.54052	5.24988	0.0219483	0.52476
MIMAT0000545	X	mmu-miR-98-5p	miRNA	-0.351136	8.23505	5.24179	0.0220505	0.52476
MIMAT0014876	19	mmu-miR-3084-5p	miRNA	1.06277	1.19084	5.17888	0.022863	0.52476
MIMAT0004633	8	mmu-miR-27a-5p	miRNA	0.605668	2.35828	4.98009	0.0256407	0.561765
MIMAT0020629	7	mmu-miR-5121	miRNA	-0.708668	1.74486	4.68848	0.0303654	0.61796
MIMAT0000157	18	mmu-miR-145a-5p	miRNA	-0.444327	7.68047	4.66229	0.030832	0.61796
MIMAT0004630	1	mmu-miR-26b-3p	miRNA	0.33724	5.67035	4.54374	0.0330393	0.61796
MIMAT0004825	11	mmu-miR-423-5p	miRNA	0.399482	8.5783	4.52855	0.0333339	0.61796
MIMAT0000595	12	mmu-miR-345-5p	miRNA	-0.461545	5.07279	4.36668	0.0366483	0.640709
MIMAT0004821	5	mmu-miR-671-3p	miRNA	0.364186	6.65566	4.31168	0.0378516	0.640709
MIMAT0004656	12	mmu-miR-345-3p	miRNA	-0.333935	4.75303	4.16549	0.0412555	0.640709
MIMAT0000664	17	mmu-miR-219a-5p	miRNA	-0.559031	3.19681	4.13544	0.0419941	0.640709
MIMAT0004520	10	mmu-let-7i-3p	miRNA	-0.451751	3.09293	4.05506	0.0440392	0.640709
MIMAT0001091	12	mmu-miR-410-3p	miRNA	-0.751875	1.64168	4.01104	0.0452032	0.640709
MIMAT0000142	13	mmu-miR-9-5p	miRNA	-1.19087	1.36166	3.973	0.0462353	0.640709
MIMAT0000555	11	mmu-miR-324-5p	miRNA	-0.4509	3.07041	3.95885	0.0466256	0.640709
MIMAT0028072	9	mmu-miR-7083-5p	miRNA	-1.08323	0.0903	3.93192	0.0473779	0.640709
MIMAT0014829	11	mmu-miR-3061-3p	miRNA	-1.34318	0.0951927	3.90676	0.0480921	0.640709
MIMAT0004781	X	mmu-miR-532-3p	miRNA	-0.40996	3.42151	3.83481	0.0501988	0.640709
MIMAT0001537	4	mmu-miR-429-3p	miRNA	0.857354	5.46268	3.81125	0.0509095	0.640709
MIMAT0000219	13	mmu-miR-24-3p	miRNA	-0.285572	9.97124	3.78087	0.0518416	0.640709
MIMAT0004669	9	mmu-miR-125b-1-3p	miRNA	0.464372	2.96333	3.56768	0.0589144	0.696195
MIMAT0003170	12	mmu-miR-541-5p	miRNA	-0.835375	4.22237	3.49979	0.0613765	0.696195
MIMAT0003730	6	mmu-miR-592-5p	miRNA	-1.21927	0.90913	3.45837	0.0629325	0.696195
MIMAT0000522	15	mmu-let-7b-5p	miRNA	-0.268889	10.6208	3.36153	0.0667361	0.696195
MIMAT0000523	15	mmu-let-7c-5p	miRNA	-0.230967	13.3554	3.31097	0.0688188	0.696195
MIMAT0003781	X	mmu-miR-676-5p	miRNA	0.3815	4.3727	3.29009	0.0696992	0.696195
MIMAT0017240	16	mmu-miR-802-3p	miRNA	0.351026	7.75009	3.25841	0.0710579	0.696195
MIMAT0000525	13	mmu-let-7f-5p	miRNA	0.663787	15.0846	3.25142	0.0713615	0.696195
MIMAT0010560	15	mmu-miR-1249-3p	miRNA	0.324298	4.26055	3.16756	0.0751147	0.696195
MIMAT0004626	14	mmu-miR-18a-3p	miRNA	-0.731923	0.922125	3.14265	0.0762699	0.696195
MIMAT0005292	13	mmu-miR-582-3p	miRNA	-0.821474	1.96647	3.13452	0.0766512	0.696195
MIMAT0027935	4	mmu-miR-7015-3p	miRNA	0.413818	3.02757	3.12995	0.076866	0.696195
MIMAT0004617	6	mmu-miR-148a-5p	miRNA	0.289968	9.18449	3.10318	0.0781395	0.696195
MIMAT0027344	11	mmu-miR-6516-3p	miRNA	-0.749803	0.377618	3.082	0.079163	0.696195
MIMAT0020606	12	mmu-miR-5099	miRNA	0.278905	8.28387	3.06913	0.0797921	0.696195
MIMAT0027699	1	mmu-miR-6899-3p	miRNA	-0.916091	0.271709	3.04677	0.0808978	0.696195
MIMAT0001422	12	mmu-miR-434-3p	miRNA	-0.56	4.35399	3.02503	0.0819887	0.696195
MIMAT0000519	4	mmu-miR-200a-3p	miRNA	0.67396	6.06616	3.01829	0.0823301	0.696195
MIMAT0003172	X	mmu-miR-542-3p	miRNA	-0.371854	4.44525	2.8651	0.0905199	0.729698
MIMAT0000571	10	mmu-miR-331-3p	miRNA	-0.287548	5.92519	2.86342	0.0906145	0.729698
MIMAT0017005	18	mmu-miR-122-3p	miRNA	-0.224681	10.2308	2.83143	0.0924361	0.729698
MIMAT0000381	9	mmu-miR-34c-5p	miRNA	-0.456319	3.38761	2.82105	0.0930356	0.729698
MIMAT0001421	12	mmu-miR-434-5p	miRNA	-0.554446	2.04749	2.78338	0.095247	0.729698
MIMAT0002111	X	mmu-miR-470-5p	miRNA	-1.46048	-0.211165	2.74916	0.0973056	0.729698
MIMAT0000148	12	mmu-miR-136-5p	miRNA	-0.56009	2.84898	2.68755	0.101135	0.729698
MIMAT0004532	12	mmu-miR-136-3p	miRNA	-0.491391	3.50681	2.64893	0.103619	0.729698
MIMAT0014855	12	mmu-miR-3073a-3p	miRNA	-0.476716	2.27745	2.60679	0.106407	0.729698
MIMAT0000528	14	mmu-miR-18a-5p	miRNA	-0.378146	3.41762	2.59093	0.107477	0.729698
MIMAT0000127	1	mmu-miR-29b-3p	miRNA	-0.24571	8.12301	2.5857	0.107833	0.729698
MIMAT0017067	1	mmu-miR-181b-1-3p	miRNA	0.816144	0.189479	2.58049	0.108188	0.729698
MIMAT0000378	12	mmu-miR-300-3p	miRNA	-0.663457	2.45992	2.56657	0.109144	0.729698
MIMAT0000376	2	mmu-miR-298-5p	miRNA	0.737382	1.62077	2.56564	0.109209	0.729698
MIMAT0027829	16	mmu-miR-6964-3p	miRNA	0.703743	0.722251	2.54809	0.110427	0.729698
MIMAT0000216	18	mmu-miR-187-3p	miRNA	-0.336813	4.77161	2.54685	0.110514	0.729698
MIMAT0004545	4	mmu-miR-200b-5p	miRNA	0.984561	-0.0973654	2.522	0.112268	0.731262
MIMAT0000674	8	mmu-miR-181c-5p	miRNA	0.348631	8.91815	2.4808	0.115244	0.740633
MIMAT0000154	11	mmu-miR-142a-5p	miRNA	0.234341	11.0863	2.41869	0.119895	0.756792
MIMAT0000165	16	mmu-miR-155-5p	miRNA	0.340084	3.95799	2.40565	0.120898	0.756792
MIMAT0022356	10	mmu-miR-5615-3p	miRNA	0.639675	0.65069	2.36574	0.124025	0.759537
MIMAT0000541	6	mmu-miR-96-5p	miRNA	-0.450621	2.8766	2.35992	0.124488	0.759537
MIMAT0000217	X	mmu-miR-188-5p	miRNA	-0.35602	3.20637	2.31199	0.128379	0.773485
MIMAT0017179	11	mmu-miR-365-2-5p	miRNA	-0.586858	1.20159	2.21166	0.136971	0.80573
MIMAT0000139	12	mmu-miR-127-3p	miRNA	-0.395458	7.00821	2.20203	0.137829	0.80573
MIMAT0014801	12	mmu-miR-1247-3p	miRNA	0.509854	2.00634	2.12531	0.144883	0.80573
MIMAT0000742	18	mmu-miR-378a-5p	miRNA	-0.225282	6.27084	2.12093	0.145298	0.80573
MIMAT0003454	11	mmu-miR-423-3p	miRNA	0.223697	8.53771	2.11319	0.146035	0.80573
MIMAT0017000	11	mmu-miR-195a-3p	miRNA	0.31057	3.51743	2.09554	0.147729	0.80573
MIMAT0004664	1	mmu-miR-214-5p	miRNA	0.386751	3.05092	2.04982	0.152224	0.80573
MIMAT0000238	1	mmu-miR-205-5p	miRNA	0.656932	1.5873	2.04034	0.153176	0.80573
MIMAT0004940	2	mmu-miR-511-5p	miRNA	0.354406	3.3886	2.01997	0.155242	0.80573
MIMAT0017246	10	mmu-miR-677-3p	miRNA	-0.585105	1.28555	2.0098	0.156286	0.80573
MIMAT0000526	14	mmu-miR-15a-5p	miRNA	0.214004	9.73578	1.99347	0.157979	0.80573
MIMAT0031410	1	mmu-miR-3535	miRNA	-0.30286	4.46107	1.97019	0.160428	0.80573
MIMAT0049851	18	mmu-miR-12191-3p	miRNA	-0.499265	2.10738	1.92588	0.16521	0.80573
MIMAT0004899	3	mmu-miR-92b-3p	miRNA	0.380777	4.03895	1.9176	0.166122	0.80573
MIMAT0004544	11	mmu-miR-193a-5p	miRNA	-0.449728	1.55715	1.90917	0.167056	0.80573
MIMAT0004625	14	mmu-miR-16-1-3p	miRNA	0.284851	4.35028	1.89909	0.168181	0.80573
MIMAT0017206	8	mmu-miR-486a-3p	miRNA	0.689983	2.45341	1.88655	0.169592	0.80573
MIMAT0000542	4	mmu-miR-34a-5p	miRNA	-0.253442	5.68754	1.87711	0.170663	0.80573
MIMAT0000121	9	mmu-let-7g-5p	miRNA	-0.181774	12.271	1.87366	0.171057	0.80573
MIMAT0031418	6	mmu-miR-8112	miRNA	0.696701	0.612582	1.87104	0.171356	0.80573
MIMAT0003727	X	mmu-miR-374b-5p	miRNA	-0.256331	4.56736	1.86383	0.172184	0.80573
MIMAT0017011	15	mmu-miR-30d-3p	miRNA	0.180554	6.61719	1.81491	0.177921	0.80573
MIMAT0004523	6	mmu-miR-29b-1-5p	miRNA	-0.385244	1.66729	1.80063	0.179637	0.80573
MIMAT0004629	11	mmu-miR-22-5p	miRNA	-0.200162	6.66892	1.78112	0.182012	0.80573
MIMAT0003890	3	mmu-miR-551b-3p	miRNA	0.930562	0.891974	1.77924	0.182243	0.80573
MIMAT0019347	5	mmu-miR-3965	miRNA	-1.18625	0.0186535	1.75542	0.185197	0.80573
MIMAT0004188	16	mmu-miR-802-5p	miRNA	0.289027	9.70568	1.75008	0.185867	0.80573
MIMAT0029809	5	mmu-miR-7036b-3p	miRNA	-0.715128	2.07125	1.72227	0.189401	0.80573
MIMAT0003711	X	mmu-miR-652-3p	miRNA	-0.247687	6.10317	1.71775	0.189982	0.80573
MIMAT0000513	14	mmu-miR-19b-3p	miRNA	-0.207865	9.59022	1.70105	0.192151	0.80573
MIMAT0003782	X	mmu-miR-676-3p	miRNA	0.214591	6.74941	1.69358	0.193129	0.80573
MIMAT0000124	3	mmu-miR-15b-5p	miRNA	-0.197155	6.00276	1.69247	0.193275	0.80573
MIMAT0016984	11	mmu-miR-132-5p	miRNA	0.498025	1.47481	1.68948	0.193669	0.80573
MIMAT0017060	X	mmu-miR-221-5p	miRNA	0.266383	4.34171	1.68501	0.194261	0.80573
MIMAT0017281	2	mmu-miR-511-3p	miRNA	-0.27983	4.71952	1.67746	0.195262	0.80573
MIMAT0017068	8	mmu-miR-181c-3p	miRNA	0.40995	4.31646	1.671	0.196125	0.80573
MIMAT0009397	11	mmu-miR-1933-3p	miRNA	-0.654164	0.944897	1.67086	0.196143	0.80573
MIMAT0003130	8	mmu-miR-486a-5p	miRNA	0.448853	12.1844	1.65195	0.198693	0.80573
MIMAT0014943	8	mmu-miR-486b-5p	miRNA	0.449028	12.1834	1.65025	0.198925	0.80573
MIMAT0003453	11	mmu-miR-497a-5p	miRNA	0.249029	7.02146	1.5829	0.208343	0.806563
MIMAT0000159	1	mmu-miR-149-5p	miRNA	0.389084	6.10448	1.57226	0.209878	0.806563
MIMAT0000677	13	mmu-miR-7a-5p	miRNA	-0.264688	4.25943	1.5571	0.21209	0.806563
MIMAT0029864	7	mmu-miR-292b-5p	miRNA	-0.661753	0.670277	1.55115	0.212965	0.806563
MIMAT0003187	X	mmu-miR-20b-5p	miRNA	-0.621439	0.101774	1.53817	0.21489	0.806563
MIMAT0020637	1	mmu-miR-5126	miRNA	0.852453	0.693201	1.52864	0.216317	0.806563
MIMAT0014877	19	mmu-miR-3084-3p	miRNA	-0.270517	3.53621	1.52307	0.217156	0.806563
MIMAT0000133	4	mmu-miR-101a-3p	miRNA	-0.150877	13.3748	1.51506	0.218369	0.806563
MIMAT0000653	16	mmu-miR-28a-5p	miRNA	0.178024	8.38305	1.51065	0.21904	0.806563
MIMAT0049860	3	mmu-miR-12195-3p	miRNA	0.315532	3.12182	1.49508	0.22143	0.806563
MIMAT0000766	6	mmu-miR-335-5p	miRNA	-0.221653	6.35257	1.48564	0.222894	0.806563
MIMAT0027847	17	mmu-miR-6972-3p	miRNA	0.424869	2.25188	1.48374	0.22319	0.806563
MIMAT0003173	X	mmu-miR-547-3p	miRNA	-0.631951	1.37042	1.48076	0.223656	0.806563
MIMAT0000521	13	mmu-let-7a-5p	miRNA	0.458827	13.5248	1.47031	0.225296	0.806563
MIMAT0004651	11	mmu-miR-340-5p	miRNA	0.176633	9.82059	1.46665	0.225875	0.806563
MIMAT0031414	8	mmu-miR-1668	miRNA	0.803442	0.0828939	1.4627	0.226502	0.806563
MIMAT0004684	X	mmu-miR-362-3p	miRNA	-0.212728	4.58908	1.45244	0.228137	0.806563
MIMAT0000123	18	mmu-miR-1a-3p	miRNA	-1.1256	0.506577	1.4455	0.229251	0.806563
MIMAT0020607	11	mmu-miR-5100	miRNA	-0.367733	3.48099	1.41547	0.23415	0.817829
MIMAT0003451	10	mmu-miR-677-5p	miRNA	-0.356973	2.66092	1.39619	0.237362	0.823084
MIMAT0027743	11	mmu-miR-6921-3p	miRNA	0.589388	0.222746	1.3684	0.242086	0.833469
MIMAT0003171	X	mmu-miR-542-5p	miRNA	-0.531926	0.983678	1.35602	0.244229	0.834883
MIMAT0049880	9	mmu-miR-12206-5p	miRNA	0.994786	0.275441	1.33847	0.247304	0.836178
MIMAT0004644	12	mmu-miR-337-5p	miRNA	-0.580388	0.238974	1.3341	0.248078	0.836178
MIMAT0004186	16	mmu-miR-301b-3p	miRNA	-0.701007	0.0485787	1.31906	0.250761	0.839354
MIMAT0027991	6	mmu-miR-7043-3p	miRNA	-0.448979	1.29475	1.29259	0.255571	0.840607
MIMAT0001342	9	mmu-miR-425-3p	miRNA	-0.246475	3.72835	1.29068	0.255922	0.840607
MIMAT0000149	3	mmu-miR-137-3p	miRNA	-0.323968	3.96877	1.28734	0.256539	0.840607
MIMAT0000218	13	mmu-miR-24-1-5p	miRNA	0.391161	2.03127	1.2669	0.26035	0.840607
MIMAT0014873	17	mmu-miR-3082-3p	miRNA	-0.287427	2.68638	1.2627	0.261141	0.840607
MIMAT0027343	11	mmu-miR-6516-5p	miRNA	0.370125	1.75155	1.26027	0.2616	0.840607
MIMAT0004540	3	mmu-miR-186-3p	miRNA	-0.505603	0.763735	1.24383	0.264734	0.845046
MIMAT0017055	17	mmu-miR-219a-1-3p	miRNA	0.319129	2.06931	1.23463	0.266508	0.845112
MIMAT0027805	15	mmu-miR-6952-3p	miRNA	0.616316	0.119166	1.22305	0.268763	0.846291
MIMAT0000209	2	mmu-miR-129-5p	miRNA	-0.350583	3.12064	1.20796	0.271736	0.846291
MIMAT0019349	9	mmu-miR-101c	miRNA	-0.176679	6.38781	1.20223	0.272877	0.846291
MIMAT0000649	14	mmu-miR-17-5p	miRNA	-0.153907	6.59101	1.19709	0.273903	0.846291
MIMAT0000160	7	mmu-miR-150-5p	miRNA	0.199769	7.80553	1.18229	0.276891	0.850074
MIMAT0004861	17	mmu-miR-877-5p	miRNA	-0.267671	2.86059	1.17135	0.279124	0.851505
MIMAT0004616	4	mmu-miR-30c-1-3p	miRNA	0.214569	5.1941	1.14282	0.285056	0.864133
MIMAT0000656	7	mmu-miR-139-5p	miRNA	-0.15054	6.73713	1.08973	0.29653	0.880871
MIMAT0004661	16	mmu-miR-28a-3p	miRNA	-0.163191	6.39398	1.08868	0.296763	0.880871
MIMAT0000514	1	mmu-miR-30c-5p	miRNA	0.132527	13.4947	1.06883	0.30121	0.880871
MIMAT0017017	X	mmu-let-7f-2-3p	miRNA	-0.143853	5.78084	1.06553	0.301957	0.880871
MIMAT0000666	14	mmu-miR-320-3p	miRNA	-0.168304	7.57887	1.06327	0.30247	0.880871
MIMAT0022355	10	mmu-miR-5615-5p	miRNA	0.557431	1.16578	1.05561	0.304219	0.880871
MIMAT0019341	3	mmu-miR-3963	miRNA	-0.289979	8.47847	1.05245	0.304943	0.880871
MIMAT0017256	4	mmu-miR-700-5p	miRNA	-0.560059	1.12597	1.05134	0.305198	0.880871
MIMAT0004873	X	mmu-miR-465c-5p	miRNA	1.28126	-0.407845	1.02219	0.312	0.888701
MIMAT0000669	X	mmu-miR-221-3p	miRNA	-0.206834	8.56037	1.00537	0.316014	0.888701
MIMAT0019340	1	mmu-miR-3962	miRNA	-0.425954	0.977216	0.979578	0.322303	0.888701
MIMAT0009437	7	mmu-miR-1964-3p	miRNA	0.356409	2.65825	0.976294	0.323115	0.888701
MIMAT0003728	X	mmu-miR-374b-3p	miRNA	0.277113	2.11126	0.975728	0.323256	0.888701
MIMAT0000904	1	mmu-miR-215-5p	miRNA	-0.287884	5.63288	0.972172	0.324139	0.888701
MIMAT0003471	13	mmu-miR-692	miRNA	-0.586867	0.358853	0.970786	0.324484	0.888701
MIMAT0016988	11	mmu-miR-144-5p	miRNA	0.359743	6.64101	0.958808	0.327487	0.888701
MIMAT0004631	6	mmu-miR-29a-5p	miRNA	-0.190911	4.1275	0.957222	0.327888	0.888701
MIMAT0004643	10	mmu-miR-331-5p	miRNA	0.498576	0.383381	0.945843	0.33078	0.888701
MIMAT0000548	X	mmu-miR-322-5p	miRNA	-0.164734	7.05275	0.94316	0.331467	0.888701
MIMAT0004519	9	mmu-let-7g-3p	miRNA	-0.200786	3.42989	0.940918	0.332042	0.888701
MIMAT0017075	X	mmu-miR-361-3p	miRNA	0.135586	6.14152	0.935841	0.33335	0.888701
MIMAT0017344	18	mmu-miR-1948-5p	miRNA	-0.205731	3.97424	0.934394	0.333724	0.888701
MIMAT0027797	14	mmu-miR-6948-3p	miRNA	0.439163	0.46034	0.910192	0.340063	0.88942
MIMAT0014842	12	mmu-miR-3068-5p	miRNA	-0.308553	2.05301	0.908537	0.340503	0.88942
MIMAT0000748	8	mmu-miR-383-5p	miRNA	0.584094	0.978511	0.903695	0.341793	0.88942
MIMAT0005440	8	mmu-miR-24-2-5p	miRNA	0.121582	7.09964	0.900716	0.34259	0.88942
MIMAT0004534	18	mmu-miR-145a-3p	miRNA	-0.155154	6.82193	0.895766	0.34392	0.88942
MIMAT0000212	6	mmu-miR-183-5p	miRNA	-0.246527	6.08927	0.891521	0.345065	0.88942
MIMAT0025167	10	mmu-miR-378d	miRNA	-0.544665	2.94501	0.877955	0.348762	0.889519
MIMAT0025148	8	mmu-miR-21c	miRNA	-0.327545	1.8227	0.869716	0.351034	0.889519
MIMAT0004619	4	mmu-miR-200a-5p	miRNA	0.449045	1.13315	0.868966	0.351242	0.889519
MIMAT0027879	19	mmu-miR-6988-3p	miRNA	0.304176	1.56539	0.847481	0.357266	0.889519
MIMAT0004857	2	mmu-miR-147-3p	miRNA	-0.45122	-0.0690142	0.837392	0.360144	0.889519
MIMAT0017063	1	mmu-miR-29b-2-5p	miRNA	0.40492	1.27947	0.83446	0.360986	0.889519
MIMAT0025121	3	mmu-miR-21b	miRNA	-0.550541	0.751778	0.833774	0.361183	0.889519
MIMAT0001546	X	mmu-miR-450a-5p	miRNA	-0.180058	5.50915	0.808629	0.368526	0.889519
MIMAT0003742	4	mmu-miR-455-3p	miRNA	-0.208362	5.50068	0.804555	0.369735	0.889519
MIMAT0017353	1	mmu-miR-664-5p	miRNA	0.201318	3.71753	0.799849	0.371139	0.889519
MIMAT0049832	12	mmu-miR-203b-3p	miRNA	-0.262377	5.27124	0.79677	0.372061	0.889519
MIMAT0028073	9	mmu-miR-7083-3p	miRNA	0.499397	0.105821	0.794286	0.372807	0.889519
MIMAT0000516	6	mmu-miR-148a-3p	miRNA	0.131586	16.0574	0.785958	0.375325	0.889519
MIMAT0000569	7	mmu-miR-330-3p	miRNA	-0.319201	1.27091	0.783434	0.376093	0.889519
MIMAT0029906	10	mmu-miR-7688-5p	miRNA	0.354128	0.955176	0.770061	0.380198	0.889519
MIMAT0027943	4	mmu-miR-7019-3p	miRNA	0.493209	0.236226	0.751449	0.386018	0.889519
MIMAT0003151	18	mmu-miR-378a-3p	miRNA	-0.123501	13.5843	0.746408	0.387616	0.889519
MIMAT0000655	9	mmu-miR-100-5p	miRNA	0.145972	9.23258	0.746312	0.387647	0.889519
MIMAT0014805	12	mmu-miR-1843a-5p	miRNA	0.116292	8.72478	0.738894	0.390015	0.889519
MIMAT0004525	17	mmu-miR-99b-3p	miRNA	-0.211946	3.2017	0.736912	0.390652	0.889519
MIMAT0001090	12	mmu-miR-409-3p	miRNA	-0.512093	0.683113	0.730921	0.392585	0.889519
MIMAT0005849	7	mmu-miR-1191a	miRNA	0.236191	1.98201	0.72534	0.394398	0.889519
MIMAT0004659	11	mmu-miR-10a-3p	miRNA	-0.143436	4.53465	0.711432	0.398969	0.889519
MIMAT0004820	11	mmu-miR-744-3p	miRNA	0.164441	3.71181	0.704734	0.401197	0.889519
MIMAT0028077	9	mmu-miR-7085-3p	miRNA	0.462199	0.148736	0.704272	0.401352	0.889519
MIMAT0000671	X	mmu-miR-224-5p	miRNA	0.38787	1.5176	0.698488	0.403292	0.889519
MIMAT0000234	X	mmu-miR-201-5p	miRNA	-0.428596	1.53326	0.695182	0.404407	0.889519
MIMAT0000211	6	mmu-miR-182-5p	miRNA	-0.221557	10.2861	0.685488	0.407703	0.889519
MIMAT0003485	4	mmu-miR-455-5p	miRNA	-0.179599	6.52363	0.674969	0.411325	0.889519
MIMAT0027729	10	mmu-miR-6914-3p	miRNA	0.398757	0.768895	0.67324	0.411924	0.889519
MIMAT0004547	12	mmu-miR-203-5p	miRNA	0.258995	2.32387	0.672295	0.412252	0.889519
MIMAT0004670	13	mmu-miR-7a-1-3p	miRNA	-0.195234	3.00137	0.672295	0.412253	0.889519
MIMAT0004535	7	mmu-miR-150-3p	miRNA	0.363761	0.319775	0.6701	0.413017	0.889519
MIMAT0016981	16	mmu-miR-99a-3p	miRNA	-0.151253	4.82431	0.667106	0.414062	0.889519
MIMAT0049829	11	mmu-miR-12182-3p	miRNA	0.345975	1.47057	0.665873	0.414494	0.889519
MIMAT0017051	9	mmu-miR-100-3p	miRNA	0.422729	0.0971143	0.66538	0.414667	0.889519
MIMAT0004623	13	mmu-let-7f-1-3p	miRNA	-0.165609	4.67824	0.665074	0.414774	0.889519
MIMAT0000661	1	mmu-miR-214-3p	miRNA	-0.179665	5.36761	0.659499	0.416737	0.889519
MIMAT0004636	5	mmu-miR-93-3p	miRNA	-0.256687	1.90068	0.656702	0.417727	0.889519
MIMAT0003513	X	mmu-miR-505-3p	miRNA	0.253496	1.43926	0.640682	0.423464	0.889519
MIMAT0000556	11	mmu-miR-324-3p	miRNA	-0.186201	3.47293	0.639187	0.424005	0.889519
MIMAT0002889	X	mmu-miR-532-5p	miRNA	-0.113728	7.83327	0.638121	0.424392	0.889519
MIMAT0000158	11	mmu-miR-146a-5p	miRNA	-0.16881	9.28957	0.637936	0.424459	0.889519
MIMAT0017036	15	mmu-miR-148b-5p	miRNA	0.141541	5.06774	0.626797	0.428533	0.89282
MIMAT0028417	2	mmu-miR-7224-3p	miRNA	0.210219	2.2228	0.621364	0.430541	0.89282
MIMAT0000739	1	mmu-miR-375-3p	miRNA	-0.28023	4.11754	0.599241	0.438868	0.89282
MIMAT0000665	X	mmu-miR-223-3p	miRNA	0.116105	6.90756	0.59294	0.441284	0.89282
MIMAT0003509	X	mmu-miR-501-3p	miRNA	0.130229	5.57316	0.592226	0.441559	0.89282
MIMAT0009441	8	mmu-miR-1968-5p	miRNA	-0.211016	2.48927	0.585482	0.444171	0.89282
MIMAT0004324	8	mmu-miR-181d-5p	miRNA	0.165689	5.02739	0.582011	0.445525	0.89282
MIMAT0000531	11	mmu-miR-22-3p	miRNA	0.120115	17.3916	0.580022	0.446304	0.89282
MIMAT0000538	4	mmu-miR-31-5p	miRNA	0.158419	9.22571	0.578588	0.446866	0.89282
MIMAT0004894	5	mmu-miR-574-3p	miRNA	-0.116567	6.00317	0.57262	0.44922	0.89282
MIMAT0000524	17	mmu-let-7e-5p	miRNA	0.349194	7.61395	0.572213	0.449381	0.89282
MIMAT0004582	5	mmu-miR-106b-3p	miRNA	-0.139006	5.1921	0.571858	0.449522	0.89282
MIMAT0001418	12	mmu-miR-431-5p	miRNA	-0.545748	-0.0425184	0.56887	0.450708	0.89282
MIMAT0004536	15	mmu-miR-151-5p	miRNA	0.0995959	10.0145	0.565714	0.451967	0.89282
MIMAT0000249	4	mmu-miR-30e-3p	miRNA	0.112714	8.29433	0.545767	0.460052	0.900432
MIMAT0001632	11	mmu-miR-451a	miRNA	0.215469	9.6921	0.543667	0.460917	0.900432
MIMAT0000130	15	mmu-miR-30b-5p	miRNA	0.104636	10.8002	0.542436	0.461425	0.900432
MIMAT0004542	9	mmu-miR-191-3p	miRNA	0.173206	3.14929	0.536217	0.464005	0.901816
MIMAT0017265	X	mmu-miR-871-3p	miRNA	0.523605	0.375535	0.508816	0.475652	0.919569
MIMAT0009413	16	mmu-miR-1947-5p	miRNA	0.167192	2.48667	0.501669	0.478768	0.919569
MIMAT0000156	11	mmu-miR-144-3p	miRNA	0.26379	7.2031	0.501453	0.478863	0.919569
MIMAT0022376	12	mmu-miR-3073b-3p	miRNA	0.263653	1.97002	0.49583	0.481338	0.920655
MIMAT0000533	10	mmu-miR-26a-5p	miRNA	0.0892387	16.0399	0.487398	0.48509	0.924164
MIMAT0028421	4	mmu-miR-7226-3p	miRNA	-0.225473	1.60105	0.469363	0.49328	0.935286
MIMAT0009458	1	mmu-miR-1981-5p	miRNA	-0.176358	3.66627	0.463421	0.49603	0.935286
MIMAT0000532	8	mmu-miR-23a-3p	miRNA	-0.0948988	7.98409	0.453569	0.500645	0.935286
MIMAT0004583	16	mmu-miR-130b-5p	miRNA	0.304648	0.473435	0.451431	0.501656	0.935286
MIMAT0004852	3	mmu-miR-190b-5p	miRNA	-0.287347	1.0674	0.451157	0.501786	0.935286
MIMAT0000229	1	mmu-miR-199a-5p	miRNA	0.126026	8.31617	0.449504	0.502571	0.935286
MIMAT0000225	11	mmu-miR-195a-5p	miRNA	-0.13275	6.79342	0.434002	0.510031	0.940668
MIMAT0000136	16	mmu-miR-125b-5p	miRNA	0.0922144	10.4317	0.433188	0.510429	0.940668
MIMAT0003167	12	mmu-miR-540-3p	miRNA	0.478108	-0.407474	0.43137	0.511317	0.940668
MIMAT0000536	1	mmu-miR-29c-3p	miRNA	-0.0924299	9.79041	0.423497	0.515197	0.944201
MIMAT0004747	12	mmu-miR-411-5p	miRNA	0.175306	5.27255	0.409712	0.522116	0.953257
MIMAT0025138	14	mmu-miR-378c	miRNA	-0.09735	9.63953	0.391541	0.531491	0.965817
MIMAT0004622	16	mmu-let-7c-1-3p	miRNA	0.26167	0.677966	0.386489	0.534151	0.965817
MIMAT0016994	6	mmu-miR-129-1-3p	miRNA	-0.299689	0.55579	0.384873	0.535007	0.965817
MIMAT0004526	4	mmu-miR-101a-5p	miRNA	0.119763	4.83392	0.366983	0.544654	0.969719
MI0021908	3	mmu-let-7j	miRNA_primary_transcript	0.284951	2.47131	0.35633	0.550552	0.969719
MIMAT0000605	1	mmu-miR-350-3p	miRNA	-0.127838	3.56271	0.351978	0.552995	0.969719
MIMAT0017066	14	mmu-miR-92a-1-5p	miRNA	0.142149	4.28384	0.351145	0.553466	0.969719
MIMAT0009415	18	mmu-miR-1948-3p	miRNA	-0.121876	5.75993	0.351061	0.553513	0.969719
MIMAT0017012	19	mmu-miR-192-3p	miRNA	-0.0894914	6.23496	0.348509	0.554959	0.969719
MIMAT0000657	6	mmu-miR-200c-3p	miRNA	-0.223313	1.70291	0.348009	0.555242	0.969719
MIMAT0020632	8	mmu-miR-3473d	miRNA	-0.145359	2.19177	0.327415	0.567185	0.969719
MIMAT0004187	11	mmu-miR-744-5p	miRNA	0.0897529	8.25148	0.326915	0.567482	0.969719
MIMAT0005438	1	mmu-miR-30c-2-3p	miRNA	0.0930727	7.54114	0.32662	0.567656	0.969719
MIMAT0000144	11	mmu-miR-132-3p	miRNA	-0.12168	4.94265	0.323989	0.56922	0.969719
MIMAT0000221	9	mmu-miR-191-5p	miRNA	0.0757249	12.5094	0.322041	0.570384	0.969719
MIMAT0003780	6	mmu-miR-490-3p	miRNA	-0.30978	-0.0792115	0.321148	0.570919	0.969719
MIMAT0000659	11	mmu-miR-212-3p	miRNA	0.160626	2.72035	0.318647	0.572422	0.969719
MIMAT0004524	15	mmu-miR-30b-3p	miRNA	0.126736	3.68294	0.318569	0.572469	0.969719
MIMAT0004620	13	mmu-let-7a-1-3p	miRNA	-0.0771284	6.77952	0.318473	0.572527	0.969719
MIMAT0005439	15	mmu-let-7c-2-3p	miRNA	-0.0764164	6.7797	0.312843	0.575941	0.969719
MIMAT0004642	7	mmu-miR-330-5p	miRNA	0.113461	3.69457	0.312447	0.576183	0.969719
MIMAT0019344	15	mmu-miR-3964	miRNA	-0.426447	0.16623	0.305363	0.58054	0.969719
MIMAT0017056	X	mmu-miR-223-5p	miRNA	-0.142661	2.77692	0.301356	0.583034	0.969719
MIMAT0004649	5	mmu-miR-339-3p	miRNA	0.0858827	5.594	0.290372	0.589983	0.969719
MIMAT0020622	19	mmu-miR-5114	miRNA	-0.32918	0.182019	0.282345	0.595168	0.969719
MIMAT0000588	12	mmu-miR-341-3p	miRNA	-0.371748	0.000283989	0.273445	0.60103	0.969719
MIMAT0000670	X	mmu-miR-222-3p	miRNA	0.12495	6.70586	0.264808	0.606836	0.969719
MIMAT0017023	X	mmu-miR-98-3p	miRNA	0.114718	2.99402	0.264399	0.607114	0.969719
MIMAT0016983	2	mmu-miR-130a-5p	miRNA	-0.179869	1.22769	0.263983	0.607397	0.969719
MIMAT0004942	14	mmu-miR-598-3p	miRNA	-0.118396	2.70192	0.262781	0.608216	0.969719
MIMAT0003450	1	mmu-miR-488-3p	miRNA	0.292691	0.473028	0.262073	0.6087	0.969719
MIMAT0031397	15	mmu-miR-1291	miRNA	-0.198134	1.15844	0.254405	0.613991	0.969719
MIMAT0000650	14	mmu-miR-17-3p	miRNA	-0.108362	3.83905	0.250788	0.616521	0.969719
MIMAT0014944	8	mmu-miR-486b-3p	miRNA	0.265752	2.12983	0.249657	0.617317	0.969719
MIMAT0014822	10	mmu-miR-3057-5p	miRNA	-0.119454	2.89951	0.247972	0.618507	0.969719
MIMAT0031417	8	mmu-miR-8111	miRNA	0.230109	0.753495	0.245143	0.620516	0.969719
MIMAT0000122	10	mmu-let-7i-5p	miRNA	-0.071924	11.0652	0.245081	0.62056	0.969719
MIMAT0019345	1	mmu-miR-1843b-5p	miRNA	0.0642805	7.87104	0.243384	0.621772	0.969719
MIMAT0003492	5	mmu-miR-702-3p	miRNA	0.269982	0.185793	0.241451	0.62316	0.969719
MIMAT0000387	16	mmu-miR-130b-3p	miRNA	0.142598	3.40188	0.239251	0.624748	0.969719
MIMAT0004859	16	mmu-miR-193b-3p	miRNA	-0.130953	3.4621	0.234185	0.628438	0.969719
MIMAT0012774	1	mmu-miR-664-3p	miRNA	-0.0921457	4.48376	0.23192	0.630104	0.969719
MIMAT0014843	12	mmu-miR-3068-3p	miRNA	-0.0789353	4.90473	0.224318	0.63577	0.969719
MIMAT0000236	12	mmu-miR-203-3p	miRNA	0.0802318	10.3614	0.222141	0.637413	0.969719
MIMAT0000210	1	mmu-miR-181a-5p	miRNA	-0.0633599	13.0392	0.221228	0.638106	0.969719
MIMAT0000590	12	mmu-miR-342-3p	miRNA	0.0839481	6.60612	0.215925	0.642163	0.969719
MIMAT0000383	13	mmu-let-7d-5p	miRNA	-0.0724606	10.1711	0.214726	0.643088	0.969719
MIMAT0003741	2	mmu-miR-674-3p	miRNA	-0.0960703	4.91531	0.214448	0.643303	0.969719
MIMAT0000155	11	mmu-miR-142a-3p	miRNA	0.0680278	8.08566	0.210948	0.646026	0.969719
MIMAT0017247	11	mmu-miR-497a-3p	miRNA	-0.216626	0.272075	0.204339	0.651241	0.969719
MIMAT0000537	8	mmu-miR-27a-3p	miRNA	0.0556746	13.7422	0.20358	0.651846	0.969719
MIMAT0027789	13	mmu-miR-6944-3p	miRNA	0.368682	-0.310081	0.202437	0.652761	0.969719
MIMAT0027793	14	mmu-miR-6946-3p	miRNA	0.184722	0.781823	0.199533	0.655098	0.969719
MIMAT0028130	11	mmu-miR-7116-3p	miRNA	0.217935	0.731201	0.198576	0.655873	0.969719
MIMAT0016996	16	mmu-miR-185-3p	miRNA	-0.176543	1.28528	0.198006	0.656335	0.969719
MIMAT0004660	14	mmu-miR-19a-5p	miRNA	-0.229696	0.0469177	0.197531	0.656721	0.969719
MIMAT0017049	5	mmu-miR-25-5p	miRNA	0.191514	1.19346	0.192774	0.660618	0.969719
MIMAT0005443	2	mmu-miR-181a-2-3p	miRNA	0.105406	4.93577	0.189536	0.663303	0.969719
MIMAT0000580	15	mmu-miR-148b-3p	miRNA	0.0715659	9.779	0.185558	0.66664	0.969719
MIMAT0004624	14	mmu-miR-15a-3p	miRNA	-0.12071	1.97741	0.179942	0.671423	0.969719
MIMAT0019355	19	mmu-miR-3970	miRNA	-0.263957	-0.147002	0.175342	0.675407	0.969719
MIMAT0017046	19	mmu-miR-101b-5p	miRNA	0.101985	2.31706	0.175141	0.675582	0.969719
MIMAT0017048	19	mmu-miR-107-5p	miRNA	-0.193353	1.2043	0.172578	0.677831	0.969719
MIMAT0000153	6	mmu-miR-141-3p	miRNA	0.0923425	5.2491	0.162292	0.687055	0.969719
MIMAT0019346	1	mmu-miR-1843b-3p	miRNA	0.0749445	4.39653	0.160875	0.688352	0.969719
MIMAT0017351	1	mmu-miR-1981-3p	miRNA	0.0844578	4.5885	0.158879	0.690191	0.969719
MIMAT0027813	15	mmu-miR-6956-3p	miRNA	0.185903	0.290694	0.156958	0.691973	0.969719
MIMAT0000213	9	mmu-miR-184-3p	miRNA	-0.148062	3.62618	0.155386	0.693441	0.969719
MIMAT0031420	1	mmu-miR-8114	miRNA	-0.174705	1.49687	0.154073	0.694673	0.969719
MIMAT0000673	1	mmu-miR-181b-5p	miRNA	-0.0654351	8.44961	0.153452	0.695259	0.969719
MIMAT0049834	13	mmu-miR-12184-3p	miRNA	-0.228203	0.314221	0.150596	0.697967	0.969719
MIMAT0000126	13	mmu-miR-27b-3p	miRNA	0.0471883	14.5315	0.14916	0.699339	0.969719
MIMAT0028448	8	mmu-miR-7240-5p	miRNA	0.127749	1.34643	0.14844	0.700031	0.969719
MIMAT0000374	2	mmu-miR-296-5p	miRNA	0.209144	0.188846	0.145	0.70336	0.969719
MIMAT0004539	6	mmu-miR-183-3p	miRNA	-0.162637	0.670795	0.141006	0.707283	0.969719
MIMAT0004666	15	mmu-miR-33-3p	miRNA	-0.0764763	3.66823	0.139824	0.708456	0.969719
MIMAT0000146	12	mmu-miR-134-5p	miRNA	-0.218192	0.374477	0.139698	0.708581	0.969719
MIMAT0004877	2	mmu-miR-466c-5p	miRNA	0.483661	0.00516	0.138275	0.710002	0.969719
MIMAT0017006	18	mmu-miR-143-5p	miRNA	-0.0916656	2.47604	0.136572	0.711713	0.969719
MIMAT0022375	12	mmu-miR-3073b-5p	miRNA	0.108611	1.98852	0.135385	0.712913	0.969719
MIMAT0017268	13	mmu-miR-874-5p	miRNA	-0.0991334	2.42477	0.134424	0.713889	0.969719
MIMAT0004647	11	mmu-miR-338-5p	miRNA	0.106852	2.36543	0.133621	0.714707	0.969719
MIMAT0004662	7	mmu-miR-139-3p	miRNA	-0.184606	0.549346	0.132913	0.715431	0.969719
MIMAT0016997	18	mmu-miR-187-5p	miRNA	0.162001	0.537508	0.132491	0.715863	0.969719
MIMAT0005859	X	mmu-miR-1198-5p	miRNA	-0.0582433	5.27275	0.132323	0.716035	0.969719
MIMAT0003475	19	mmu-miR-146b-5p	miRNA	-0.0710522	7.19401	0.128229	0.720276	0.969719
MIMAT0000132	17	mmu-miR-99b-5p	miRNA	0.0775307	10.8077	0.125981	0.722636	0.969719
MIMAT0000769	1	mmu-miR-133b-3p	miRNA	-0.421358	2.65873	0.125259	0.723399	0.969719
MIMAT0014942	7	mmu-miR-3105-3p	miRNA	-0.852895	2.81065	0.123269	0.725516	0.969719
MIMAT0000711	11	mmu-miR-365-3p	miRNA	0.0455679	7.66055	0.121302	0.727627	0.969719
MIMAT0004621	15	mmu-let-7b-3p	miRNA	-0.05129	6.1792	0.12128	0.72765	0.969719
MIMAT0028407	18	mmu-miR-7219-3p	miRNA	0.123336	1.57676	0.11858	0.73058	0.969719
MIMAT0014827	11	mmu-miR-3060-3p	miRNA	0.202305	0.535131	0.116446	0.732921	0.969719
MIMAT0003490	4	mmu-miR-700-3p	miRNA	-0.165304	0.707386	0.115616	0.733838	0.969719
MIMAT0000706	X	mmu-miR-362-5p	miRNA	-0.135157	1.88681	0.115463	0.734008	0.969719
MIMAT0004750	9	mmu-miR-425-5p	miRNA	0.0437505	7.8923	0.114127	0.735493	0.969719
MIMAT0004704	6	mmu-miR-335-3p	miRNA	-0.0883436	6.36813	0.112626	0.737174	0.969719
MIMAT0000162	11	mmu-miR-152-3p	miRNA	0.0516135	7.90738	0.112594	0.73721	0.969719
MIMAT0049862	4	mmu-miR-12196-5p	miRNA	0.149063	0.688915	0.106883	0.743721	0.969719
MIMAT0000161	15	mmu-miR-151-3p	miRNA	0.0448518	10.8605	0.104155	0.7469	0.969719
MIMAT0000230	1	mmu-miR-199a-3p	miRNA	0.0693164	10.8932	0.104013	0.747066	0.969719
MIMAT0004667	2	mmu-miR-199b-3p	miRNA	0.0689234	9.8927	0.102452	0.748907	0.969719
MIMAT0017259	X	mmu-miR-505-5p	miRNA	0.176305	0.535211	0.102352	0.749026	0.969719
MIMAT0000247	18	mmu-miR-143-3p	miRNA	-0.0436367	14.817	0.101384	0.750175	0.969719
MIMAT0000584	5	mmu-miR-339-5p	miRNA	-0.0523017	5.86961	0.0992642	0.752714	0.969719
MIMAT0000663	11	mmu-miR-218-5p	miRNA	-0.18964	1.81629	0.0989714	0.753068	0.969719
MIMAT0014861	14	mmu-miR-3076-3p	miRNA	-0.177204	0.1586	0.097381	0.754995	0.969719
MIMAT0017050	4	mmu-miR-32-3p	miRNA	-0.138885	0.969633	0.0972395	0.755168	0.969719
MIMAT0000549	X	mmu-miR-322-3p	miRNA	-0.0497622	6.04926	0.0967801	0.755728	0.969719
MIMAT0000534	1	mmu-miR-26b-5p	miRNA	-0.0426325	13.1073	0.0936361	0.759605	0.969719
MIMAT0004653	12	mmu-miR-342-5p	miRNA	0.106059	2.00948	0.0909022	0.763033	0.969719
MIMAT0000208	2	mmu-miR-10b-5p	miRNA	-0.158643	8.05713	0.0906673	0.763331	0.969719
MIMAT0009457	7	mmu-miR-1839-3p	miRNA	-0.0753859	3.86942	0.0860246	0.769293	0.969719
MIMAT0017260	X	mmu-miR-652-5p	miRNA	0.162204	0.0762142	0.0827087	0.77366	0.969719
MIMAT0004862	17	mmu-miR-877-3p	miRNA	0.112773	1.32853	0.0823138	0.774186	0.969719
MIMAT0000565	8	mmu-miR-328-3p	miRNA	0.0538475	7.17126	0.081823	0.774842	0.969719
MIMAT0004632	1	mmu-miR-29c-5p	miRNA	-0.0562067	4.13038	0.080336	0.776843	0.969719
MIMAT0009408	15	mmu-miR-1943-5p	miRNA	-0.101883	1.29611	0.0782835	0.779637	0.969719
MIMAT0000131	16	mmu-miR-99a-5p	miRNA	0.0367528	8.21788	0.0772917	0.781002	0.969719
MIMAT0049823	1	mmu-miR-12178-3p	miRNA	0.101286	1.44214	0.0766983	0.781823	0.969719
MIMAT0022985	18	mmu-miR-5107-3p	miRNA	0.140643	0.391581	0.074873	0.78437	0.969719
MIMAT0000704	X	mmu-miR-361-5p	miRNA	-0.0459745	6.38962	0.0745727	0.784792	0.969719
MIMAT0000535	6	mmu-miR-29a-3p	miRNA	-0.0365147	12.0933	0.0739761	0.785633	0.969719
MIMAT0000223	11	mmu-miR-193a-3p	miRNA	-0.0364045	8.93228	0.0734781	0.786338	0.969719
MIMAT0004842	5	mmu-miR-879-5p	miRNA	-0.066287	3.02886	0.0732116	0.786717	0.969719
MIMAT0000129	1	mmu-miR-30a-3p	miRNA	-0.0359806	9.29233	0.0730265	0.78698	0.969719
MIMAT0000137	2	mmu-miR-126a-5p	miRNA	-0.0338866	14.1702	0.0715266	0.789127	0.969719
MIMAT0009456	7	mmu-miR-1839-5p	miRNA	0.0398739	8.366	0.0686148	0.793364	0.969719
MIMAT0000220	9	mmu-miR-190a-5p	miRNA	-0.0567496	3.3316	0.06727	0.795354	0.969719
MIMAT0027881	19	mmu-miR-6989-3p	miRNA	-0.132302	0.237835	0.0667257	0.796165	0.969719
MIMAT0009460	10	mmu-miR-1982-3p	miRNA	-0.118982	0.650503	0.0663425	0.796739	0.969719
MIMAT0000141	2	mmu-miR-130a-3p	miRNA	-0.0388253	11.0402	0.0654916	0.798018	0.969719
MIMAT0000151	8	mmu-miR-140-5p	miRNA	0.0413658	5.52768	0.0623901	0.802757	0.969719
MIMAT0036462	7	mmu-miR-9769-3p	miRNA	0.139784	0.839143	0.0612046	0.804602	0.969719
MIMAT0000386	5	mmu-miR-106b-5p	miRNA	-0.0404097	6.05133	0.061134	0.804713	0.969719
MIMAT0000145	18	mmu-miR-133a-3p	miRNA	-0.248284	6.13094	0.0589014	0.808241	0.969719
MIMAT0000647	19	mmu-miR-107-3p	miRNA	0.0352468	10.7981	0.0579688	0.809736	0.969719
MIMAT0004628	11	mmu-miR-21a-3p	miRNA	-0.0537866	8.1414	0.0567	0.81179	0.969719
MIMAT0000384	13	mmu-let-7d-3p	miRNA	-0.0357129	7.96731	0.0541138	0.816054	0.969719
MIMAT0004521	3	mmu-miR-15b-3p	miRNA	0.169144	2.31467	0.0520794	0.819484	0.969719
MIMAT0000517	19	mmu-miR-192-5p	miRNA	-0.0271641	17.6552	0.0511998	0.820989	0.969719
MIMAT0004872	X	mmu-miR-465b-3p	miRNA	0.304252	-0.391465	0.0470164	0.828339	0.969719
MIMAT0004874	X	mmu-miR-465c-3p	miRNA	0.304295	-0.391465	0.0469742	0.828415	0.969719
MIMAT0019348	11	mmu-miR-378b	miRNA	-0.0420256	5.48231	0.0465947	0.829098	0.969719
MIMAT0000582	11	mmu-miR-338-3p	miRNA	0.0334017	5.97561	0.0455902	0.830923	0.969719
MIMAT0017061	X	mmu-miR-222-5p	miRNA	0.0752078	2.07358	0.0444922	0.83294	0.969719
MIMAT0000672	2	mmu-miR-199b-5p	miRNA	-0.0751474	2.20822	0.0438878	0.834063	0.969719
MIMAT0003127	16	mmu-miR-484	miRNA	-0.0287122	7.2379	0.0433191	0.835126	0.969719
MIMAT0017053	11	mmu-miR-212-5p	miRNA	-0.0601412	1.99173	0.0432967	0.835168	0.969719
MIMAT0000152	8	mmu-miR-140-3p	miRNA	-0.0288788	9.63104	0.0431056	0.835527	0.969719
MIMAT0020630	4	mmu-miR-5122	miRNA	0.0906533	0.61715	0.0430322	0.835665	0.969719
MIMAT0000559	7	mmu-miR-326-3p	miRNA	-0.0480506	5.21643	0.0416987	0.838195	0.969719
MIMAT0000248	4	mmu-miR-30e-5p	miRNA	0.0249401	13.3894	0.0411083	0.839329	0.969719
MIMAT0000667	15	mmu-miR-33-5p	miRNA	-0.035162	4.97724	0.0393901	0.842678	0.969719
MIMAT0028009	7	mmu-miR-7052-3p	miRNA	-0.0899345	0.307325	0.0392414	0.842971	0.969719
MIMAT0004634	4	mmu-miR-31-3p	miRNA	-0.0548467	3.57817	0.0375102	0.84643	0.971379
MIMAT0004522	13	mmu-miR-27b-5p	miRNA	0.0355863	4.50335	0.0363353	0.848825	0.971667
MIMAT0014806	12	mmu-miR-1843a-3p	miRNA	-0.0389738	3.82681	0.0350082	0.851578	0.971667
MIMAT0016991	11	mmu-miR-152-5p	miRNA	0.0328516	6.16954	0.0344614	0.852729	0.971667
MIMAT0000128	1	mmu-miR-30a-5p	miRNA	0.0242143	15.6123	0.0323562	0.857248	0.973766
MIMAT0000530	11	mmu-miR-21a-5p	miRNA	-0.0307562	14.8509	0.0317348	0.858611	0.973766
MIMAT0000527	14	mmu-miR-16-5p	miRNA	0.022197	14.0463	0.0304475	0.861479	0.974725
MIMAT0000658	7	mmu-miR-210-3p	miRNA	0.0426725	5.58529	0.0272822	0.868808	0.980715
MIMAT0000135	17	mmu-miR-125a-5p	miRNA	0.0360773	10.889	0.0256763	0.872693	0.980875
MIMAT0028441	11	mmu-miR-7236-3p	miRNA	-0.0962896	0.0339131	0.0255341	0.873043	0.980875
MIMAT0019339	15	mmu-miR-28c	miRNA	0.0350354	2.63974	0.0244245	0.87581	0.980875
MIMAT0017040	1	mmu-miR-350-5p	miRNA	-0.0390645	3.2586	0.022708	0.880219	0.980875
MIMAT0003508	X	mmu-miR-501-5p	miRNA	0.082815	0.207105	0.022594	0.880518	0.980875
MIMAT0000651	14	mmu-miR-19a-3p	miRNA	-0.0267462	5.30259	0.0223502	0.881159	0.980875
MIMAT0027723	10	mmu-miR-6911-3p	miRNA	0.050203	1.85578	0.0213087	0.883941	0.981704
MIMAT0000654	4	mmu-miR-32-5p	miRNA	-0.023515	5.46901	0.0198392	0.887987	0.98393
MIMAT0017016	17	mmu-let-7e-3p	miRNA	-0.0405865	2.58508	0.0164327	0.897999	0.990175
MIMAT0027997	7	mmu-miR-7046-3p	miRNA	0.0444729	1.59357	0.0163357	0.898298	0.990175
MIMAT0004934	4	mmu-miR-872-5p	miRNA	0.0169979	6.68312	0.015859	0.899785	0.990175
MIMAT0000609	X	mmu-miR-351-5p	miRNA	-0.0229028	8.40077	0.0144724	0.904244	0.990603
MIMAT0000373	7	mmu-miR-295-3p	miRNA	-0.0489152	1.04435	0.0134902	0.907536	0.990603
MIMAT0000546	11	mmu-miR-103-3p	miRNA	-0.015339	11.9806	0.0132969	0.908198	0.990603
MIMAT0000539	14	mmu-miR-92a-3p	miRNA	0.0186787	13.9861	0.0126229	0.910545	0.990603
MIMAT0003740	2	mmu-miR-674-5p	miRNA	-0.0241609	3.73252	0.0118993	0.913136	0.990603
MIMAT0028043	8	mmu-miR-7068-3p	miRNA	-0.0353876	2.16464	0.0118782	0.913213	0.990603
MIMAT0000660	1	mmu-miR-181a-1-3p	miRNA	0.0246633	4.48851	0.0115107	0.914561	0.990603
MIMAT0000540	5	mmu-miR-93-5p	miRNA	-0.0121699	9.88405	0.00853059	0.926411	0.99337
MIMAT0004853	13	mmu-miR-874-3p	miRNA	-0.0195034	4.04439	0.00806046	0.928462	0.99337
MIMAT0004935	4	mmu-miR-872-3p	miRNA	-0.01259	6.00543	0.00774042	0.929893	0.99337
MIMAT0017018	3	mmu-miR-16-2-3p	miRNA	-0.0333043	2.00343	0.00756394	0.930695	0.99337
MIMAT0000616	19	mmu-miR-101b-3p	miRNA	0.0118952	13.2676	0.00723633	0.932208	0.99337
MIMAT0029866	10	mmu-miR-1191b-5p	miRNA	0.0295325	1.3219	0.00714883	0.932619	0.99337
MIMAT0003479	2	mmu-miR-669c-5p	miRNA	0.0471617	0.060864	0.00704464	0.93311	0.99337
MIMAT0000138	2	mmu-miR-126a-3p	miRNA	0.0114947	11.6395	0.00642635	0.936106	0.99337
MIMAT0027969	5	mmu-miR-7032-3p	miRNA	0.0900278	-0.551495	0.00634513	0.936511	0.99337
MIMAT0003511	X	mmu-miR-450b-5p	miRNA	-0.0170222	3.89691	0.00575749	0.939516	0.99337
MIMAT0000529	14	mmu-miR-20a-5p	miRNA	0.0111078	6.52841	0.00570614	0.939786	0.99337
MIMAT0004577	12	mmu-miR-299a-3p	miRNA	-0.0384689	-0.0731659	0.00445055	0.946811	0.994131
MIMAT0025105	18	mmu-miR-145b	miRNA	0.0324974	0.300343	0.00360552	0.952119	0.994131
MIMAT0004528	17	mmu-miR-125a-3p	miRNA	-0.0283413	1.83204	0.00345649	0.953118	0.994131
MIMAT0027859	17	mmu-miR-6978-3p	miRNA	0.0164744	2.49575	0.00334108	0.953906	0.994131
MIMAT0000215	3	mmu-miR-186-5p	miRNA	0.00639945	10.1057	0.0023981	0.960943	0.994131
MIMAT0000648	11	mmu-miR-10a-5p	miRNA	0.00675838	14.5318	0.00226072	0.962077	0.994131
MIMAT0020615	18	mmu-miR-5107-5p	miRNA	-0.0356913	-0.096103	0.00191367	0.965107	0.994131
MIMAT0000652	5	mmu-miR-25-3p	miRNA	-0.00606734	9.73666	0.00174662	0.966664	0.994131
MIMAT0004529	16	mmu-miR-125b-2-3p	miRNA	-0.00544117	6.44413	0.00152326	0.968867	0.994131
MIMAT0020621	15	mmu-miR-5113	miRNA	0.0263981	-0.0594552	0.00139292	0.970228	0.994131
MIMAT0017073	19	mmu-miR-194-2-3p	miRNA	-0.00571168	5.32481	0.00129755	0.971265	0.994131
MIMAT0000140	1	mmu-miR-128-3p	miRNA	-0.00571119	5.93187	0.000955242	0.975344	0.994131
MIMAT0000515	15	mmu-miR-30d-5p	miRNA	-0.00382905	13.345	0.000812517	0.97726	0.994131
MIMAT0000379	11	mmu-miR-301a-3p	miRNA	-0.00416573	7.29756	0.000716444	0.978646	0.994131
MIMAT0004886	2	mmu-miR-467d-5p	miRNA	0.0118201	0.937215	0.000679389	0.979205	0.994131
MIMAT0009434	5	mmu-miR-1961	miRNA	0.0148049	0.552677	0.000673128	0.979301	0.994131
MIMAT0000224	1	mmu-miR-194-5p	miRNA	0.00340621	13.8457	0.000501516	0.982133	0.994131
MIMAT0017058	10	mmu-miR-26a-2-3p	miRNA	-0.00592814	2.40296	0.000397966	0.984084	0.994131
MIMAT0004790	X	mmu-miR-503-3p	miRNA	0.00799792	1.2965	0.00038874	0.98427	0.994131
MIMAT0000246	18	mmu-miR-122-5p	miRNA	-0.00305441	14.1949	0.000327857	0.985554	0.994131
MIMAT0000150	8	mmu-miR-138-5p	miRNA	-0.00719167	2.67032	0.000306922	0.986022	0.994131
MIMAT0014856	13	mmu-miR-3074-5p	miRNA	-0.00543327	1.16382	0.000225955	0.988007	0.994131
MIMAT0049852	18	mmu-miR-122b-5p	miRNA	0.0107026	0.325952	0.000223844	0.988063	0.994131
MIMAT0019136	16	mmu-miR-1306-5p	miRNA	0.00490148	0.716958	0.000143953	0.990427	0.994131
MIMAT0000214	16	mmu-miR-185-5p	miRNA	-0.00193564	5.76858	9.88135e-05	0.992069	0.994131
MIMAT0004869	X	mmu-miR-421-3p	miRNA	-0.000325957	5.68582	3.29878e-06	0.998551	0.998551

## Sheet: Muscle_Igf2-KI_Zbed6-KO
id	chr	gene	type	logFC	logCPM	LR	PValue	FDR
MIMAT0000246	18	mmu-miR-122-5p	miRNA	-3.3627	2.52811	9.93174	0.00162453	0.729413
MIMAT0001093	12	mmu-miR-411-3p	miRNA	0.923168	1.65654	4.66843	0.030722	0.996407
MIMAT0003168	12	mmu-miR-543-3p	miRNA	1.09488	0.283237	4.65174	0.0310221	0.996407
MIMAT0003129	12	mmu-miR-485-3p	miRNA	1.0329	0.317319	4.61742	0.0316488	0.996407
MIMAT0014876	19	mmu-miR-3084-5p	miRNA	0.893451	0.97202	4.53081	0.0332899	0.996407
MIMAT0004525	17	mmu-miR-99b-3p	miRNA	-0.657569	2.39906	4.26375	0.0389338	0.996407
MIMAT0027879	19	mmu-miR-6988-3p	miRNA	-1.03172	-0.23421	3.35325	0.0670723	0.996407
MIMAT0017080	12	mmu-miR-379-3p	miRNA	0.775893	1.19048	3.33659	0.0677549	0.996407
MIMAT0049832	12	mmu-miR-203b-3p	miRNA	1.03404	0.354362	3.19334	0.073939	0.996407
MIMAT0004656	12	mmu-miR-345-3p	miRNA	-0.476483	4.87082	2.98943	0.0838098	0.996407
MIMAT0000521	13	mmu-let-7a-5p	miRNA	-0.406645	12.2922	2.9132	0.0878575	0.996407
MIMAT0017032	12	mmu-miR-329-5p	miRNA	0.660503	1.94742	2.82117	0.0930283	0.996407
MIMAT0017271	16	mmu-miR-193b-5p	miRNA	-0.767789	0.442809	2.78687	0.0950399	0.996407
MIMAT0000216	18	mmu-miR-187-3p	miRNA	0.769214	0.847164	2.74414	0.0976117	0.996407
MIMAT0000524	17	mmu-let-7e-5p	miRNA	-0.472121	6.98521	2.59187	0.107413	0.996407
MIMAT0000213	9	mmu-miR-184-3p	miRNA	0.956708	0.164215	2.58746	0.107713	0.996407
MIMAT0003739	12	mmu-miR-673-5p	miRNA	0.582003	3.03922	2.50127	0.113755	0.996407
MIMAT0000672	2	mmu-miR-199b-5p	miRNA	0.457945	5.2127	2.46054	0.116738	0.996407
MIMAT0000556	11	mmu-miR-324-3p	miRNA	-0.438212	2.8341	2.31912	0.127793	0.996407
MIMAT0016996	16	mmu-miR-185-3p	miRNA	-0.677864	0.73903	2.24137	0.134362	0.996407
MIMAT0000525	13	mmu-let-7f-5p	miRNA	-0.401548	14.0814	2.19366	0.138579	0.996407
MIMAT0000517	19	mmu-miR-192-5p	miRNA	-0.47775	8.74799	2.09053	0.148215	0.996407
MIMAT0017056	X	mmu-miR-223-5p	miRNA	0.626845	0.873838	1.82511	0.176706	0.996407
MIMAT0000740	12	mmu-miR-376a-3p	miRNA	0.859415	-0.0911246	1.82165	0.177117	0.996407
MIMAT0003112	6	mmu-miR-489-3p	miRNA	-0.5309	0.583985	1.77858	0.182324	0.996407
MIMAT0000217	X	mmu-miR-188-5p	miRNA	0.58993	1.55264	1.6775	0.195257	0.996407
MIMAT0004542	9	mmu-miR-191-3p	miRNA	-0.378255	1.87395	1.64244	0.19999	0.996407
MIMAT0000743	12	mmu-miR-379-5p	miRNA	0.403393	2.91992	1.62024	0.203058	0.996407
MIMAT0003388	12	mmu-miR-376b-5p	miRNA	0.452457	2.97715	1.60497	0.2052	0.996407
MIMAT0001420	12	mmu-miR-433-3p	miRNA	0.548711	1.10394	1.59419	0.206728	0.996407
MIMAT0004540	3	mmu-miR-186-3p	miRNA	0.599166	0.255978	1.57492	0.209494	0.996407
MIMAT0004684	X	mmu-miR-362-3p	miRNA	0.359728	2.94613	1.56962	0.210263	0.996407
MIMAT0009460	10	mmu-miR-1982-3p	miRNA	-0.593126	0.0930817	1.56762	0.210552	0.996407
MIMAT0017055	17	mmu-miR-219a-1-3p	miRNA	-0.680083	0.282127	1.56748	0.210573	0.996407
MIMAT0000212	6	mmu-miR-183-5p	miRNA	1.19923	1.91302	1.55326	0.212654	0.996407
MIMAT0003167	12	mmu-miR-540-3p	miRNA	0.640432	2.6563	1.51564	0.218281	0.996407
MIMAT0000156	11	mmu-miR-144-3p	miRNA	0.586041	7.2417	1.51406	0.21852	0.996407
MIMAT0001632	11	mmu-miR-451a	miRNA	0.619291	9.22417	1.50879	0.219324	0.996407
MIMAT0000586	11	mmu-miR-340-3p	miRNA	0.334779	3.62157	1.50554	0.219821	0.996407
MIMAT0000667	15	mmu-miR-33-5p	miRNA	0.40094	1.76923	1.50344	0.220143	0.996407
MIMAT0009458	1	mmu-miR-1981-5p	miRNA	-0.422366	2.27802	1.48143	0.223552	0.996407
MIMAT0000125	13	mmu-miR-23b-3p	miRNA	-0.321496	9.19711	1.47615	0.224378	0.996407
MIMAT0003170	12	mmu-miR-541-5p	miRNA	0.402614	6.67922	1.43604	0.230781	0.996407
MIMAT0017256	4	mmu-miR-700-5p	miRNA	0.546241	0.342325	1.39282	0.237929	0.996407
MIMAT0005860	8	mmu-miR-1199-5p	miRNA	-0.502277	2.74551	1.34799	0.24563	0.996407
MIMAT0004859	16	mmu-miR-193b-3p	miRNA	0.314374	6.22169	1.31635	0.251248	0.996407
MIMAT0000668	7	mmu-miR-211-5p	miRNA	0.409039	0.876724	1.28519	0.256936	0.996407
MIMAT0000528	14	mmu-miR-18a-5p	miRNA	0.438183	1.31136	1.28193	0.25754	0.996407
MIMAT0003490	4	mmu-miR-700-3p	miRNA	0.748169	0.0552624	1.21497	0.27035	0.996407
MIMAT0000139	12	mmu-miR-127-3p	miRNA	0.373574	10.6909	1.20391	0.272543	0.996407
MIMAT0016988	11	mmu-miR-144-5p	miRNA	0.515199	6.73861	1.19502	0.274318	0.996407
MIMAT0001090	12	mmu-miR-409-3p	miRNA	0.429337	2.85982	1.19191	0.274944	0.996407
MIMAT0000741	12	mmu-miR-377-3p	miRNA	0.435685	1.72892	1.16691	0.280037	0.996407
MIMAT0009441	8	mmu-miR-1968-5p	miRNA	-0.404947	1.40694	1.15737	0.282013	0.996407
MIMAT0000155	11	mmu-miR-142a-3p	miRNA	0.349795	5.49183	1.15635	0.282224	0.996407
MIMAT0003511	X	mmu-miR-450b-5p	miRNA	-0.401047	3.29593	1.08525	0.297526	0.996407
MIMAT0000671	X	mmu-miR-224-5p	miRNA	0.4588	2.42373	1.07172	0.300558	0.996407
MIMAT0004577	12	mmu-miR-299a-3p	miRNA	0.51065	2.72189	1.06808	0.301379	0.996407
MIMAT0004704	6	mmu-miR-335-3p	miRNA	0.315312	2.85143	1.05272	0.304881	0.996407
MIMAT0027729	10	mmu-miR-6914-3p	miRNA	-0.417181	0.749972	1.04919	0.305693	0.996407
MIMAT0000158	11	mmu-miR-146a-5p	miRNA	0.47624	6.31798	1.04282	0.307166	0.996407
MIMAT0004633	8	mmu-miR-27a-5p	miRNA	0.300429	2.1118	1.01885	0.312792	0.996407
MIMAT0000654	4	mmu-miR-32-5p	miRNA	0.360471	2.61499	1.00609	0.315843	0.996407
MIMAT0019346	1	mmu-miR-1843b-3p	miRNA	-0.332404	4.24249	0.994853	0.318559	0.996407
MIMAT0003742	4	mmu-miR-455-3p	miRNA	0.330475	3.392	0.993946	0.31878	0.996407
MIMAT0003120	7	mmu-miR-483-3p	miRNA	0.408326	6.26013	0.979152	0.322408	0.996407
MIMAT0000386	5	mmu-miR-106b-5p	miRNA	0.27936	4.69466	0.962711	0.326505	0.996407
MIMAT0000124	3	mmu-miR-15b-5p	miRNA	0.362383	3.82665	0.946538	0.330602	0.996407
MIMAT0004623	13	mmu-let-7f-1-3p	miRNA	-0.281337	3.08967	0.942527	0.331629	0.996407
MIMAT0003183	12	mmu-miR-376c-3p	miRNA	0.408527	1.51473	0.889786	0.345535	0.996407
MIMAT0014808	7	mmu-miR-344d-3p	miRNA	-0.629334	-0.392075	0.874472	0.34972	0.996407
MIMAT0017049	5	mmu-miR-25-5p	miRNA	0.439775	0.405159	0.869347	0.351136	0.996407
MIMAT0000582	11	mmu-miR-338-3p	miRNA	0.460592	6.93474	0.856234	0.354795	0.996407
MIMAT0004644	12	mmu-miR-337-5p	miRNA	0.35069	3.21089	0.834953	0.360844	0.996407
MIMAT0003456	12	mmu-miR-495-3p	miRNA	0.454918	0.387353	0.833636	0.361223	0.996407
MIMAT0003451	10	mmu-miR-677-5p	miRNA	-0.293487	2.82849	0.813557	0.367071	0.996407
MIMAT0000131	16	mmu-miR-99a-5p	miRNA	0.221789	8.63731	0.808475	0.368571	0.996407
MIMAT0001418	12	mmu-miR-431-5p	miRNA	0.376886	3.51239	0.8075	0.368861	0.996407
MIMAT0000153	6	mmu-miR-141-3p	miRNA	0.502011	1.06324	0.806691	0.3691	0.996407
MIMAT0001342	9	mmu-miR-425-3p	miRNA	0.312029	1.85392	0.800406	0.370972	0.996407
MIMAT0014828	11	mmu-miR-3061-5p	miRNA	-0.380458	1.5859	0.796541	0.37213	0.996407
MIMAT0004651	11	mmu-miR-340-5p	miRNA	0.260828	7.97273	0.784509	0.375766	0.996407
MIMAT0004528	17	mmu-miR-125a-3p	miRNA	0.386144	1.09995	0.782893	0.376258	0.996407
MIMAT0027991	6	mmu-miR-7043-3p	miRNA	0.528854	-0.0722013	0.778842	0.377495	0.996407
MIMAT0005292	13	mmu-miR-582-3p	miRNA	-0.291688	2.37164	0.77287	0.379331	0.996407
MIMAT0004653	12	mmu-miR-342-5p	miRNA	-0.471003	0.124176	0.761601	0.382828	0.996407
MIMAT0031417	8	mmu-miR-8111	miRNA	-0.277098	3.20077	0.755861	0.384627	0.996407
MIMAT0000661	1	mmu-miR-214-3p	miRNA	0.294873	5.15103	0.754775	0.384969	0.996407
MIMAT0000211	6	mmu-miR-182-5p	miRNA	0.685353	4.73816	0.750358	0.386363	0.996407
MIMAT0014829	11	mmu-miR-3061-3p	miRNA	-0.328932	3.81823	0.74815	0.387063	0.996407
MIMAT0003128	12	mmu-miR-485-5p	miRNA	0.422909	1.44424	0.74488	0.388102	0.996407
MIMAT0000378	12	mmu-miR-300-3p	miRNA	0.308859	5.42886	0.734361	0.391473	0.996407
MIMAT0001421	12	mmu-miR-434-5p	miRNA	0.348464	5.44262	0.732408	0.392104	0.996407
MIMAT0014873	17	mmu-miR-3082-3p	miRNA	-0.268054	2.1072	0.731674	0.392341	0.996407
MIMAT0000747	12	mmu-miR-382-5p	miRNA	0.389565	1.34851	0.730705	0.392655	0.996407
MIMAT0017018	3	mmu-miR-16-2-3p	miRNA	0.324782	1.38464	0.728338	0.393422	0.996407
MIMAT0000616	19	mmu-miR-101b-3p	miRNA	-0.251854	9.86375	0.725834	0.394237	0.996407
MIMAT0004781	X	mmu-miR-532-3p	miRNA	-0.252777	2.17041	0.722791	0.39523	0.996407
MIMAT0014877	19	mmu-miR-3084-3p	miRNA	0.257788	2.64173	0.689153	0.406453	0.996407
MIMAT0000745	12	mmu-miR-380-3p	miRNA	0.500939	0.752867	0.68205	0.408882	0.996407
MIMAT0036462	7	mmu-miR-9769-3p	miRNA	-0.390189	0.379328	0.679775	0.409664	0.996407
MIMAT0009413	16	mmu-miR-1947-5p	miRNA	-0.259703	2.25379	0.675382	0.411181	0.996407
MIMAT0001091	12	mmu-miR-410-3p	miRNA	0.34733	5.73947	0.65847	0.4171	0.996407
MIMAT0000150	8	mmu-miR-138-5p	miRNA	0.396304	4.95348	0.650638	0.419885	0.996407
MIMAT0005438	1	mmu-miR-30c-2-3p	miRNA	-0.211622	6.82238	0.645431	0.421751	0.996407
MIMAT0000220	9	mmu-miR-190a-5p	miRNA	0.227829	4.15529	0.645255	0.421814	0.996407
MIMAT0004666	15	mmu-miR-33-3p	miRNA	0.429806	0.132599	0.644542	0.422071	0.996407
MIMAT0003482	2	mmu-miR-499-5p	miRNA	-1.05821	5.27548	0.644404	0.42212	0.996407
MIMAT0003498	7	mmu-miR-708-3p	miRNA	0.261375	3.14329	0.632937	0.42628	0.996407
MIMAT0000133	4	mmu-miR-101a-3p	miRNA	-0.175692	12.8942	0.627539	0.42826	0.996407
MIMAT0004861	17	mmu-miR-877-5p	miRNA	0.31615	2.23094	0.624891	0.429236	0.996407
MIMAT0014880	19	mmu-miR-3086-5p	miRNA	0.409271	0.254433	0.609976	0.434797	0.996407
MIMAT0003734	12	mmu-miR-667-3p	miRNA	0.263323	1.1466	0.602252	0.43772	0.996407
MIMAT0009436	7	mmu-miR-1963	miRNA	0.227641	2.4018	0.594648	0.440627	0.996407
MI0021908	3	mmu-let-7j	miRNA_primary_transcript	0.220498	2.10591	0.593641	0.441014	0.996407
MIMAT0000539	14	mmu-miR-92a-3p	miRNA	-0.173009	11.8788	0.582802	0.445216	0.996407
MIMAT0004667	2	mmu-miR-199b-3p	miRNA	0.229835	10.8458	0.57862	0.446854	0.996407
MIMAT0000230	1	mmu-miR-199a-3p	miRNA	0.229887	11.8462	0.576892	0.447533	0.996407
MIMAT0017060	X	mmu-miR-221-5p	miRNA	-0.266422	1.12356	0.568924	0.450687	0.996407
MIMAT0027975	5	mmu-miR-7035-3p	miRNA	-0.25372	2.95622	0.533414	0.465175	0.996407
MIMAT0000229	1	mmu-miR-199a-5p	miRNA	0.255666	8.45609	0.528046	0.467429	0.996407
MIMAT0003450	1	mmu-miR-488-3p	miRNA	0.482537	0.788083	0.527816	0.467526	0.996407
MIMAT0004939	14	mmu-miR-208b-3p	miRNA	-0.847347	7.45449	0.508464	0.475804	0.996407
MIMAT0000224	1	mmu-miR-194-5p	miRNA	-0.188063	5.93442	0.487084	0.485231	0.996407
MIMAT0000383	13	mmu-let-7d-5p	miRNA	-0.159324	9.87192	0.484192	0.48653	0.996407
MIMAT0003172	X	mmu-miR-542-3p	miRNA	-0.264204	2.49084	0.483095	0.487024	0.996407
MIMAT0004790	X	mmu-miR-503-3p	miRNA	0.276843	1.38614	0.480279	0.488296	0.996407
MIMAT0004747	12	mmu-miR-411-5p	miRNA	0.269705	8.80399	0.477667	0.489481	0.996407
MIMAT0000542	4	mmu-miR-34a-5p	miRNA	0.208349	3.39111	0.468293	0.493773	0.996407
MIMAT0004530	12	mmu-miR-127-5p	miRNA	0.297438	3.72919	0.458914	0.498132	0.996407
MIMAT0004632	1	mmu-miR-29c-5p	miRNA	-0.246392	4.53466	0.458499	0.498326	0.996407
MIMAT0014843	12	mmu-miR-3068-3p	miRNA	-0.178206	4.79935	0.455608	0.499684	0.996407
MIMAT0000249	4	mmu-miR-30e-3p	miRNA	-0.167282	8.59171	0.454589	0.500164	0.996407
MIMAT0000673	1	mmu-miR-181b-5p	miRNA	-0.169834	11.3975	0.44394	0.505227	0.996407
MIMAT0000584	5	mmu-miR-339-5p	miRNA	0.181325	4.68309	0.430516	0.511736	0.996407
MIMAT0000154	11	mmu-miR-142a-5p	miRNA	0.232061	8.70001	0.426602	0.513661	0.996407
MIMAT0001092	12	mmu-miR-376b-3p	miRNA	0.382475	0.99133	0.419229	0.517322	0.996407
MIMAT0020607	11	mmu-miR-5100	miRNA	0.235115	1.77625	0.418458	0.517707	0.996407
MIMAT0003731	5	mmu-miR-671-5p	miRNA	0.252211	1.75023	0.412738	0.520583	0.996407
MIMAT0004324	8	mmu-miR-181d-5p	miRNA	-0.260065	5.29694	0.410842	0.521543	0.996407
MIMAT0003454	11	mmu-miR-423-3p	miRNA	-0.164325	7.49285	0.407022	0.523485	0.996407
MIMAT0000214	16	mmu-miR-185-5p	miRNA	-0.287261	3.9377	0.405347	0.524341	0.996407
MIMAT0000160	7	mmu-miR-150-5p	miRNA	-0.249372	7.80649	0.403129	0.525478	0.996407
MIMAT0004647	11	mmu-miR-338-5p	miRNA	0.298666	2.58874	0.4011	0.526522	0.996407
MIMAT0017066	14	mmu-miR-92a-1-5p	miRNA	-0.186779	1.81307	0.397697	0.528281	0.996407
MIMAT0009398	11	mmu-miR-1934-5p	miRNA	-0.288972	0.332256	0.395595	0.529373	0.996407
MIMAT0000210	1	mmu-miR-181a-5p	miRNA	-0.142628	14.4525	0.392462	0.531008	0.996407
MIMAT0031410	1	mmu-miR-3535	miRNA	-0.173465	2.36667	0.391813	0.531348	0.996407
MIMAT0017206	8	mmu-miR-486a-3p	miRNA	-0.2164	8.73514	0.388893	0.532882	0.996407
MIMAT0014944	8	mmu-miR-486b-3p	miRNA	-0.217646	8.24117	0.380942	0.5371	0.996407
MIMAT0004824	12	mmu-miR-673-3p	miRNA	0.330431	2.61753	0.380639	0.537261	0.996407
MIMAT0017254	2	mmu-miR-499-3p	miRNA	-0.937256	0.133942	0.377122	0.539148	0.996407
MIMAT0019349	9	mmu-miR-101c	miRNA	-0.162873	4.97268	0.37533	0.540113	0.996407
MIMAT0003185	12	mmu-miR-369-5p	miRNA	0.222457	1.55507	0.373819	0.54093	0.996407
MIMAT0004529	16	mmu-miR-125b-2-3p	miRNA	0.151957	6.99232	0.372401	0.541698	0.996407
MIMAT0004636	5	mmu-miR-93-3p	miRNA	-0.235516	0.902216	0.36085	0.548034	0.996407
MIMAT0000706	X	mmu-miR-362-5p	miRNA	-0.272964	0.180728	0.357358	0.549977	0.996407
MIMAT0004521	3	mmu-miR-15b-3p	miRNA	0.308599	1.25441	0.350218	0.55399	0.996407
MIMAT0000527	14	mmu-miR-16-5p	miRNA	0.157388	12.028	0.345171	0.556859	0.996407
MIMAT0027935	4	mmu-miR-7015-3p	miRNA	-0.230808	0.623389	0.342564	0.558353	0.996407
MIMAT0004526	4	mmu-miR-101a-5p	miRNA	-0.171605	3.72084	0.342312	0.558498	0.996407
MIMAT0000590	12	mmu-miR-342-3p	miRNA	-0.191144	3.69314	0.337775	0.561116	0.996407
MIMAT0016991	11	mmu-miR-152-5p	miRNA	0.157774	4.38621	0.335883	0.562215	0.996407
MIMAT0003740	2	mmu-miR-674-5p	miRNA	0.210256	2.12745	0.33545	0.562467	0.996407
MIMAT0003453	11	mmu-miR-497a-5p	miRNA	-0.149897	6.75381	0.332329	0.564291	0.996407
MIMAT0004943	6	mmu-miR-653-5p	miRNA	-0.161072	3.68661	0.331841	0.564577	0.996407
MIMAT0009457	7	mmu-miR-1839-3p	miRNA	-0.188373	2.27059	0.328559	0.566509	0.996407
MIMAT0003741	2	mmu-miR-674-3p	miRNA	-0.166402	3.75491	0.328148	0.566751	0.996407
MIMAT0000384	13	mmu-let-7d-3p	miRNA	-0.1372	7.56462	0.323083	0.569761	0.996407
MIMAT0004643	10	mmu-miR-331-5p	miRNA	-0.238359	0.447715	0.322749	0.56996	0.996407
MIMAT0000136	16	mmu-miR-125b-5p	miRNA	0.135012	10.9818	0.31976	0.571752	0.996407
MIMAT0000739	1	mmu-miR-375-3p	miRNA	-0.408058	-0.165869	0.316184	0.57391	0.996407
MIMAT0000141	2	mmu-miR-130a-3p	miRNA	0.153346	7.23992	0.312688	0.576035	0.996407
MIMAT0017079	12	mmu-miR-377-5p	miRNA	0.329611	0.267167	0.311325	0.576868	0.996407
MIMAT0000708	X	mmu-miR-363-3p	miRNA	-0.234403	0.642057	0.311184	0.576955	0.996407
MIMAT0000162	11	mmu-miR-152-3p	miRNA	0.13235	6.16635	0.300636	0.583484	0.996407
MIMAT0004544	11	mmu-miR-193a-5p	miRNA	-0.225022	1.59323	0.29654	0.586059	0.996407
MIMAT0019341	3	mmu-miR-3963	miRNA	0.218903	5.75853	0.294042	0.587642	0.996407
MIMAT0017036	15	mmu-miR-148b-5p	miRNA	0.147209	3.68169	0.290572	0.589854	0.996407
MIMAT0014822	10	mmu-miR-3057-5p	miRNA	-0.162189	3.06006	0.288901	0.590926	0.996407
MIMAT0004852	3	mmu-miR-190b-5p	miRNA	-0.47402	1.45686	0.288882	0.590938	0.996407
MIMAT0004869	X	mmu-miR-421-3p	miRNA	0.149754	4.76982	0.282106	0.595324	0.996407
MIMAT0027943	4	mmu-miR-7019-3p	miRNA	-0.179253	1.17144	0.280608	0.596303	0.996407
MIMAT0000674	8	mmu-miR-181c-5p	miRNA	-0.202153	8.25479	0.272103	0.601925	0.996407
MIMAT0004659	11	mmu-miR-10a-3p	miRNA	0.21796	2.17231	0.269732	0.603511	0.996407
MIMAT0004617	6	mmu-miR-148a-5p	miRNA	-0.192782	3.25207	0.26907	0.603956	0.996407
MIMAT0000121	9	mmu-let-7g-5p	miRNA	-0.108924	10.6391	0.263342	0.607834	0.996407
MIMAT0019136	16	mmu-miR-1306-5p	miRNA	0.187298	1.1747	0.261924	0.608801	0.996407
MIMAT0004782	7	mmu-miR-483-5p	miRNA	0.166465	4.55233	0.259288	0.61061	0.996407
MIMAT0000159	1	mmu-miR-149-5p	miRNA	-0.178562	9.64364	0.259261	0.610628	0.996407
MIMAT0012774	1	mmu-miR-664-3p	miRNA	0.147459	4.86184	0.258317	0.611279	0.996407
MIMAT0000247	18	mmu-miR-143-3p	miRNA	-0.116402	15.3825	0.256495	0.612539	0.996407
MIMAT0004523	6	mmu-miR-29b-1-5p	miRNA	-0.278154	0.0457942	0.256109	0.612806	0.996407
MIMAT0014800	12	mmu-miR-1247-5p	miRNA	0.197079	2.71198	0.255647	0.613126	0.996407
MIMAT0003732	12	mmu-miR-668-3p	miRNA	0.252355	0.60084	0.253232	0.614809	0.996407
MIMAT0000746	12	mmu-miR-381-3p	miRNA	0.239125	7.46427	0.24886	0.617879	0.996407
MIMAT0000219	13	mmu-miR-24-3p	miRNA	0.196363	9.44354	0.245529	0.620241	0.996407
MIMAT0004670	13	mmu-miR-7a-1-3p	miRNA	0.162597	3.11428	0.243891	0.62141	0.996407
MIMAT0000648	11	mmu-miR-10a-5p	miRNA	-0.170258	12.3502	0.24231	0.622542	0.996407
MIMAT0003184	12	mmu-miR-487b-3p	miRNA	0.257416	0.595865	0.240316	0.623978	0.996407
MIMAT0000766	6	mmu-miR-335-5p	miRNA	0.137995	3.88019	0.237713	0.625863	0.996407
MIMAT0000144	11	mmu-miR-132-3p	miRNA	-0.211965	3.73454	0.236837	0.6265	0.996407
MIMAT0000518	11	mmu-miR-196a-5p	miRNA	-0.124007	10.0533	0.232775	0.629474	0.996407
MIMAT0000588	12	mmu-miR-341-3p	miRNA	0.262611	4.81013	0.231645	0.630307	0.996407
MIMAT0000223	11	mmu-miR-193a-3p	miRNA	-0.23041	6.85045	0.230627	0.631059	0.996407
MIMAT0004520	10	mmu-let-7i-3p	miRNA	0.127453	3.57199	0.228714	0.632479	0.996407
MIMAT0003485	4	mmu-miR-455-5p	miRNA	0.170991	1.80756	0.227938	0.633057	0.996407
MIMAT0000238	1	mmu-miR-205-5p	miRNA	0.346297	0.684447	0.22683	0.633885	0.996407
MIMAT0004664	1	mmu-miR-214-5p	miRNA	0.166864	3.58421	0.225376	0.634974	0.996407
MIMAT0000595	12	mmu-miR-345-5p	miRNA	0.142995	4.08965	0.224864	0.635359	0.996407
MIMAT0003475	19	mmu-miR-146b-5p	miRNA	-0.13849	8.27872	0.220843	0.638399	0.996407
MIMAT0009456	7	mmu-miR-1839-5p	miRNA	-0.143165	7.30981	0.219675	0.639288	0.996407
MIMAT0003781	X	mmu-miR-676-5p	miRNA	-0.124459	4.49572	0.211896	0.645285	0.996407
MIMAT0000647	19	mmu-miR-107-3p	miRNA	-0.123494	7.2449	0.20933	0.647293	0.996407
MIMAT0014917	6	mmu-miR-3098-5p	miRNA	0.195113	0.805133	0.206141	0.649809	0.996407
MIMAT0000132	17	mmu-miR-99b-5p	miRNA	-0.123423	10.0939	0.205708	0.650153	0.996407
MIMAT0016981	16	mmu-miR-99a-3p	miRNA	0.11693	4.73689	0.205514	0.650306	0.996407
MIMAT0000165	16	mmu-miR-155-5p	miRNA	-0.167396	5.03579	0.1974	0.656828	0.996407
MIMAT0004894	5	mmu-miR-574-3p	miRNA	0.145108	4.14779	0.192103	0.661172	0.996407
MIMAT0000529	14	mmu-miR-20a-5p	miRNA	-0.129646	4.72136	0.19173	0.661481	0.996407
MIMAT0025078	2	mmu-miR-133c	miRNA	-0.131512	2.21816	0.187479	0.665023	0.996407
MIMAT0017083	1	mmu-miR-133b-5p	miRNA	0.37422	-0.0753983	0.185618	0.666589	0.996407
MIMAT0027997	7	mmu-miR-7046-3p	miRNA	-0.23131	0.778188	0.181927	0.669722	0.996407
MIMAT0000237	19	mmu-miR-204-5p	miRNA	-0.177865	6.34284	0.177762	0.673304	0.996407
MIMAT0000516	6	mmu-miR-148a-3p	miRNA	-0.14708	9.87902	0.176061	0.67478	0.996407
MIMAT0027919	3	mmu-miR-7007-3p	miRNA	0.342038	0.250572	0.175006	0.6757	0.996407
MIMAT0014842	12	mmu-miR-3068-5p	miRNA	0.196778	1.1623	0.172974	0.677482	0.996407
MIMAT0005443	2	mmu-miR-181a-2-3p	miRNA	-0.100281	10.5793	0.169503	0.680553	0.996407
MIMAT0017011	15	mmu-miR-30d-3p	miRNA	-0.107778	5.64781	0.168548	0.681405	0.996407
MIMAT0000236	12	mmu-miR-203-3p	miRNA	0.130413	5.32328	0.16849	0.681457	0.996407
MIMAT0000609	X	mmu-miR-351-5p	miRNA	-0.139732	6.76111	0.16527	0.68435	0.996407
MIMAT0000208	2	mmu-miR-10b-5p	miRNA	0.101195	14.6541	0.164842	0.684737	0.996407
MIMAT0014936	7	mmu-miR-3102-3p	miRNA	0.204417	3.95838	0.164774	0.684798	0.996407
MIMAT0016982	1	mmu-miR-128-1-5p	miRNA	0.131886	2.20042	0.164755	0.684816	0.996407
MIMAT0000234	X	mmu-miR-201-5p	miRNA	-0.494176	0.0127655	0.164177	0.68534	0.996407
MIMAT0027723	10	mmu-miR-6911-3p	miRNA	-0.19546	0.454285	0.164113	0.685398	0.996407
MIMAT0017058	10	mmu-miR-26a-2-3p	miRNA	-0.138885	1.7324	0.163282	0.686153	0.996407
MIMAT0000233	4	mmu-miR-200b-3p	miRNA	0.251019	0.316635	0.162129	0.687203	0.996407
MIMAT0000580	15	mmu-miR-148b-3p	miRNA	0.106005	7.54837	0.158717	0.69034	0.996407
MIMAT0000221	9	mmu-miR-191-5p	miRNA	0.0851503	11.2115	0.158191	0.690827	0.996407
MIMAT0001546	X	mmu-miR-450a-5p	miRNA	-0.145281	4.81056	0.157716	0.691268	0.996407
MIMAT0000669	X	mmu-miR-221-3p	miRNA	0.104305	6.06802	0.157657	0.691323	0.996407
MIMAT0017063	1	mmu-miR-29b-2-5p	miRNA	0.171001	0.927576	0.156664	0.692247	0.996407
MIMAT0017084	2	mmu-miR-181b-2-3p	miRNA	0.1429	1.90446	0.156545	0.692357	0.996407
MIMAT0004187	11	mmu-miR-744-5p	miRNA	-0.130599	7.90972	0.156341	0.692548	0.996407
MIMAT0004821	5	mmu-miR-671-3p	miRNA	-0.108429	5.16724	0.15368	0.695043	0.996407
MIMAT0017023	X	mmu-miR-98-3p	miRNA	-0.13692	1.50852	0.152929	0.695752	0.996407
MIMAT0003130	8	mmu-miR-486a-5p	miRNA	-0.108918	15.6869	0.152675	0.695992	0.996407
MIMAT0000135	17	mmu-miR-125a-5p	miRNA	-0.110739	10.2975	0.151983	0.696648	0.996407
MIMAT0000387	16	mmu-miR-130b-3p	miRNA	0.173834	2.05299	0.151305	0.697291	0.996407
MIMAT0029866	10	mmu-miR-1191b-5p	miRNA	0.146664	2.50049	0.151044	0.69754	0.996407
MIMAT0019355	19	mmu-miR-3970	miRNA	-0.2212	-0.00912897	0.150297	0.698252	0.996407
MIMAT0004524	15	mmu-miR-30b-3p	miRNA	0.124432	2.37959	0.150063	0.698475	0.996407
MIMAT0014943	8	mmu-miR-486b-5p	miRNA	-0.107339	15.6744	0.149346	0.699161	0.996407
MIMAT0009434	5	mmu-miR-1961	miRNA	0.180081	0.426549	0.148898	0.699591	0.996407
MIMAT0027789	13	mmu-miR-6944-3p	miRNA	0.143823	1.63742	0.148635	0.699843	0.996407
MIMAT0017068	8	mmu-miR-181c-3p	miRNA	-0.186971	3.79527	0.147511	0.700926	0.996407
MIMAT0020606	12	mmu-miR-5099	miRNA	-0.101975	6.28045	0.145551	0.702824	0.996407
MIMAT0004862	17	mmu-miR-877-3p	miRNA	-0.158583	0.753481	0.145444	0.702928	0.996407
MIMAT0003728	X	mmu-miR-374b-3p	miRNA	-0.148184	1.24244	0.143625	0.704703	0.996407
MIMAT0003171	X	mmu-miR-542-5p	miRNA	-0.203662	0.602516	0.142824	0.705489	0.996407
MIMAT0000567	12	mmu-miR-329-3p	miRNA	0.192073	0.0614585	0.141728	0.70657	0.996407
MIMAT0004532	12	mmu-miR-136-3p	miRNA	0.131343	7.33194	0.139298	0.708979	0.996407
MIMAT0004519	9	mmu-let-7g-3p	miRNA	0.139269	1.32939	0.13768	0.710598	0.996407
MIMAT0000578	12	mmu-miR-337-3p	miRNA	0.197549	1.97948	0.137007	0.711275	0.996407
MIMAT0000140	1	mmu-miR-128-3p	miRNA	-0.0986793	9.40025	0.135761	0.712532	0.996407
MIMAT0017006	18	mmu-miR-143-5p	miRNA	-0.108254	3.94324	0.13442	0.713892	0.996407
MIMAT0000742	18	mmu-miR-378a-5p	miRNA	0.106945	8.07286	0.13409	0.714229	0.996407
MIMAT0004538	2	mmu-miR-10b-3p	miRNA	0.108463	2.98403	0.133173	0.715164	0.996407
MIMAT0003473	18	mmu-miR-133a-5p	miRNA	-0.0859931	10.1211	0.132086	0.716279	0.996407
MIMAT0000664	17	mmu-miR-219a-5p	miRNA	-0.194373	0.391472	0.130034	0.718397	0.996407
MIMAT0000526	14	mmu-miR-15a-5p	miRNA	0.0967355	7.25265	0.127407	0.721136	0.996407
MIMAT0000651	14	mmu-miR-19a-3p	miRNA	-0.102213	3.12194	0.123483	0.725287	0.996407
MIMAT0004534	18	mmu-miR-145a-3p	miRNA	-0.0866988	6.62709	0.122686	0.726139	0.996407
MIMAT0005849	7	mmu-miR-1191a	miRNA	0.156534	1.11702	0.122321	0.726531	0.996407
MIMAT0004522	13	mmu-miR-27b-5p	miRNA	-0.10843	5.02104	0.122202	0.726658	0.996407
MIMAT0000533	10	mmu-miR-26a-5p	miRNA	-0.0755398	16.0635	0.121965	0.726913	0.996407
MIMAT0020632	8	mmu-miR-3473d	miRNA	-0.116905	1.75242	0.120182	0.728837	0.996407
MIMAT0002889	X	mmu-miR-532-5p	miRNA	0.0850369	6.18231	0.119945	0.729095	0.996407
MIMAT0000379	11	mmu-miR-301a-3p	miRNA	0.0847904	6.72448	0.119589	0.72948	0.996407
MIMAT0000164	12	mmu-miR-154-5p	miRNA	0.117231	1.61841	0.119257	0.729842	0.996407
MIMAT0017353	1	mmu-miR-664-5p	miRNA	0.116791	3.31383	0.118639	0.730516	0.996407
MIMAT0000571	10	mmu-miR-331-3p	miRNA	0.119174	4.31979	0.117599	0.731653	0.996407
MIMAT0000129	1	mmu-miR-30a-3p	miRNA	-0.0769089	9.90677	0.112894	0.736873	0.996407
MIMAT0000523	15	mmu-let-7c-5p	miRNA	-0.0739368	11.9886	0.111383	0.738575	0.996407
MIMAT0009437	7	mmu-miR-1964-3p	miRNA	-0.110188	2.30773	0.110792	0.739244	0.996407
MIMAT0000658	7	mmu-miR-210-3p	miRNA	0.103265	4.27153	0.110033	0.740107	0.996407
MIMAT0000142	13	mmu-miR-9-5p	miRNA	0.159131	3.83009	0.103692	0.747444	0.996407
MIMAT0000134	14	mmu-miR-124-3p	miRNA	0.475659	0.209036	0.0987821	0.753296	0.996407
MIMAT0004624	14	mmu-miR-15a-3p	miRNA	-0.136985	0.889796	0.0978584	0.754415	0.996407
MIMAT0003507	X	mmu-miR-500-3p	miRNA	-0.108515	1.80003	0.0970374	0.755414	0.996407
MIMAT0005859	X	mmu-miR-1198-5p	miRNA	-0.0826772	4.55091	0.0966113	0.755935	0.996407
MIMAT0000146	12	mmu-miR-134-5p	miRNA	-0.107213	2.39833	0.0951122	0.757776	0.996407
MIMAT0014827	11	mmu-miR-3060-3p	miRNA	-0.191941	0.192107	0.0946373	0.758363	0.996407
MIMAT0000381	9	mmu-miR-34c-5p	miRNA	0.0971421	3.15624	0.0941918	0.758914	0.996407
MIMAT0000152	8	mmu-miR-140-3p	miRNA	0.0925571	8.24633	0.0924581	0.761075	0.996407
MIMAT0000157	18	mmu-miR-145a-5p	miRNA	0.0959602	7.72808	0.0904603	0.763593	0.996407
MIMAT0003186	12	mmu-miR-369-3p	miRNA	-0.106783	2.7501	0.0898035	0.764427	0.996407
MIMAT0031407	11	mmu-miR-8103	miRNA	-0.127274	0.937177	0.0888238	0.765678	0.996407
MIMAT0000548	X	mmu-miR-322-5p	miRNA	-0.112991	7.75579	0.0864485	0.768742	0.996407
MIMAT0014805	12	mmu-miR-1843a-5p	miRNA	-0.0898199	7.43256	0.0850652	0.770547	0.996407
MIMAT0000677	13	mmu-miR-7a-5p	miRNA	-0.201824	0.93029	0.0846608	0.771078	0.996407
MIMAT0024857	9	mmu-miR-6236	miRNA	-0.191345	4.63333	0.084407	0.771412	0.996407
MIMAT0029906	10	mmu-miR-7688-5p	miRNA	0.165669	0.442656	0.0823567	0.774129	0.996407
MIMAT0003726	7	mmu-miR-675-3p	miRNA	0.23135	0.473078	0.0810029	0.775943	0.996407
MIMAT0000565	8	mmu-miR-328-3p	miRNA	-0.082033	8.25975	0.080318	0.776867	0.996407
MIMAT0000653	16	mmu-miR-28a-5p	miRNA	-0.0787157	7.28262	0.0789479	0.778728	0.996407
MIMAT0000377	12	mmu-miR-299a-5p	miRNA	0.167169	1.322	0.0744304	0.784992	0.996407
MIMAT0003127	16	mmu-miR-484	miRNA	0.0724463	5.93372	0.0741292	0.785417	0.996407
MIMAT0017000	11	mmu-miR-195a-3p	miRNA	-0.0900568	3.42818	0.0711155	0.78972	0.996407
MIMAT0000538	4	mmu-miR-31-5p	miRNA	0.142594	1.10965	0.0709439	0.789967	0.996407
MIMAT0003737	12	mmu-miR-666-5p	miRNA	-0.130274	0.0790831	0.0705989	0.790467	0.996407
MIMAT0003733	12	mmu-miR-665-3p	miRNA	0.145977	0.354704	0.0698791	0.791513	0.996407
MIMAT0000239	1	mmu-miR-206-3p	miRNA	-0.212054	7.35818	0.0695868	0.791939	0.996407
MIMAT0000656	7	mmu-miR-139-5p	miRNA	0.084118	5.3772	0.0688072	0.793081	0.996407
MIMAT0025138	14	mmu-miR-378c	miRNA	-0.0611077	12.3893	0.0681672	0.794024	0.996407
MIMAT0000545	X	mmu-miR-98-5p	miRNA	-0.0660849	7.69927	0.0676026	0.79486	0.996407
MIMAT0004616	4	mmu-miR-30c-1-3p	miRNA	-0.0839912	4.22078	0.0656211	0.797823	0.996407
MIMAT0004746	12	mmu-miR-409-5p	miRNA	0.119184	1.55225	0.0655627	0.797911	0.996407
MIMAT0031420	1	mmu-miR-8114	miRNA	0.0916426	1.35439	0.0638621	0.800493	0.996407
MIMAT0004536	15	mmu-miR-151-5p	miRNA	0.0572286	9.8465	0.0631279	0.801619	0.996407
MIMAT0017075	X	mmu-miR-361-3p	miRNA	0.0680689	5.32031	0.0628137	0.802103	0.996407
MIMAT0004669	9	mmu-miR-125b-1-3p	miRNA	-0.0789191	4.87442	0.0626333	0.802381	0.996407
MIMAT0020631	3	mmu-miR-466q	miRNA	-0.0908866	0.974172	0.0619617	0.803422	0.996407
MIMAT0000145	18	mmu-miR-133a-3p	miRNA	0.0582943	18.3191	0.0574471	0.810577	0.996407
MIMAT0027343	11	mmu-miR-6516-5p	miRNA	-0.0757323	1.80196	0.0573064	0.810805	0.996407
MIMAT0003387	12	mmu-miR-376a-5p	miRNA	0.1107	1.15594	0.0562642	0.812501	0.996407
MIMAT0000569	7	mmu-miR-330-3p	miRNA	0.104273	0.513134	0.0556071	0.813579	0.996407
MIMAT0004828	7	mmu-miR-708-5p	miRNA	0.0972592	2.54432	0.0538976	0.816415	0.996407
MIMAT0000531	11	mmu-miR-22-3p	miRNA	-0.0518411	17.1428	0.0518358	0.819899	0.996407
MIMAT0019339	15	mmu-miR-28c	miRNA	-0.0896448	1.07441	0.0517395	0.820064	0.996407
MIMAT0004618	15	mmu-miR-196a-2-3p	miRNA	0.0639613	4.85965	0.0496315	0.823706	0.996407
MIMAT0000559	7	mmu-miR-326-3p	miRNA	-0.0686505	3.23705	0.049622	0.823722	0.996407
MIMAT0000218	13	mmu-miR-24-1-5p	miRNA	0.0658791	2.19091	0.0479835	0.82661	0.996407
MIMAT0027813	15	mmu-miR-6956-3p	miRNA	-0.118128	-0.117498	0.0467977	0.828732	0.996407
MIMAT0004889	X	mmu-miR-504-5p	miRNA	-0.0633173	1.73921	0.0456796	0.830759	0.996407
MIMAT0001422	12	mmu-miR-434-3p	miRNA	-0.0802637	8.95623	0.0452779	0.831494	0.996407
MIMAT0000663	11	mmu-miR-218-5p	miRNA	0.104115	3.49745	0.0452723	0.831504	0.996407
MIMAT0000540	5	mmu-miR-93-5p	miRNA	0.0559785	8.10633	0.0451008	0.831819	0.996407
MIMAT0000666	14	mmu-miR-320-3p	miRNA	-0.0649983	6.5672	0.0440261	0.833805	0.996407
MIMAT0016979	2	mmu-miR-1a-1-5p	miRNA	0.0839836	1.28668	0.0433412	0.835084	0.996407
MIMAT0000127	1	mmu-miR-29b-3p	miRNA	-0.0618336	6.4102	0.0431074	0.835523	0.996407
MIMAT0019345	1	mmu-miR-1843b-5p	miRNA	-0.0591414	6.83082	0.0427352	0.836225	0.996407
MIMAT0000513	14	mmu-miR-19b-3p	miRNA	-0.0477262	7.25218	0.0418202	0.837963	0.996407
MIMAT0000665	X	mmu-miR-223-3p	miRNA	0.084947	5.16693	0.0407589	0.840004	0.996407
MIMAT0017276	12	mmu-miR-493-5p	miRNA	-0.118672	1.06326	0.0390307	0.843388	0.996407
MIMAT0003173	X	mmu-miR-547-3p	miRNA	-0.276599	-0.0298044	0.0387827	0.84388	0.996407
MIMAT0000122	10	mmu-let-7i-5p	miRNA	-0.047895	11.4601	0.0368825	0.847705	0.996407
MIMAT0028043	8	mmu-miR-7068-3p	miRNA	-0.0650083	5.58801	0.0364584	0.848572	0.996407
MIMAT0004934	4	mmu-miR-872-5p	miRNA	0.0537411	5.86967	0.035363	0.850837	0.996407
MIMAT0000130	15	mmu-miR-30b-5p	miRNA	-0.0552475	9.86444	0.034256	0.853163	0.996407
MIMAT0000532	8	mmu-miR-23a-3p	miRNA	0.0642742	8.41242	0.0333178	0.855166	0.996407
MIMAT0000534	1	mmu-miR-26b-5p	miRNA	-0.0396571	11.2867	0.0330137	0.855821	0.996407
MIMAT0003711	X	mmu-miR-652-3p	miRNA	-0.0599327	4.26247	0.0328155	0.856249	0.996407
MIMAT0004825	11	mmu-miR-423-5p	miRNA	-0.0537401	6.44832	0.0323372	0.85729	0.996407
MIMAT0003782	X	mmu-miR-676-3p	miRNA	-0.0503021	6.2782	0.0307093	0.86089	0.996407
MIMAT0004631	6	mmu-miR-29a-5p	miRNA	-0.0720404	3.69839	0.029724	0.863118	0.996407
MIMAT0000376	2	mmu-miR-298-5p	miRNA	0.102774	2.57441	0.0290995	0.864549	0.996407
MIMAT0003783	15	mmu-miR-615-3p	miRNA	-0.0473514	5.48413	0.0279361	0.867259	0.996407
MIMAT0000649	14	mmu-miR-17-5p	miRNA	0.0472053	4.41979	0.0260191	0.871854	0.996407
MIMAT0017351	1	mmu-miR-1981-3p	miRNA	0.0465333	2.91489	0.0257654	0.872475	0.996407
MIMAT0017051	9	mmu-miR-100-3p	miRNA	-0.0827221	0.638061	0.0248841	0.874656	0.996407
MIMAT0004625	14	mmu-miR-16-1-3p	miRNA	-0.0459626	2.57274	0.0243655	0.875959	0.996407
MIMAT0004935	4	mmu-miR-872-3p	miRNA	-0.0494109	5.11947	0.0238372	0.8773	0.996407
MIMAT0000605	1	mmu-miR-350-3p	miRNA	-0.0541593	2.58027	0.0238081	0.877374	0.996407
MIMAT0017052	7	mmu-miR-210-5p	miRNA	-0.0604483	1.44972	0.022885	0.879756	0.996407
MIMAT0000546	11	mmu-miR-103-3p	miRNA	-0.035353	9.80592	0.0226242	0.880438	0.996407
MIMAT0019348	11	mmu-miR-378b	miRNA	-0.0378333	8.04049	0.0224309	0.880947	0.996407
MIMAT0004899	3	mmu-miR-92b-3p	miRNA	0.0793581	3.9654	0.0221621	0.881657	0.996407
MIMAT0003730	6	mmu-miR-592-5p	miRNA	0.0881011	1.64402	0.0218421	0.882508	0.996407
MIMAT0003151	18	mmu-miR-378a-3p	miRNA	-0.0361191	15.2691	0.0203873	0.886461	0.996407
MIMAT0005440	8	mmu-miR-24-2-5p	miRNA	0.0522654	7.05192	0.0202008	0.886978	0.996407
MIMAT0000515	15	mmu-miR-30d-5p	miRNA	-0.0314289	12.7601	0.0200145	0.887497	0.996407
MIMAT0005295	12	mmu-miR-376c-5p	miRNA	-0.0904686	-0.245144	0.0197308	0.888291	0.996407
MIMAT0000128	1	mmu-miR-30a-5p	miRNA	-0.0310472	15.0508	0.0194151	0.889183	0.996407
MIMAT0000248	4	mmu-miR-30e-5p	miRNA	0.0332498	12.6638	0.0182798	0.892451	0.996407
MIMAT0000655	9	mmu-miR-100-5p	miRNA	-0.0374611	10.1463	0.0179826	0.893324	0.996407
MIMAT0000148	12	mmu-miR-136-5p	miRNA	0.048118	7.03734	0.0179311	0.893476	0.996407
MIMAT0004582	5	mmu-miR-106b-3p	miRNA	-0.0366744	5.26898	0.0177085	0.894135	0.996407
MIMAT0049851	18	mmu-miR-12191-3p	miRNA	-0.0713823	0.168047	0.017081	0.896017	0.996407
MIMAT0004630	1	mmu-miR-26b-3p	miRNA	0.0349683	3.39198	0.0156379	0.900483	0.996407
MIMAT0000670	X	mmu-miR-222-3p	miRNA	-0.0340872	4.96576	0.014822	0.9031	0.996407
MIMAT0000652	5	mmu-miR-25-3p	miRNA	0.0292348	9.04946	0.0142555	0.904961	0.996407
MIMAT0028417	2	mmu-miR-7224-3p	miRNA	-0.0742304	0.476266	0.0140211	0.905742	0.996407
MIMAT0014856	13	mmu-miR-3074-5p	miRNA	-0.0579858	1.18383	0.0139684	0.905919	0.996407
MIMAT0000225	11	mmu-miR-195a-5p	miRNA	-0.0349223	6.70818	0.0134992	0.907505	0.996407
MIMAT0017246	10	mmu-miR-677-3p	miRNA	0.0588158	0.422528	0.0132198	0.908463	0.996407
MIMAT0000138	2	mmu-miR-126a-3p	miRNA	-0.039183	10.7862	0.013008	0.909196	0.996407
MIMAT0000535	6	mmu-miR-29a-3p	miRNA	0.0285637	10.9314	0.0124502	0.911156	0.996407
MIMAT0004940	2	mmu-miR-511-5p	miRNA	0.0574276	0.858047	0.0123557	0.911492	0.996407
MIMAT0000514	1	mmu-miR-30c-5p	miRNA	-0.0283417	13.1401	0.0119282	0.913031	0.996407
MIMAT0004621	15	mmu-let-7b-3p	miRNA	0.0366184	4.41065	0.0117086	0.913832	0.996407
MIMAT0025167	10	mmu-miR-378d	miRNA	-0.0303522	5.26092	0.0116129	0.914184	0.996407
MIMAT0016984	11	mmu-miR-132-5p	miRNA	0.0581134	0.0753127	0.0115901	0.914268	0.996407
MIMAT0014806	12	mmu-miR-1843a-3p	miRNA	-0.0369474	2.74071	0.0105262	0.918283	0.996407
MIMAT0000555	11	mmu-miR-324-5p	miRNA	-0.0383722	2.79071	0.0104572	0.91855	0.996407
MIMAT0004853	13	mmu-miR-874-3p	miRNA	-0.0589351	0.655286	0.0104131	0.918721	0.996407
MIMAT0024861	5	mmu-miR-6240	miRNA	-0.0832303	3.78595	0.0103906	0.918809	0.996407
MIMAT0000536	1	mmu-miR-29c-3p	miRNA	-0.0276332	9.17385	0.0102172	0.919487	0.996407
MIMAT0000650	14	mmu-miR-17-3p	miRNA	0.0306011	2.38298	0.0100974	0.919959	0.996407
MIMAT0000215	3	mmu-miR-186-5p	miRNA	0.022765	9.70035	0.00962186	0.92186	0.996407
MIMAT0001081	6	mmu-miR-196b-5p	miRNA	0.0226973	7.24958	0.00936352	0.922913	0.996407
MIMAT0004786	12	mmu-miR-540-5p	miRNA	0.0338543	2.62011	0.00878608	0.92532	0.996407
MIMAT0000126	13	mmu-miR-27b-3p	miRNA	0.0256535	13.9472	0.00854203	0.926362	0.996407
MIMAT0017053	11	mmu-miR-212-5p	miRNA	0.0566192	0.285992	0.00851942	0.926459	0.996407
MIMAT0000147	10	mmu-miR-135a-5p	miRNA	0.106426	1.32968	0.00847385	0.926656	0.996407
MIMAT0004642	7	mmu-miR-330-5p	miRNA	0.0300172	2.55026	0.00811072	0.92824	0.996407
MIMAT0000711	11	mmu-miR-365-3p	miRNA	-0.0285579	7.38649	0.00731248	0.931854	0.996407
MIMAT0000522	15	mmu-let-7b-5p	miRNA	-0.0196397	8.97212	0.00641759	0.93615	0.996407
MIMAT0000161	15	mmu-miR-151-3p	miRNA	-0.018875	10.424	0.00623083	0.937084	0.996407
MIMAT0027791	13	mmu-miR-6945-3p	miRNA	0.0332525	0.992581	0.00574955	0.939558	0.996407
MIMAT0000769	1	mmu-miR-133b-3p	miRNA	0.0197843	13.8439	0.00549731	0.940896	0.996407
MIMAT0017170	6	mmu-miR-196b-3p	miRNA	-0.0376266	0.357716	0.0052527	0.942224	0.996407
MIMAT0000659	11	mmu-miR-212-3p	miRNA	0.0327877	1.04761	0.00486436	0.944397	0.996407
MIMAT0004750	9	mmu-miR-425-5p	miRNA	0.0157593	6.48067	0.00414618	0.948659	0.996407
MIMAT0004837	15	mmu-miR-615-5p	miRNA	0.0287944	1.11867	0.00396821	0.949772	0.996407
MIMAT0004820	11	mmu-miR-744-3p	miRNA	-0.0179675	2.09287	0.00372844	0.951311	0.996407
MIMAT0004649	5	mmu-miR-339-3p	miRNA	0.0174264	4.37388	0.00293632	0.956786	0.996407
MIMAT0004661	16	mmu-miR-28a-3p	miRNA	0.0144944	5.28339	0.00284831	0.957437	0.996407
MIMAT0017281	2	mmu-miR-511-3p	miRNA	0.0192165	2.09858	0.00272071	0.958401	0.996407
MIMAT0017016	17	mmu-let-7e-3p	miRNA	0.0197166	1.26292	0.00250963	0.960046	0.996407
MIMAT0027829	16	mmu-miR-6964-3p	miRNA	0.0220174	0.906287	0.00203674	0.964003	0.996407
MIMAT0003727	X	mmu-miR-374b-5p	miRNA	0.0118589	3.2511	0.00200174	0.964314	0.996407
MIMAT0016998	9	mmu-miR-190a-3p	miRNA	0.0215009	0.406293	0.00199524	0.964372	0.996407
MIMAT0004622	16	mmu-let-7c-1-3p	miRNA	-0.0174832	1.16288	0.00188168	0.9654	0.996407
MIMAT0009397	11	mmu-miR-1933-3p	miRNA	0.015415	1.6685	0.00185775	0.965621	0.996407
MIMAT0000123	18	mmu-miR-1a-3p	miRNA	-0.0107874	12.867	0.00164106	0.967687	0.996407
MIMAT0000704	X	mmu-miR-361-5p	miRNA	-0.0103097	5.61948	0.00151647	0.968937	0.996407
MIMAT0009408	15	mmu-miR-1943-5p	miRNA	-0.0117481	3.28917	0.00150375	0.969067	0.996407
MIMAT0017061	X	mmu-miR-222-5p	miRNA	-0.0180978	0.0693425	0.00134998	0.970691	0.996407
MIMAT0017040	1	mmu-miR-350-5p	miRNA	-0.0112691	2.95194	0.00114452	0.973012	0.996407
MIMAT0003509	X	mmu-miR-501-3p	miRNA	-0.00966965	4.16288	0.00113636	0.973108	0.996407
MIMAT0000660	1	mmu-miR-181a-1-3p	miRNA	-0.00919239	4.29829	0.000931328	0.975654	0.996407
MIMAT0000537	8	mmu-miR-27a-3p	miRNA	0.00837321	13.2753	0.000855129	0.976671	0.996407
MIMAT0017179	11	mmu-miR-365-2-5p	miRNA	0.0134808	3.32649	0.000839032	0.976892	0.996407
MIMAT0000137	2	mmu-miR-126a-5p	miRNA	0.00972809	12.5548	0.000815794	0.977214	0.996407
MIMAT0017017	X	mmu-let-7f-2-3p	miRNA	0.0080931	4.00348	0.000697327	0.978933	0.996407
MIMAT0000904	1	mmu-miR-215-5p	miRNA	-0.0143809	0.138057	0.000637323	0.979859	0.996407
MIMAT0014935	7	mmu-miR-3102-3p.2-3p	miRNA	0.010401	1.78891	0.000497695	0.982201	0.996407
MIMAT0000151	8	mmu-miR-140-5p	miRNA	0.00759508	4.15244	0.000395316	0.984137	0.996407
MIMAT0004628	11	mmu-miR-21a-3p	miRNA	-0.00536647	5.0849	0.000373794	0.984575	0.996407
MIMAT0020621	15	mmu-miR-5113	miRNA	-0.00623465	0.521727	0.000195015	0.988858	0.996407
MIMAT0000530	11	mmu-miR-21a-5p	miRNA	-0.0026951	11.2884	0.000107802	0.991716	0.996407
MIMAT0005439	15	mmu-let-7c-2-3p	miRNA	0.00260119	5.49071	9.18869e-05	0.992352	0.996407
MIMAT0004620	13	mmu-let-7a-1-3p	miRNA	0.00216695	5.48932	6.37176e-05	0.993631	0.996407
MIMAT0014918	6	mmu-miR-3098-3p	miRNA	0.00586013	-0.313675	5.61917e-05	0.994019	0.996407
MIMAT0010560	15	mmu-miR-1249-3p	miRNA	-0.00202938	4.99277	4.46996e-05	0.994666	0.996407
MIMAT0000549	X	mmu-miR-322-3p	miRNA	-0.00173475	5.44612	2.43813e-05	0.99606	0.996407
MIMAT0004629	11	mmu-miR-22-5p	miRNA	-0.00121598	6.59534	2.02751e-05	0.996407	0.996407

## Sheet: Muscle_Igf2-KI_WT
id	chr	gene	type	logFC	logCPM	LR	PValue	FDR
MIMAT0004782	7	mmu-miR-483-5p	miRNA	5.46251	4.55233	105.754	8.34646e-25	3.74756e-22
MIMAT0003120	7	mmu-miR-483-3p	miRNA	6.4676	6.26013	96.1012	1.0916e-22	2.45065e-20
MIMAT0000526	14	mmu-miR-15a-5p	miRNA	-0.98309	7.25265	10.8455	0.000990348	0.141442
MIMAT0000527	14	mmu-miR-16-5p	miRNA	-0.949709	12.028	10.3286	0.00130988	0.141442
MIMAT0000246	18	mmu-miR-122-5p	miRNA	4.19897	2.52811	9.98865	0.00157508	0.141442
MIMAT0017018	3	mmu-miR-16-2-3p	miRNA	-1.07867	1.38464	7.22978	0.00717039	0.536584
MIMAT0004521	3	mmu-miR-15b-3p	miRNA	-1.33802	1.25441	5.89289	0.0152021	0.965703
MIMAT0000156	11	mmu-miR-144-3p	miRNA	-1.24661	7.2417	5.67521	0.0172063	0.965703
MIMAT0016988	11	mmu-miR-144-5p	miRNA	-1.19638	6.73861	5.33326	0.0209223	0.976587
MIMAT0020631	3	mmu-miR-466q	miRNA	1.00066	0.974172	4.76941	0.0289698	0.976587
MIMAT0017271	16	mmu-miR-193b-5p	miRNA	1.17851	0.442809	4.54627	0.0329905	0.976587
MIMAT0010560	15	mmu-miR-1249-3p	miRNA	0.744686	4.99277	4.54562	0.033003	0.976587
MIMAT0019341	3	mmu-miR-3963	miRNA	-0.940167	5.75853	4.47317	0.034431	0.976587
MIMAT0004633	8	mmu-miR-27a-5p	miRNA	-0.673193	2.1118	4.32667	0.0375195	0.976587
MIMAT0004889	X	mmu-miR-504-5p	miRNA	0.711953	1.73921	3.96152	0.0465517	0.976587
MIMAT0000655	9	mmu-miR-100-5p	miRNA	0.63106	10.1463	3.93599	0.0472634	0.976587
MIMAT0017016	17	mmu-let-7e-3p	miRNA	-0.804385	1.26292	3.74836	0.0528593	0.976587
MIMAT0000647	19	mmu-miR-107-3p	miRNA	-0.576639	7.2449	3.73538	0.0532716	0.976587
MIMAT0000124	3	mmu-miR-15b-5p	miRNA	-0.786393	3.82665	3.68975	0.0547479	0.976587
MIMAT0001632	11	mmu-miR-451a	miRNA	-1.06089	9.22417	3.66743	0.0554856	0.976587
MIMAT0027813	15	mmu-miR-6956-3p	miRNA	1.35777	-0.117498	3.6179	0.0571612	0.976587
MIMAT0000711	11	mmu-miR-365-3p	miRNA	0.716626	7.38649	3.52599	0.0604137	0.976587
MIMAT0003783	15	mmu-miR-615-3p	miRNA	0.606897	5.48413	3.51908	0.0606662	0.976587
MIMAT0003739	12	mmu-miR-673-5p	miRNA	-0.755231	3.03922	3.48145	0.0620604	0.976587
MIMAT0000556	11	mmu-miR-324-3p	miRNA	0.611213	2.8341	3.4275	0.0641193	0.976587
MIMAT0000387	16	mmu-miR-130b-3p	miRNA	-0.893564	2.05299	3.41985	0.064417	0.976587
MIMAT0049832	12	mmu-miR-203b-3p	miRNA	-1.1612	0.354362	3.38887	0.065638	0.976587
MIMAT0017006	18	mmu-miR-143-5p	miRNA	0.605634	3.94324	3.19456	0.0738836	0.976587
MIMAT0003168	12	mmu-miR-543-3p	miRNA	-0.977398	0.283237	2.9483	0.085968	0.976587
MIMAT0016979	2	mmu-miR-1a-1-5p	miRNA	0.840939	1.28668	2.94412	0.0861908	0.976587
MIMAT0000667	15	mmu-miR-33-5p	miRNA	-0.610157	1.76923	2.88271	0.0895352	0.976587
MIMAT0000216	18	mmu-miR-187-3p	miRNA	-0.86378	0.847164	2.81722	0.0932576	0.976587
MIMAT0004632	1	mmu-miR-29c-5p	miRNA	0.696894	4.53466	2.80032	0.0942456	0.976587
MIMAT0019346	1	mmu-miR-1843b-3p	miRNA	0.633579	4.24249	2.77323	0.0958524	0.976587
MIMAT0009397	11	mmu-miR-1933-3p	miRNA	0.708846	1.6685	2.73484	0.0981816	0.976587
MIMAT0009398	11	mmu-miR-1934-5p	miRNA	0.920271	0.332256	2.67719	0.101796	0.976587
MIMAT0031417	8	mmu-miR-8111	miRNA	0.580486	3.20077	2.53458	0.111377	0.976587
MIMAT0004544	11	mmu-miR-193a-5p	miRNA	0.771116	1.59323	2.52951	0.111735	0.976587
MIMAT0000223	11	mmu-miR-193a-3p	miRNA	0.876326	6.85045	2.52898	0.111773	0.976587
MIMAT0019355	19	mmu-miR-3970	miRNA	1.10326	-0.00912897	2.40985	0.120574	0.976587
MIMAT0000155	11	mmu-miR-142a-3p	miRNA	-0.555204	5.49183	2.38686	0.122359	0.976587
MIMAT0000145	18	mmu-miR-133a-3p	miRNA	0.411546	18.3191	2.24067	0.134423	0.976587
MIMAT0000218	13	mmu-miR-24-1-5p	miRNA	0.528248	2.19091	2.2138	0.136782	0.976587
MIMAT0000605	1	mmu-miR-350-3p	miRNA	0.604537	2.58027	2.20674	0.137409	0.976587
MIMAT0000677	13	mmu-miR-7a-5p	miRNA	1.22016	0.93029	2.18334	0.139511	0.976587
MIMAT0014808	7	mmu-miR-344d-3p	miRNA	-0.956984	-0.392075	2.16803	0.140907	0.976587
MIMAT0000769	1	mmu-miR-133b-3p	miRNA	0.435392	13.8439	2.08029	0.149211	0.976587
MIMAT0001090	12	mmu-miR-409-3p	miRNA	-0.613419	2.85982	1.99931	0.157371	0.976587
MIMAT0016984	11	mmu-miR-132-5p	miRNA	0.962754	0.0753127	1.99748	0.157561	0.976587
MIMAT0003507	X	mmu-miR-500-3p	miRNA	0.570564	1.80003	1.96456	0.161027	0.976587
MIMAT0000571	10	mmu-miR-331-3p	miRNA	0.551371	4.31979	1.9239	0.165427	0.976587
MIMAT0000586	11	mmu-miR-340-3p	miRNA	0.434429	3.62157	1.90333	0.167706	0.976587
MIMAT0000211	6	mmu-miR-182-5p	miRNA	-1.19305	4.73816	1.88806	0.169421	0.976587
MIMAT0004943	6	mmu-miR-653-5p	miRNA	0.435826	3.68661	1.8695	0.171532	0.976587
MIMAT0003387	12	mmu-miR-376a-5p	miRNA	0.758931	1.15594	1.84658	0.174181	0.976587
MIMAT0000668	7	mmu-miR-211-5p	miRNA	0.618746	0.876724	1.83091	0.17602	0.976587
MIMAT0027729	10	mmu-miR-6914-3p	miRNA	0.636912	0.749972	1.79767	0.179994	0.976587
MIMAT0000386	5	mmu-miR-106b-5p	miRNA	-0.421436	4.69466	1.78712	0.181277	0.976587
MIMAT0000658	7	mmu-miR-210-3p	miRNA	-0.45952	4.27153	1.78234	0.181862	0.976587
MIMAT0009460	10	mmu-miR-1982-3p	miRNA	0.733335	0.0930817	1.76189	0.184388	0.976587
MIMAT0020607	11	mmu-miR-5100	miRNA	-0.529732	1.77625	1.75248	0.185566	0.976587
MIMAT0000536	1	mmu-miR-29c-3p	miRNA	0.408396	9.17385	1.74596	0.186385	0.976587
MIMAT0000376	2	mmu-miR-298-5p	miRNA	-0.857757	2.57441	1.68576	0.19416	0.976587
MIMAT0004187	11	mmu-miR-744-5p	miRNA	0.480744	7.90972	1.65022	0.198929	0.976587
MIMAT0003726	7	mmu-miR-675-3p	miRNA	-1.11039	0.473078	1.58651	0.207826	0.976587
MIMAT0000546	11	mmu-miR-103-3p	miRNA	-0.328191	9.80592	1.58078	0.208648	0.976587
MIMAT0004651	11	mmu-miR-340-5p	miRNA	0.415406	7.97273	1.55658	0.212167	0.976587
MIMAT0003730	6	mmu-miR-592-5p	miRNA	0.855509	1.64402	1.51559	0.218289	0.976587
MIMAT0004582	5	mmu-miR-106b-3p	miRNA	-0.374794	5.26898	1.50986	0.21916	0.976587
MIMAT0000154	11	mmu-miR-142a-5p	miRNA	-0.480099	8.70001	1.48881	0.222401	0.976587
MIMAT0017179	11	mmu-miR-365-2-5p	miRNA	0.647615	3.32649	1.47539	0.224497	0.976587
MIMAT0017051	9	mmu-miR-100-3p	miRNA	0.755548	0.638061	1.47348	0.224798	0.976587
MIMAT0000123	18	mmu-miR-1a-3p	miRNA	0.361144	12.867	1.4436	0.229558	0.976587
MIMAT0000142	13	mmu-miR-9-5p	miRNA	-0.65422	3.83009	1.43815	0.230439	0.976587
MIMAT0012774	1	mmu-miR-664-3p	miRNA	0.391764	4.86184	1.41266	0.234615	0.976587
MIMAT0000652	5	mmu-miR-25-3p	miRNA	-0.318894	9.04946	1.37489	0.240973	0.976587
MIMAT0001093	12	mmu-miR-411-3p	miRNA	-0.560834	1.65654	1.36903	0.241978	0.976587
MIMAT0004790	X	mmu-miR-503-3p	miRNA	-0.512279	1.38614	1.3517	0.24498	0.976587
MIMAT0031407	11	mmu-miR-8103	miRNA	0.581862	0.937177	1.34781	0.245662	0.976587
MIMAT0017053	11	mmu-miR-212-5p	miRNA	-0.764973	0.285992	1.33966	0.247094	0.976587
MIMAT0004666	15	mmu-miR-33-3p	miRNA	-0.672041	0.132599	1.3135	0.251761	0.976587
MIMAT0001418	12	mmu-miR-431-5p	miRNA	-0.530789	3.51239	1.31088	0.252235	0.976587
MIMAT0000666	14	mmu-miR-320-3p	miRNA	-0.391922	6.5672	1.30192	0.253863	0.976587
MIMAT0004869	X	mmu-miR-421-3p	miRNA	-0.350788	4.76982	1.26011	0.261629	0.976587
MIMAT0017080	12	mmu-miR-379-3p	miRNA	-0.534645	1.19048	1.24958	0.263632	0.976587
MIMAT0003151	18	mmu-miR-378a-3p	miRNA	0.312149	15.2691	1.1986	0.273602	0.976587
MIMAT0003728	X	mmu-miR-374b-3p	miRNA	-0.457631	1.24244	1.18373	0.276599	0.976587
MIMAT0000704	X	mmu-miR-361-5p	miRNA	0.319514	5.61948	1.14056	0.285533	0.976587
MIMAT0009441	8	mmu-miR-1968-5p	miRNA	0.455132	1.40694	1.13292	0.287154	0.976587
MIMAT0000128	1	mmu-miR-30a-5p	miRNA	0.263043	15.0508	1.10006	0.294254	0.976587
MIMAT0004656	12	mmu-miR-345-3p	miRNA	0.31826	4.87082	1.05664	0.303983	0.976587
MIMAT0000384	13	mmu-let-7d-3p	miRNA	0.279467	7.56462	1.05649	0.304017	0.976587
MIMAT0004629	11	mmu-miR-22-5p	miRNA	0.312605	6.59534	1.052	0.305048	0.976587
MIMAT0003170	12	mmu-miR-541-5p	miRNA	-0.381164	6.67922	1.04807	0.305952	0.976587
MIMAT0003498	7	mmu-miR-708-3p	miRNA	-0.37136	3.14329	1.03779	0.308336	0.976587
MIMAT0003167	12	mmu-miR-540-3p	miRNA	-0.584629	2.6563	1.03447	0.309112	0.976587
MIMAT0003731	5	mmu-miR-671-5p	miRNA	0.466474	1.75023	1.01337	0.314097	0.976587
MIMAT0017083	1	mmu-miR-133b-5p	miRNA	-0.954029	-0.0753983	1.00683	0.315665	0.976587
MIMAT0000518	11	mmu-miR-196a-5p	miRNA	0.289945	10.0533	1.00313	0.316555	0.976587
MIMAT0004825	11	mmu-miR-423-5p	miRNA	-0.331782	6.44832	1.00077	0.317125	0.976587
MIMAT0003473	18	mmu-miR-133a-5p	miRNA	0.265524	10.1211	0.993831	0.318808	0.976587
MIMAT0004853	13	mmu-miR-874-3p	miRNA	0.673287	0.655286	0.973092	0.32391	0.976587
MIMAT0014843	12	mmu-miR-3068-3p	miRNA	0.293569	4.79935	0.970784	0.324485	0.976587
MIMAT0031420	1	mmu-miR-8114	miRNA	-0.391279	1.35439	0.962262	0.326618	0.976587
MIMAT0000664	17	mmu-miR-219a-5p	miRNA	0.615891	0.391472	0.948483	0.330106	0.976587
MIMAT0003129	12	mmu-miR-485-3p	miRNA	-0.545358	0.317319	0.947948	0.330242	0.976587
MIMAT0014877	19	mmu-miR-3084-3p	miRNA	0.347858	2.64173	0.938066	0.332776	0.976587
MIMAT0000152	8	mmu-miR-140-3p	miRNA	-0.325759	8.24633	0.928493	0.335255	0.976587
MIMAT0003475	19	mmu-miR-146b-5p	miRNA	0.318304	8.27872	0.917952	0.338013	0.976587
MIMAT0000514	1	mmu-miR-30c-5p	miRNA	0.279354	13.1401	0.913888	0.339085	0.976587
MIMAT0004667	2	mmu-miR-199b-3p	miRNA	-0.320679	10.8458	0.913749	0.339122	0.976587
MIMAT0000230	1	mmu-miR-199a-3p	miRNA	-0.320715	11.8462	0.910821	0.339897	0.976587
MIMAT0000212	6	mmu-miR-183-5p	miRNA	-1.0012	1.91302	0.90975	0.340181	0.976587
MIMAT0017246	10	mmu-miR-677-3p	miRNA	-0.525195	0.422528	0.890811	0.345258	0.976587
MIMAT0000127	1	mmu-miR-29b-3p	miRNA	0.308128	6.4102	0.841185	0.359058	0.976587
MIMAT0000533	10	mmu-miR-26a-5p	miRNA	0.222479	16.0635	0.837023	0.360249	0.976587
MIMAT0017063	1	mmu-miR-29b-2-5p	miRNA	0.46899	0.927576	0.829791	0.362333	0.976587
MIMAT0009457	7	mmu-miR-1839-3p	miRNA	0.341055	2.27059	0.829195	0.362505	0.976587
MIMAT0003451	10	mmu-miR-677-5p	miRNA	0.333132	2.82849	0.819764	0.365249	0.976587
MIMAT0004820	11	mmu-miR-744-3p	miRNA	-0.292802	2.09287	0.818334	0.365668	0.976587
MIMAT0003184	12	mmu-miR-487b-3p	miRNA	0.566314	0.595865	0.803776	0.369967	0.976587
MIMAT0020632	8	mmu-miR-3473d	miRNA	0.344842	1.75242	0.791715	0.373582	0.976587
MIMAT0004324	8	mmu-miR-181d-5p	miRNA	-0.398147	5.29694	0.785514	0.37546	0.976587
MIMAT0003732	12	mmu-miR-668-3p	miRNA	-0.484426	0.60084	0.758371	0.383839	0.976587
MIMAT0016996	16	mmu-miR-185-3p	miRNA	-0.407317	0.73903	0.757289	0.384178	0.976587
MIMAT0000129	1	mmu-miR-30a-3p	miRNA	0.219917	9.90677	0.730275	0.392794	0.976587
MIMAT0004625	14	mmu-miR-16-1-3p	miRNA	-0.27661	2.57274	0.726187	0.394122	0.976587
MIMAT0014822	10	mmu-miR-3057-5p	miRNA	-0.282701	3.06006	0.723924	0.39486	0.976587
MIMAT0004859	16	mmu-miR-193b-3p	miRNA	0.26212	6.22169	0.719984	0.396149	0.976587
MIMAT0027791	13	mmu-miR-6945-3p	miRNA	0.430672	0.992581	0.716563	0.397273	0.976587
MIMAT0003509	X	mmu-miR-501-3p	miRNA	0.2742	4.16288	0.713164	0.398395	0.976587
MIMAT0017061	X	mmu-miR-222-5p	miRNA	-0.444314	0.0693425	0.712913	0.398478	0.976587
MIMAT0003737	12	mmu-miR-666-5p	miRNA	0.488415	0.0790831	0.707832	0.400164	0.976587
MIMAT0004519	9	mmu-let-7g-3p	miRNA	-0.349068	1.32939	0.707368	0.400319	0.976587
MIMAT0000616	19	mmu-miR-101b-3p	miRNA	0.279046	9.86375	0.703552	0.401593	0.976587
MIMAT0004852	3	mmu-miR-190b-5p	miRNA	-0.806552	1.45686	0.700383	0.402655	0.976587
MIMAT0000125	13	mmu-miR-23b-3p	miRNA	0.248046	9.19711	0.695604	0.404265	0.976587
MIMAT0000528	14	mmu-miR-18a-5p	miRNA	-0.361357	1.31136	0.6937	0.404909	0.976587
MIMAT0004616	4	mmu-miR-30c-1-3p	miRNA	-0.30235	4.22078	0.692454	0.405331	0.976587
MIMAT0009434	5	mmu-miR-1961	miRNA	-0.426422	0.426549	0.690363	0.406041	0.976587
MIMAT0000153	6	mmu-miR-141-3p	miRNA	-0.509833	1.06324	0.679975	0.409595	0.976587
MIMAT0004659	11	mmu-miR-10a-3p	miRNA	-0.382471	2.17231	0.674643	0.411438	0.976587
MIMAT0027991	6	mmu-miR-7043-3p	miRNA	-0.545016	-0.0722013	0.665095	0.414767	0.976587
MIMAT0014805	12	mmu-miR-1843a-5p	miRNA	0.282759	7.43256	0.664452	0.414993	0.976587
MIMAT0000515	15	mmu-miR-30d-5p	miRNA	0.202427	12.7601	0.657525	0.417435	0.976587
MIMAT0000150	8	mmu-miR-138-5p	miRNA	-0.439223	4.95348	0.651259	0.419663	0.976587
MIMAT0019345	1	mmu-miR-1843b-5p	miRNA	0.259316	6.83082	0.648023	0.42082	0.976587
MIMAT0014873	17	mmu-miR-3082-3p	miRNA	0.284326	2.1072	0.64001	0.423707	0.976587
MIMAT0000157	18	mmu-miR-145a-5p	miRNA	0.287108	7.72808	0.637745	0.424528	0.976587
MIMAT0000659	11	mmu-miR-212-3p	miRNA	-0.408662	1.04761	0.622825	0.429999	0.976587
MIMAT0000747	12	mmu-miR-382-5p	miRNA	-0.39998	1.34851	0.622688	0.43005	0.976587
MIMAT0004669	9	mmu-miR-125b-1-3p	miRNA	0.278808	4.87442	0.614221	0.433203	0.976587
MIMAT0009456	7	mmu-miR-1839-5p	miRNA	0.26757	7.30981	0.605531	0.436476	0.976587
MIMAT0017084	2	mmu-miR-181b-2-3p	miRNA	-0.310243	1.90446	0.603317	0.437315	0.976587
MIMAT0014936	7	mmu-miR-3102-3p	miRNA	0.442545	3.95838	0.598447	0.439171	0.976587
MIMAT0000739	1	mmu-miR-375-3p	miRNA	-0.596565	-0.165869	0.59757	0.439507	0.976587
MIMAT0000378	12	mmu-miR-300-3p	miRNA	-0.308707	5.42886	0.594869	0.440542	0.976587
MIMAT0000224	1	mmu-miR-194-5p	miRNA	0.233619	5.93442	0.593527	0.441059	0.976587
MIMAT0017068	8	mmu-miR-181c-3p	miRNA	-0.41226	3.79527	0.585797	0.444049	0.976587
MIMAT0000653	16	mmu-miR-28a-5p	miRNA	0.23534	7.28262	0.557602	0.455228	0.976587
MIMAT0004647	11	mmu-miR-338-5p	miRNA	-0.390986	2.58874	0.556947	0.455493	0.976587
MIMAT0000139	12	mmu-miR-127-3p	miRNA	-0.281595	10.6909	0.555096	0.456243	0.976587
MIMAT0014856	13	mmu-miR-3074-5p	miRNA	-0.394885	1.18383	0.543327	0.461057	0.976587
MIMAT0003454	11	mmu-miR-423-3p	miRNA	0.213128	7.49285	0.54197	0.461617	0.976587
MIMAT0004684	X	mmu-miR-362-3p	miRNA	-0.235982	2.94613	0.537807	0.463343	0.976587
MIMAT0000661	1	mmu-miR-214-3p	miRNA	-0.275313	5.15103	0.531975	0.465778	0.976587
MIMAT0000217	X	mmu-miR-188-5p	miRNA	-0.37002	1.55264	0.520306	0.470711	0.976587
MIMAT0020621	15	mmu-miR-5113	miRNA	-0.360841	0.521727	0.519676	0.47098	0.976587
MIMAT0000649	14	mmu-miR-17-5p	miRNA	0.237715	4.41979	0.517448	0.471932	0.976587
MIMAT0000582	11	mmu-miR-338-3p	miRNA	-0.394774	6.93474	0.512877	0.473896	0.976587
MIMAT0004861	17	mmu-miR-877-5p	miRNA	-0.319111	2.23094	0.512537	0.474043	0.976587
MIMAT0027975	5	mmu-miR-7035-3p	miRNA	0.279769	2.95622	0.510876	0.47476	0.976587
MIMAT0004630	1	mmu-miR-26b-3p	miRNA	0.226873	3.39198	0.510057	0.475114	0.976587
MIMAT0017000	11	mmu-miR-195a-3p	miRNA	-0.26718	3.42818	0.509678	0.475278	0.976587
MIMAT0014800	12	mmu-miR-1247-5p	miRNA	0.31665	2.71198	0.506944	0.476465	0.976587
MIMAT0009458	1	mmu-miR-1981-5p	miRNA	0.27175	2.27802	0.488738	0.484491	0.976587
MIMAT0000530	11	mmu-miR-21a-5p	miRNA	0.203598	11.2884	0.487151	0.485201	0.976587
MIMAT0000742	18	mmu-miR-378a-5p	miRNA	0.228606	8.07286	0.484187	0.486532	0.976587
MIMAT0017206	8	mmu-miR-486a-3p	miRNA	0.27059	8.73514	0.480175	0.488343	0.976587
MIMAT0000236	12	mmu-miR-203-3p	miRNA	-0.243631	5.32328	0.475368	0.490528	0.976587
MIMAT0017040	1	mmu-miR-350-5p	miRNA	0.260188	2.95194	0.474295	0.491018	0.976587
MIMAT0004534	18	mmu-miR-145a-3p	miRNA	0.190303	6.62709	0.467766	0.494017	0.976587
MIMAT0000743	12	mmu-miR-379-5p	miRNA	-0.243179	2.91992	0.467313	0.494226	0.976587
MIMAT0009437	7	mmu-miR-1964-3p	miRNA	-0.24762	2.30773	0.461639	0.496859	0.976587
MIMAT0027935	4	mmu-miR-7015-3p	miRNA	0.306847	0.623389	0.460217	0.497522	0.976587
MIMAT0003490	4	mmu-miR-700-3p	miRNA	-0.52001	0.0552624	0.454715	0.500104	0.976587
MIMAT0000559	7	mmu-miR-326-3p	miRNA	0.234726	3.23705	0.453639	0.500612	0.976587
MIMAT0000130	15	mmu-miR-30b-5p	miRNA	0.223384	9.86444	0.442974	0.50569	0.976587
MIMAT0019339	15	mmu-miR-28c	miRNA	0.297097	1.07441	0.426954	0.513487	0.976587
MIMAT0003172	X	mmu-miR-542-3p	miRNA	-0.272966	2.49084	0.425776	0.514069	0.976587
MIMAT0029866	10	mmu-miR-1191b-5p	miRNA	0.280074	2.50049	0.424046	0.514925	0.976587
MIMAT0014944	8	mmu-miR-486b-3p	miRNA	0.257801	8.24117	0.42238	0.515752	0.976587
MIMAT0000136	16	mmu-miR-125b-5p	miRNA	0.174195	10.9818	0.422267	0.515808	0.976587
MIMAT0025138	14	mmu-miR-378c	miRNA	0.170755	12.3893	0.422257	0.515813	0.976587
MIMAT0004899	3	mmu-miR-92b-3p	miRNA	-0.37735	3.9654	0.406932	0.523531	0.976587
MIMAT0000165	16	mmu-miR-155-5p	miRNA	-0.264032	5.03579	0.398183	0.528029	0.976587
MIMAT0004618	15	mmu-miR-196a-2-3p	miRNA	0.202571	4.85965	0.391618	0.53145	0.976587
MIMAT0000708	X	mmu-miR-363-3p	miRNA	0.295316	0.642057	0.377748	0.538811	0.976587
MIMAT0000516	6	mmu-miR-148a-3p	miRNA	0.240806	9.87902	0.373127	0.541305	0.976587
MIMAT0017254	2	mmu-miR-499-3p	miRNA	-1.01003	0.133942	0.371944	0.541947	0.976587
MIMAT0004747	12	mmu-miR-411-5p	miRNA	-0.264288	8.80399	0.37147	0.542204	0.976587
MIMAT0003186	12	mmu-miR-369-3p	miRNA	0.244615	2.7501	0.368204	0.543985	0.976587
MIMAT0004704	6	mmu-miR-335-3p	miRNA	-0.208659	2.85143	0.365715	0.545349	0.976587
MIMAT0005438	1	mmu-miR-30c-2-3p	miRNA	0.178322	6.82238	0.363615	0.546506	0.976587
MIMAT0000158	11	mmu-miR-146a-5p	miRNA	-0.311015	6.31798	0.361631	0.547602	0.976587
MIMAT0000141	2	mmu-miR-130a-3p	miRNA	-0.183308	7.23992	0.360232	0.548377	0.976587
MIMAT0001091	12	mmu-miR-410-3p	miRNA	-0.284152	5.73947	0.357353	0.54998	0.976587
MIMAT0000740	12	mmu-miR-376a-3p	miRNA	-0.435863	-0.0911246	0.356557	0.550425	0.976587
MIMAT0004528	17	mmu-miR-125a-3p	miRNA	-0.29415	1.09995	0.355608	0.550956	0.976587
MIMAT0000654	4	mmu-miR-32-5p	miRNA	-0.238511	2.61499	0.3518	0.553096	0.976587
MIMAT0003711	X	mmu-miR-652-3p	miRNA	-0.217291	4.26247	0.348959	0.554703	0.976587
MIMAT0000538	4	mmu-miR-31-5p	miRNA	-0.350333	1.10965	0.347964	0.555268	0.976587
MIMAT0000131	16	mmu-miR-99a-5p	miRNA	0.163214	8.63731	0.347484	0.555541	0.976587
MIMAT0004935	4	mmu-miR-872-3p	miRNA	0.211944	5.11947	0.346019	0.556375	0.976587
MIMAT0003482	2	mmu-miR-499-5p	miRNA	-0.840854	5.27548	0.341362	0.559044	0.976587
MIMAT0000650	14	mmu-miR-17-3p	miRNA	-0.195831	2.38298	0.332616	0.564122	0.976587
MIMAT0004939	14	mmu-miR-208b-3p	miRNA	-0.749402	7.45449	0.330495	0.565368	0.976587
MIMAT0000746	12	mmu-miR-381-3p	miRNA	-0.305215	7.46427	0.328748	0.566397	0.976587
MIMAT0004750	9	mmu-miR-425-5p	miRNA	0.157602	6.48067	0.328527	0.566528	0.976587
MIMAT0003130	8	mmu-miR-486a-5p	miRNA	0.177938	15.6869	0.323203	0.569689	0.976587
MIMAT0000221	9	mmu-miR-191-5p	miRNA	0.136272	11.2115	0.321984	0.570418	0.976587
MIMAT0005443	2	mmu-miR-181a-2-3p	miRNA	0.154595	10.5793	0.319882	0.571679	0.976587
MIMAT0024857	9	mmu-miR-6236	miRNA	0.420461	4.63333	0.318666	0.57241	0.976587
MIMAT0027879	19	mmu-miR-6988-3p	miRNA	0.338314	-0.23421	0.317527	0.573097	0.976587
MIMAT0019348	11	mmu-miR-378b	miRNA	0.15965	8.04049	0.316869	0.573496	0.976587
MIMAT0014943	8	mmu-miR-486b-5p	miRNA	0.174436	15.6744	0.312895	0.575909	0.976587
MIMAT0000672	2	mmu-miR-199b-5p	miRNA	-0.180951	5.2127	0.309122	0.57822	0.976587
MIMAT0000247	18	mmu-miR-143-3p	miRNA	0.14292	15.3825	0.307269	0.579361	0.976587
MIMAT0001420	12	mmu-miR-433-3p	miRNA	-0.27244	1.10394	0.302742	0.582168	0.976587
MIMAT0004623	13	mmu-let-7f-1-3p	miRNA	0.177896	3.08967	0.298388	0.584894	0.976587
MIMAT0000229	1	mmu-miR-199a-5p	miRNA	-0.213119	8.45609	0.2965	0.586085	0.976587
MIMAT0000159	1	mmu-miR-149-5p	miRNA	0.213753	9.64364	0.29422	0.587529	0.976587
MIMAT0004894	5	mmu-miR-574-3p	miRNA	-0.198838	4.14779	0.29027	0.590048	0.976587
MIMAT0003185	12	mmu-miR-369-5p	miRNA	0.226025	1.55507	0.287842	0.591607	0.976587
MIMAT0005860	8	mmu-miR-1199-5p	miRNA	0.259024	2.74551	0.287064	0.592108	0.976587
MIMAT0004636	5	mmu-miR-93-3p	miRNA	0.237634	0.902216	0.286097	0.592732	0.976587
MIMAT0004631	6	mmu-miR-29a-5p	miRNA	0.251592	3.69839	0.284059	0.594053	0.976587
MIMAT0000383	13	mmu-let-7d-5p	miRNA	0.136462	9.87192	0.282406	0.595128	0.976587
MIMAT0003127	16	mmu-miR-484	miRNA	-0.156858	5.93372	0.279786	0.596842	0.976587
MIMAT0000580	15	mmu-miR-148b-3p	miRNA	0.157005	7.54837	0.276195	0.599206	0.976587
MIMAT0017079	12	mmu-miR-377-5p	miRNA	-0.34914	0.267167	0.27601	0.599329	0.976587
MIMAT0004624	14	mmu-miR-15a-3p	miRNA	-0.248001	0.889796	0.269017	0.603992	0.976587
MIMAT0000534	1	mmu-miR-26b-5p	miRNA	0.126543	11.2867	0.267258	0.605177	0.976587
MIMAT0004540	3	mmu-miR-186-3p	miRNA	-0.283522	0.255978	0.264852	0.606806	0.976587
MIMAT0000663	11	mmu-miR-218-5p	miRNA	-0.278827	3.49745	0.26243	0.608456	0.976587
MIMAT0000521	13	mmu-let-7a-5p	miRNA	0.134688	12.2922	0.254844	0.613685	0.976587
MIMAT0000548	X	mmu-miR-322-5p	miRNA	-0.215765	7.75579	0.254593	0.61386	0.976587
MIMAT0020606	12	mmu-miR-5099	miRNA	0.151207	6.28045	0.253828	0.614392	0.976587
MIMAT0004664	1	mmu-miR-214-5p	miRNA	-0.197403	3.58421	0.253419	0.614678	0.976587
MIMAT0004577	12	mmu-miR-299a-3p	miRNA	-0.27686	2.72189	0.253151	0.614865	0.976587
MIMAT0027789	13	mmu-miR-6944-3p	miRNA	0.216454	1.63742	0.251272	0.616181	0.976587
MIMAT0003173	X	mmu-miR-547-3p	miRNA	-0.773966	-0.0298044	0.250651	0.616617	0.976587
MIMAT0003112	6	mmu-miR-489-3p	miRNA	0.218446	0.583985	0.247453	0.618874	0.976587
MIMAT0003456	12	mmu-miR-495-3p	miRNA	0.297269	0.387353	0.245751	0.620083	0.976587
MIMAT0004536	15	mmu-miR-151-5p	miRNA	0.126445	9.8465	0.244979	0.620633	0.976587
MIMAT0000904	1	mmu-miR-215-5p	miRNA	-0.302285	0.138057	0.24207	0.622715	0.976587
MIMAT0000674	8	mmu-miR-181c-5p	miRNA	-0.211933	8.25479	0.241638	0.623025	0.976587
MIMAT0009408	15	mmu-miR-1943-5p	miRNA	0.167811	3.28917	0.240718	0.623688	0.976587
MIMAT0000584	5	mmu-miR-339-5p	miRNA	0.151115	4.68309	0.235437	0.627521	0.976587
MIMAT0000133	4	mmu-miR-101a-3p	miRNA	0.120366	12.8942	0.234405	0.628277	0.976587
MIMAT0009436	7	mmu-miR-1963	miRNA	0.164362	2.4018	0.233583	0.628879	0.976587
MIMAT0025167	10	mmu-miR-378d	miRNA	0.152703	5.26092	0.232686	0.629539	0.976587
MIMAT0000540	5	mmu-miR-93-5p	miRNA	-0.139633	8.10633	0.225907	0.634575	0.976587
MIMAT0017032	12	mmu-miR-329-5p	miRNA	-0.21176	1.94742	0.225675	0.634749	0.976587
MIMAT0000595	12	mmu-miR-345-5p	miRNA	0.16136	4.08965	0.224707	0.635477	0.976587
MIMAT0005849	7	mmu-miR-1191a	miRNA	-0.23528	1.11702	0.222954	0.636798	0.976587
MIMAT0000132	17	mmu-miR-99b-5p	miRNA	0.142283	10.0939	0.217234	0.641156	0.976587
MIMAT0000144	11	mmu-miR-132-3p	miRNA	-0.225181	3.73454	0.216743	0.641533	0.976587
MIMAT0000555	11	mmu-miR-324-5p	miRNA	0.192489	2.79071	0.205762	0.65011	0.976587
MIMAT0000137	2	mmu-miR-126a-5p	miRNA	-0.170738	12.5548	0.202516	0.652697	0.976587
MIMAT0003740	2	mmu-miR-674-5p	miRNA	-0.182533	2.12745	0.199816	0.654869	0.976587
MIMAT0014842	12	mmu-miR-3068-5p	miRNA	-0.235989	1.1623	0.198086	0.656271	0.976587
MIMAT0027943	4	mmu-miR-7019-3p	miRNA	0.171085	1.17144	0.197943	0.656386	0.976587
MIMAT0000213	9	mmu-miR-184-3p	miRNA	-0.306459	0.164215	0.196874	0.657256	0.976587
MIMAT0000766	6	mmu-miR-335-5p	miRNA	0.141006	3.88019	0.194065	0.659554	0.976587
MIMAT0049851	18	mmu-miR-12191-3p	miRNA	-0.260932	0.168047	0.190824	0.662231	0.976587
MIMAT0004522	13	mmu-miR-27b-5p	miRNA	0.151351	5.02104	0.188733	0.663973	0.976587
MIMAT0000542	4	mmu-miR-34a-5p	miRNA	0.149244	3.39111	0.186299	0.666015	0.976587
MIMAT0016998	9	mmu-miR-190a-3p	miRNA	-0.227098	0.406293	0.184624	0.66743	0.976587
MIMAT0004862	17	mmu-miR-877-3p	miRNA	0.203992	0.753481	0.183822	0.668109	0.976587
MIMAT0000239	1	mmu-miR-206-3p	miRNA	-0.38127	7.35818	0.18283	0.668953	0.976587
MIMAT0014917	6	mmu-miR-3098-5p	miRNA	-0.206328	0.805133	0.181197	0.670347	0.976587
MIMAT0004530	12	mmu-miR-127-5p	miRNA	-0.207591	3.72919	0.180263	0.671148	0.976587
MIMAT0009413	16	mmu-miR-1947-5p	miRNA	0.149746	2.25379	0.178219	0.672908	0.976587
MIMAT0003733	12	mmu-miR-665-3p	miRNA	-0.258366	0.354704	0.177875	0.673206	0.976587
MIMAT0000741	12	mmu-miR-377-3p	miRNA	0.195922	1.72892	0.176421	0.674467	0.976587
MIMAT0000148	12	mmu-miR-136-5p	miRNA	0.168762	7.03734	0.174867	0.675822	0.976587
MIMAT0004526	4	mmu-miR-101a-5p	miRNA	0.137575	3.72084	0.174369	0.676258	0.976587
MIMAT0000234	X	mmu-miR-201-5p	miRNA	-0.559032	0.0127655	0.174123	0.676473	0.976587
MIMAT0000147	10	mmu-miR-135a-5p	miRNA	-0.532178	1.32968	0.172686	0.677735	0.976587
MIMAT0000656	7	mmu-miR-139-5p	miRNA	-0.146787	5.3772	0.168555	0.681399	0.976587
MIMAT0000671	X	mmu-miR-224-5p	miRNA	-0.202626	2.42373	0.167346	0.682481	0.976587
MIMAT0004617	6	mmu-miR-148a-5p	miRNA	0.1704	3.25207	0.16694	0.682846	0.976587
MIMAT0014827	11	mmu-miR-3060-3p	miRNA	0.287762	0.192107	0.164752	0.684819	0.976587
MIMAT0000134	14	mmu-miR-124-3p	miRNA	-0.668558	0.209036	0.159666	0.689465	0.976587
MIMAT0000517	19	mmu-miR-192-5p	miRNA	0.146459	8.74799	0.156784	0.692135	0.976587
MIMAT0000138	2	mmu-miR-126a-3p	miRNA	-0.149418	10.7862	0.152313	0.696334	0.976587
MIMAT0004653	12	mmu-miR-342-5p	miRNA	0.235424	0.124176	0.151853	0.696771	0.976587
MI0021908	3	mmu-let-7j	miRNA_primary_transcript	-0.125939	2.10591	0.151333	0.697265	0.976587
MIMAT0004828	7	mmu-miR-708-5p	miRNA	-0.180262	2.54432	0.149359	0.699149	0.976587
MIMAT0031410	1	mmu-miR-3535	miRNA	0.118348	2.36667	0.144126	0.704213	0.976587
MIMAT0000225	11	mmu-miR-195a-5p	miRNA	-0.127002	6.70818	0.143622	0.704706	0.976587
MIMAT0004821	5	mmu-miR-671-3p	miRNA	0.117535	5.16724	0.143441	0.704884	0.976587
MIMAT0000648	11	mmu-miR-10a-5p	miRNA	-0.145374	12.3502	0.142305	0.706	0.976587
MIMAT0000660	1	mmu-miR-181a-1-3p	miRNA	-0.126512	4.29829	0.142127	0.706176	0.976587
MIMAT0004824	12	mmu-miR-673-3p	miRNA	-0.224884	2.61753	0.141953	0.706348	0.976587
MIMAT0000669	X	mmu-miR-221-3p	miRNA	-0.109545	6.06802	0.139656	0.708623	0.976587
MIMAT0000545	X	mmu-miR-98-5p	miRNA	0.105898	7.69927	0.138139	0.710138	0.976587
MIMAT0024861	5	mmu-miR-6240	miRNA	0.342141	3.78595	0.137858	0.71042	0.976587
MIMAT0004523	6	mmu-miR-29b-1-5p	miRNA	0.228197	0.0457942	0.134906	0.713399	0.976587
MIMAT0014829	11	mmu-miR-3061-3p	miRNA	0.150772	3.81823	0.125567	0.723073	0.976587
MIMAT0017036	15	mmu-miR-148b-5p	miRNA	0.109145	3.68169	0.125197	0.723464	0.976587
MIMAT0027723	10	mmu-miR-6911-3p	miRNA	0.193091	0.454285	0.125187	0.723475	0.976587
MIMAT0004520	10	mmu-let-7i-3p	miRNA	0.106114	3.57199	0.12377	0.724981	0.976587
MIMAT0000588	12	mmu-miR-341-3p	miRNA	-0.209595	4.81013	0.119202	0.729902	0.976587
MIMAT0004670	13	mmu-miR-7a-1-3p	miRNA	0.128276	3.11428	0.118821	0.730317	0.976587
MIMAT0016982	1	mmu-miR-128-1-5p	miRNA	0.127413	2.20042	0.117911	0.731311	0.976587
MIMAT0000609	X	mmu-miR-351-5p	miRNA	-0.131334	6.76111	0.117544	0.731714	0.976587
MIMAT0004525	17	mmu-miR-99b-3p	miRNA	0.115265	2.39906	0.108645	0.741692	0.976587
MIMAT0004781	X	mmu-miR-532-3p	miRNA	0.106542	2.17041	0.102926	0.748347	0.976587
MIMAT0003734	12	mmu-miR-667-3p	miRNA	-0.12401	1.1466	0.1018	0.74968	0.976587
MIMAT0001421	12	mmu-miR-434-5p	miRNA	-0.144698	5.44262	0.101754	0.749735	0.976587
MIMAT0005295	12	mmu-miR-376c-5p	miRNA	-0.223159	-0.245144	0.0981521	0.754059	0.976587
MIMAT0000745	12	mmu-miR-380-3p	miRNA	-0.207569	0.752867	0.0924319	0.761108	0.976587
MIMAT0017055	17	mmu-miR-219a-1-3p	miRNA	-0.174093	0.282127	0.092332	0.761233	0.976587
MIMAT0000567	12	mmu-miR-329-3p	miRNA	0.178577	0.0614585	0.0882634	0.766397	0.976587
MIMAT0001081	6	mmu-miR-196b-5p	miRNA	0.0779736	7.24958	0.0879876	0.766751	0.976587
MIMAT0016981	16	mmu-miR-99a-3p	miRNA	0.0848756	4.73689	0.0855937	0.769855	0.976587
MIMAT0004529	16	mmu-miR-125b-2-3p	miRNA	0.0810465	6.99232	0.0842954	0.771559	0.976587
MIMAT0001422	12	mmu-miR-434-3p	miRNA	0.121021	8.95623	0.0818764	0.774771	0.976587
MIMAT0000238	1	mmu-miR-205-5p	miRNA	0.23734	0.684447	0.0811921	0.775688	0.976587
MIMAT0004621	15	mmu-let-7b-3p	miRNA	0.106564	4.41065	0.0784519	0.779406	0.976587
MIMAT0014876	19	mmu-miR-3084-5p	miRNA	-0.138274	0.97202	0.0781481	0.779823	0.976587
MIMAT0017281	2	mmu-miR-511-3p	miRNA	-0.114571	2.09858	0.0774635	0.780765	0.976587
MIMAT0000549	X	mmu-miR-322-3p	miRNA	-0.108874	5.44612	0.077117	0.781243	0.976587
MIMAT0017049	5	mmu-miR-25-5p	miRNA	-0.150361	0.405159	0.0762316	0.782471	0.976587
MIMAT0017060	X	mmu-miR-221-5p	miRNA	0.10899	1.12356	0.0759284	0.782893	0.976587
MIMAT0003782	X	mmu-miR-676-3p	miRNA	-0.0863187	6.2782	0.0726632	0.787498	0.976587
MIMAT0004622	16	mmu-let-7c-1-3p	miRNA	0.122822	1.16288	0.0720251	0.788411	0.976587
MIMAT0003183	12	mmu-miR-376c-3p	miRNA	0.133716	1.51473	0.0719156	0.788568	0.976587
MIMAT0000161	15	mmu-miR-151-3p	miRNA	-0.0714978	10.424	0.0717518	0.788803	0.976587
MIMAT0004642	7	mmu-miR-330-5p	miRNA	-0.0982746	2.55026	0.0692666	0.792408	0.976587
MIMAT0004837	15	mmu-miR-615-5p	miRNA	0.136692	1.11867	0.0684952	0.793541	0.976587
MIMAT0002889	X	mmu-miR-532-5p	miRNA	-0.071601	6.18231	0.0681765	0.79401	0.976587
MIMAT0027997	7	mmu-miR-7046-3p	miRNA	0.159192	0.778188	0.0679224	0.794386	0.976587
MIMAT0000537	8	mmu-miR-27a-3p	miRNA	-0.0831215	13.2753	0.0676666	0.794765	0.976587
MIMAT0004643	10	mmu-miR-331-5p	miRNA	-0.118272	0.447715	0.0664049	0.796645	0.976587
MIMAT0003727	X	mmu-miR-374b-5p	miRNA	-0.0759804	3.2511	0.0658607	0.797462	0.976587
MIMAT0000146	12	mmu-miR-134-5p	miRNA	0.0999454	2.39833	0.0654419	0.798093	0.976587
MIMAT0003450	1	mmu-miR-488-3p	miRNA	-0.19177	0.788083	0.065	0.798761	0.976587
MIMAT0000164	12	mmu-miR-154-5p	miRNA	-0.097295	1.61841	0.0648904	0.798927	0.976587
MIMAT0000569	7	mmu-miR-330-3p	miRNA	-0.126704	0.513134	0.0642918	0.799837	0.976587
MIMAT0000140	1	mmu-miR-128-3p	miRNA	0.0760163	9.40025	0.0642245	0.799939	0.976587
MIMAT0004542	9	mmu-miR-191-3p	miRNA	0.0826914	1.87395	0.0640737	0.800169	0.976587
MIMAT0000379	11	mmu-miR-301a-3p	miRNA	0.0690419	6.72448	0.0631327	0.801611	0.976587
MIMAT0000214	16	mmu-miR-185-5p	miRNA	-0.125422	3.9377	0.0623626	0.8028	0.976587
MIMAT0027829	16	mmu-miR-6964-3p	miRNA	0.137337	0.906287	0.0621566	0.803119	0.976587
MIMAT0019136	16	mmu-miR-1306-5p	miRNA	0.103436	1.1747	0.0593641	0.807504	0.976587
MIMAT0014828	11	mmu-miR-3061-5p	miRNA	-0.112952	1.5859	0.0585819	0.808752	0.976587
MIMAT0000522	15	mmu-let-7b-5p	miRNA	-0.0658396	8.97212	0.0578651	0.809903	0.976587
MIMAT0003128	12	mmu-miR-485-5p	miRNA	-0.131709	1.44424	0.0570026	0.811298	0.976587
MIMAT0017011	15	mmu-miR-30d-3p	miRNA	0.0698597	5.64781	0.0563863	0.812301	0.976587
MIMAT0017075	X	mmu-miR-361-3p	miRNA	0.07106	5.32031	0.0543775	0.815614	0.976587
MIMAT0004746	12	mmu-miR-409-5p	miRNA	-0.118956	1.55225	0.0522345	0.81922	0.976587
MIMAT0003781	X	mmu-miR-676-5p	miRNA	0.0690984	4.49572	0.0520419	0.819547	0.976587
MIMAT0000651	14	mmu-miR-19a-3p	miRNA	-0.0734024	3.12194	0.0515316	0.820419	0.976587
MIMAT0005292	13	mmu-miR-582-3p	miRNA	0.08404	2.37164	0.0512359	0.820926	0.976587
MIMAT0001092	12	mmu-miR-376b-3p	miRNA	0.152615	0.99133	0.0511079	0.821147	0.976587
MIMAT0003453	11	mmu-miR-497a-5p	miRNA	-0.0653926	6.75381	0.0507905	0.821693	0.976587
MIMAT0004934	4	mmu-miR-872-5p	miRNA	0.069565	5.86967	0.0471785	0.828048	0.976587
MIMAT0000531	11	mmu-miR-22-3p	miRNA	0.0549358	17.1428	0.0464493	0.829361	0.976587
MIMAT0017276	12	mmu-miR-493-5p	miRNA	-0.141573	1.06326	0.0455116	0.831066	0.976587
MIMAT0003171	X	mmu-miR-542-5p	miRNA	0.127371	0.602516	0.0443941	0.833122	0.976587
MIMAT0036462	7	mmu-miR-9769-3p	miRNA	0.110491	0.379328	0.0443061	0.833285	0.976587
MIMAT0000219	13	mmu-miR-24-3p	miRNA	-0.0924061	9.44354	0.0437054	0.834403	0.976587
MIMAT0003388	12	mmu-miR-376b-5p	miRNA	0.0831893	2.97715	0.0420673	0.837491	0.976587
MIMAT0000525	13	mmu-let-7f-5p	miRNA	0.060984	14.0814	0.0404914	0.840523	0.976587
MIMAT0000524	17	mmu-let-7e-5p	miRNA	0.0658794	6.98521	0.0404618	0.84058	0.976587
MIMAT0017066	14	mmu-miR-92a-1-5p	miRNA	0.0655014	1.81307	0.038934	0.843579	0.976587
MIMAT0017353	1	mmu-miR-664-5p	miRNA	0.0747123	3.31383	0.0383781	0.844686	0.976587
MIMAT0004661	16	mmu-miR-28a-3p	miRNA	0.0585456	5.28339	0.0370141	0.847436	0.976587
MIMAT0017256	4	mmu-miR-700-5p	miRNA	-0.103692	0.342325	0.0365524	0.848379	0.976587
MIMAT0019349	9	mmu-miR-101c	miRNA	0.0548451	4.97268	0.0339724	0.853765	0.976587
MIMAT0017017	X	mmu-let-7f-2-3p	miRNA	0.0630421	4.00348	0.0335128	0.854747	0.976587
MIMAT0004644	12	mmu-miR-337-5p	miRNA	0.0724956	3.21089	0.0280489	0.866994	0.976587
MIMAT0000532	8	mmu-miR-23a-3p	miRNA	-0.0651667	8.41242	0.0274762	0.868346	0.976587
MIMAT0000135	17	mmu-miR-125a-5p	miRNA	0.0518571	10.2975	0.0266026	0.870437	0.976587
MIMAT0000535	6	mmu-miR-29a-3p	miRNA	0.0466081	10.9314	0.0264594	0.870783	0.976587
MIMAT0004649	5	mmu-miR-339-3p	miRNA	-0.0551816	4.37388	0.0235332	0.878079	0.976587
MIMAT0000529	14	mmu-miR-20a-5p	miRNA	0.0508542	4.72136	0.0235206	0.878111	0.976587
MIMAT0014935	7	mmu-miR-3102-3p.2-3p	miRNA	0.0778013	1.78891	0.0222825	0.881338	0.976587
MIMAT0004628	11	mmu-miR-21a-3p	miRNA	0.0463516	5.0849	0.0222166	0.881512	0.976587
MIMAT0003742	4	mmu-miR-455-3p	miRNA	-0.0551339	3.392	0.0218174	0.882574	0.976587
MIMAT0017058	10	mmu-miR-26a-2-3p	miRNA	0.0563886	1.7324	0.0214239	0.88363	0.976587
MIMAT0004940	2	mmu-miR-511-5p	miRNA	-0.0828181	0.858047	0.0208495	0.88519	0.976587
MIMAT0000151	8	mmu-miR-140-5p	miRNA	-0.0614023	4.15244	0.0206653	0.885694	0.976587
MIMAT0001342	9	mmu-miR-425-3p	miRNA	-0.0565942	1.85392	0.0203577	0.886543	0.976587
MIMAT0001546	X	mmu-miR-450a-5p	miRNA	-0.0579342	4.81056	0.0201256	0.887187	0.976587
MIMAT0000665	X	mmu-miR-223-3p	miRNA	0.0666811	5.16693	0.0200067	0.887519	0.976587
MIMAT0000513	14	mmu-miR-19b-3p	miRNA	0.0364794	7.25218	0.0195036	0.888932	0.976587
MIMAT0005439	15	mmu-let-7c-2-3p	miRNA	-0.0423002	5.49071	0.0194521	0.889078	0.976587
MIMAT0004620	13	mmu-let-7a-1-3p	miRNA	-0.0421043	5.48932	0.0192575	0.889631	0.976587
MIMAT0000670	X	mmu-miR-222-3p	miRNA	0.0417627	4.96576	0.0177331	0.894062	0.976587
MIMAT0017351	1	mmu-miR-1981-3p	miRNA	0.0433465	2.91489	0.0175442	0.894625	0.976587
MIMAT0000706	X	mmu-miR-362-5p	miRNA	0.0661531	0.180728	0.0170225	0.896194	0.976587
MIMAT0029906	10	mmu-miR-7688-5p	miRNA	-0.0837739	0.442656	0.0163344	0.898302	0.976587
MIMAT0000162	11	mmu-miR-152-3p	miRNA	0.0342685	6.16635	0.0160517	0.899181	0.976587
MIMAT0000248	4	mmu-miR-30e-5p	miRNA	-0.0346639	12.6638	0.0159194	0.899596	0.976587
MIMAT0028043	8	mmu-miR-7068-3p	miRNA	0.0480619	5.58801	0.0158855	0.899702	0.976587
MIMAT0000215	3	mmu-miR-186-5p	miRNA	0.0316662	9.70035	0.0148698	0.902945	0.976587
MIMAT0014918	6	mmu-miR-3098-3p	miRNA	0.102739	-0.313675	0.0145781	0.903897	0.976587
MIMAT0000381	9	mmu-miR-34c-5p	miRNA	-0.0424369	3.15624	0.0142692	0.904916	0.976587
MIMAT0003511	X	mmu-miR-450b-5p	miRNA	0.0484307	3.29593	0.0127378	0.91014	0.976587
MIMAT0027343	11	mmu-miR-6516-5p	miRNA	0.0395351	1.80196	0.0123591	0.91148	0.976587
MIMAT0000539	14	mmu-miR-92a-3p	miRNA	-0.0274211	11.8788	0.0117343	0.913738	0.976587
MIMAT0004524	15	mmu-miR-30b-3p	miRNA	-0.0390602	2.37959	0.0115766	0.914317	0.976587
MIMAT0028417	2	mmu-miR-7224-3p	miRNA	-0.0751651	0.476266	0.0114478	0.914794	0.976587
MIMAT0000237	19	mmu-miR-204-5p	miRNA	-0.0503363	6.34284	0.0114219	0.91489	0.976587
MIMAT0027919	3	mmu-miR-7007-3p	miRNA	0.0953059	0.250572	0.010474	0.918485	0.976587
MIMAT0000126	13	mmu-miR-27b-3p	miRNA	-0.0310272	13.9472	0.0100106	0.920302	0.976587
MIMAT0004786	12	mmu-miR-540-5p	miRNA	0.0401573	2.62011	0.00977263	0.921252	0.976587
MIMAT0017056	X	mmu-miR-223-5p	miRNA	-0.0505252	0.873838	0.00877683	0.92536	0.976587
MIMAT0025078	2	mmu-miR-133c	miRNA	0.0317235	2.21816	0.00871001	0.925643	0.976587
MIMAT0000122	10	mmu-let-7i-5p	miRNA	0.0247021	11.4601	0.00783999	0.929445	0.976587
MIMAT0000233	4	mmu-miR-200b-3p	miRNA	0.0627479	0.316635	0.00768139	0.93016	0.976587
MIMAT0017170	6	mmu-miR-196b-3p	miRNA	0.0496711	0.357716	0.00721862	0.932291	0.976587
MIMAT0004532	12	mmu-miR-136-3p	miRNA	-0.0323662	7.33194	0.00677693	0.934391	0.976587
MIMAT0005440	8	mmu-miR-24-2-5p	miRNA	-0.0328956	7.05192	0.00640792	0.936198	0.976587
MIMAT0014880	19	mmu-miR-3086-5p	miRNA	0.0487708	0.254433	0.00630935	0.936689	0.976587
MIMAT0004538	2	mmu-miR-10b-3p	miRNA	-0.025842	2.98403	0.00599923	0.938262	0.976587
MIMAT0000208	2	mmu-miR-10b-5p	miRNA	-0.0198638	14.6541	0.00508681	0.943142	0.976587
MIMAT0003741	2	mmu-miR-674-3p	miRNA	-0.0221812	3.75491	0.00467686	0.945477	0.976587
MIMAT0014806	12	mmu-miR-1843a-3p	miRNA	0.026961	2.74071	0.00446795	0.946707	0.976587
MIMAT0000523	15	mmu-let-7c-5p	miRNA	0.0164978	11.9886	0.00443353	0.946912	0.976587
MIMAT0000121	9	mmu-let-7g-5p	miRNA	0.0152917	10.6391	0.00415016	0.948634	0.976587
MIMAT0000590	12	mmu-miR-342-3p	miRNA	0.0225137	3.69314	0.00374406	0.951209	0.976587
MIMAT0000210	1	mmu-miR-181a-5p	miRNA	0.0153821	14.4525	0.00365072	0.95182	0.976587
MIMAT0000673	1	mmu-miR-181b-5p	miRNA	-0.0167855	11.3975	0.00347403	0.952999	0.976587
MIMAT0000220	9	mmu-miR-190a-5p	miRNA	0.0180642	4.15529	0.00320742	0.954837	0.976587
MIMAT0017052	7	mmu-miR-210-5p	miRNA	0.0188814	1.44972	0.00176838	0.966457	0.986226
MIMAT0000249	4	mmu-miR-30e-3p	miRNA	-0.010023	8.59171	0.00130702	0.971161	0.988206
MIMAT0016991	11	mmu-miR-152-5p	miRNA	-0.0104171	4.38621	0.00116265	0.972799	0.988206
MIMAT0000160	7	mmu-miR-150-5p	miRNA	-0.0126737	7.80649	0.000834565	0.976953	0.990185
MIMAT0000565	8	mmu-miR-328-3p	miRNA	-0.00724597	8.25975	0.000501519	0.982133	0.990658
MIMAT0000578	12	mmu-miR-337-3p	miRNA	0.011885	1.97948	0.000390144	0.984241	0.990658
MIMAT0005859	X	mmu-miR-1198-5p	miRNA	0.00560486	4.55091	0.000355076	0.984966	0.990658
MIMAT0000377	12	mmu-miR-299a-5p	miRNA	-0.0117343	1.322	0.000297197	0.986246	0.990658
MIMAT0003485	4	mmu-miR-455-5p	miRNA	-0.00326694	1.80756	6.57775e-05	0.993529	0.995747
MIMAT0017023	X	mmu-miR-98-3p	miRNA	0.000556928	1.50852	2.31118e-06	0.998787	0.998787
MIMAT0004523	6	mmu-miR-29b-1-5p	miRNA	-0.0249462	0.0612027	0.00167747	0.96733	0.988535
MIMAT0000769	1	mmu-miR-133b-3p	miRNA	0.01745	13.8482	0.0014914	0.969194	0.988535
MIMAT0004747	12	mmu-miR-411-5p	miRNA	0.0182458	8.63714	0.0011237	0.973259	0.990484
MIMAT0004746	12	mmu-miR-409-5p	miRNA	0.0160046	1.43148	0.000899464	0.976074	0.991157
MIMAT0000671	X	mmu-miR-224-5p	miRNA	0.0138896	2.27607	0.000672975	0.979304	0.992246
MIMAT0000567	12	mmu-miR-329-3p	miRNA	-0.012996	0.0334025	0.000492618	0.982292	0.993041
MIMAT0000136	16	mmu-miR-125b-5p	miRNA	0.00627902	10.9294	0.000258976	0.98716	0.993041
MIMAT0000147	10	mmu-miR-135a-5p	miRNA	-0.0172374	1.12281	0.000153161	0.990126	0.993041
MIMAT0000239	1	mmu-miR-206-3p	miRNA	0.0106619	7.16842	0.000133752	0.990773	0.993041
MIMAT0000582	11	mmu-miR-338-3p	miRNA	-0.00776447	6.7343	0.000130579	0.990883	0.993041
MIMAT0000155	11	mmu-miR-142a-3p	miRNA	-0.00654191	5.25082	4.65657e-05	0.994555	0.994555

## Sheet: Muscle_Zbed6-KO_WT
id	chr	gene	type	logFC	logCPM	LR	PValue	FDR
MIMAT0004782	7	mmu-miR-483-5p	miRNA	5.62898	4.55233	111.504	4.58926e-26	2.06058e-23
MIMAT0003120	7	mmu-miR-483-3p	miRNA	6.87593	6.26013	105.197	1.10598e-24	2.48294e-22
MIMAT0000526	14	mmu-miR-15a-5p	miRNA	-0.886355	7.25265	8.81904	0.00298104	0.446162
MIMAT0000527	14	mmu-miR-16-5p	miRNA	-0.792321	12.028	7.17579	0.00738937	0.829457
MIMAT0000586	11	mmu-miR-340-3p	miRNA	0.769208	3.62157	5.99909	0.0143133	0.999699
MIMAT0014808	7	mmu-miR-344d-3p	miRNA	-1.58632	-0.392075	5.64457	0.0175095	0.999699
MIMAT0000668	7	mmu-miR-211-5p	miRNA	1.02778	0.876724	5.55592	0.0184183	0.999699
MIMAT0000647	19	mmu-miR-107-3p	miRNA	-0.700133	7.2449	5.5224	0.0187745	0.999699
MIMAT0016996	16	mmu-miR-185-3p	miRNA	-1.08518	0.73903	5.04339	0.02472	0.999699
MIMAT0010560	15	mmu-miR-1249-3p	miRNA	0.742657	4.99277	4.53098	0.0332865	0.999699
MIMAT0004651	11	mmu-miR-340-5p	miRNA	0.676234	7.97273	4.05925	0.04393	0.999699
MIMAT0020631	3	mmu-miR-466q	miRNA	0.909774	0.974172	3.99927	0.04552	0.999699
MIMAT0017018	3	mmu-miR-16-2-3p	miRNA	-0.753886	1.38464	3.78274	0.0517839	0.999699
MIMAT0017016	17	mmu-let-7e-3p	miRNA	-0.784668	1.26292	3.66772	0.0554762	0.999699
MIMAT0016979	2	mmu-miR-1a-1-5p	miRNA	0.924923	1.28668	3.63813	0.0564704	0.999699
MIMAT0004521	3	mmu-miR-15b-3p	miRNA	-1.02942	1.25441	3.61688	0.0571961	0.999699
MIMAT0000655	9	mmu-miR-100-5p	miRNA	0.593598	10.1463	3.49157	0.0616819	0.999699
MIMAT0004859	16	mmu-miR-193b-3p	miRNA	0.576494	6.22169	3.43091	0.0639869	0.999699
MIMAT0004889	X	mmu-miR-504-5p	miRNA	0.648636	1.73921	3.34335	0.0674772	0.999699
MIMAT0000711	11	mmu-miR-365-3p	miRNA	0.688068	7.38649	3.25795	0.0710781	0.999699
MIMAT0027813	15	mmu-miR-6956-3p	miRNA	1.23964	-0.117498	3.01455	0.0825203	0.999699
MIMAT0003783	15	mmu-miR-615-3p	miRNA	0.559546	5.48413	3.00408	0.0830549	0.999699
MIMAT0009397	11	mmu-miR-1933-3p	miRNA	0.724261	1.6685	2.91528	0.0877442	0.999699
MIMAT0000145	18	mmu-miR-133a-3p	miRNA	0.46984	18.3191	2.90989	0.0880378	0.999699
MIMAT0014877	19	mmu-miR-3084-3p	miRNA	0.605646	2.64173	2.8969	0.08875	0.999699
MIMAT0000218	13	mmu-miR-24-1-5p	miRNA	0.594127	2.19091	2.86448	0.090555	0.999699
MIMAT0000571	10	mmu-miR-331-3p	miRNA	0.670545	4.31979	2.83986	0.0919521	0.999699
MIMAT0012774	1	mmu-miR-664-3p	miRNA	0.539223	4.86184	2.66802	0.102383	0.999699
MIMAT0019341	3	mmu-miR-3963	miRNA	-0.721264	5.75853	2.62933	0.104906	0.999699
MIMAT0014876	19	mmu-miR-3084-5p	miRNA	0.755177	0.97202	2.62346	0.105295	0.999699
MIMAT0003387	12	mmu-miR-376a-5p	miRNA	0.869631	1.15594	2.47214	0.11588	0.999699
MIMAT0003731	5	mmu-miR-671-5p	miRNA	0.718684	1.75023	2.46951	0.116074	0.999699
MIMAT0004525	17	mmu-miR-99b-3p	miRNA	-0.542304	2.39906	2.35139	0.125172	0.999699
MIMAT0016984	11	mmu-miR-132-5p	miRNA	1.02087	0.0753127	2.31582	0.128064	0.999699
MIMAT0000769	1	mmu-miR-133b-3p	miRNA	0.455176	13.8439	2.27088	0.131825	0.999699
MIMAT0000387	16	mmu-miR-130b-3p	miRNA	-0.71973	2.05299	2.24849	0.133745	0.999699
MIMAT0017006	18	mmu-miR-143-5p	miRNA	0.49738	3.94324	2.17113	0.140623	0.999699
MIMAT0004324	8	mmu-miR-181d-5p	miRNA	-0.658212	5.29694	2.15981	0.141662	0.999699
MIMAT0003728	X	mmu-miR-374b-3p	miRNA	-0.605816	1.24244	2.09446	0.147834	0.999699
MIMAT0017055	17	mmu-miR-219a-1-3p	miRNA	-0.854176	0.282127	2.08705	0.148553	0.999699
MIMAT0000546	11	mmu-miR-103-3p	miRNA	-0.363544	9.80592	1.9422	0.16343	0.999699
MIMAT0000131	16	mmu-miR-99a-5p	miRNA	0.385003	8.63731	1.91112	0.166839	0.999699
MIMAT0000741	12	mmu-miR-377-3p	miRNA	0.631607	1.72892	1.88967	0.169239	0.999699
MIMAT0000605	1	mmu-miR-350-3p	miRNA	0.550377	2.58027	1.8511	0.173656	0.999699
MIMAT0003730	6	mmu-miR-592-5p	miRNA	0.94361	1.64402	1.84923	0.173873	0.999699
MIMAT0004582	5	mmu-miR-106b-3p	miRNA	-0.411469	5.26898	1.82467	0.176759	0.999699
MIMAT0014822	10	mmu-miR-3057-5p	miRNA	-0.44489	3.06006	1.79905	0.179827	0.999699
MIMAT0000666	14	mmu-miR-320-3p	miRNA	-0.45692	6.5672	1.77375	0.182919	0.999699
MIMAT0003184	12	mmu-miR-487b-3p	miRNA	0.82373	0.595865	1.76646	0.18382	0.999699
MIMAT0004852	3	mmu-miR-190b-5p	miRNA	-1.28057	1.45686	1.75979	0.18465	0.999699
MIMAT0003388	12	mmu-miR-376b-5p	miRNA	0.535646	2.97715	1.7563	0.185087	0.999699
MIMAT0003482	2	mmu-miR-499-5p	miRNA	-1.89906	5.27548	1.72683	0.188816	0.999699
MIMAT0016988	11	mmu-miR-144-5p	miRNA	-0.681186	6.73861	1.72254	0.189366	0.999699
MIMAT0003456	12	mmu-miR-495-3p	miRNA	0.752188	0.387353	1.71221	0.190698	0.999699
MIMAT0000739	1	mmu-miR-375-3p	miRNA	-1.00462	-0.165869	1.66315	0.197179	0.999699
MIMAT0003172	X	mmu-miR-542-3p	miRNA	-0.53717	2.49084	1.65053	0.198887	0.999699
MIMAT0017063	1	mmu-miR-29b-2-5p	miRNA	0.639991	0.927576	1.59783	0.206212	0.999699
MIMAT0000156	11	mmu-miR-144-3p	miRNA	-0.660566	7.2417	1.5868	0.207783	0.999699
MIMAT0000524	17	mmu-let-7e-5p	miRNA	-0.406242	6.98521	1.56588	0.210806	0.999699
MIMAT0017179	11	mmu-miR-365-2-5p	miRNA	0.661096	3.32649	1.54024	0.214582	0.999699
MIMAT0000677	13	mmu-miR-7a-5p	miRNA	1.01833	0.93029	1.53957	0.214682	0.999699
MIMAT0019355	19	mmu-miR-3970	miRNA	0.882063	-0.00912897	1.52418	0.216988	0.999699
MIMAT0000536	1	mmu-miR-29c-3p	miRNA	0.380763	9.17385	1.52037	0.217564	0.999699
MIMAT0004939	14	mmu-miR-208b-3p	miRNA	-1.59675	7.45449	1.5003	0.220625	0.999699
MIMAT0004633	8	mmu-miR-27a-5p	miRNA	-0.372764	2.1118	1.39832	0.237006	0.999699
MIMAT0000223	11	mmu-miR-193a-3p	miRNA	0.645915	6.85045	1.39643	0.237322	0.999699
MIMAT0009436	7	mmu-miR-1963	miRNA	0.392003	2.4018	1.36926	0.241939	0.999699
MIMAT0000123	18	mmu-miR-1a-3p	miRNA	0.350357	12.867	1.35953	0.243619	0.999699
MIMAT0017254	2	mmu-miR-499-3p	miRNA	-1.94729	0.133942	1.35589	0.244252	0.999699
MIMAT0004825	11	mmu-miR-423-5p	miRNA	-0.385523	6.44832	1.35404	0.244573	0.999699
MIMAT0014800	12	mmu-miR-1247-5p	miRNA	0.513729	2.71198	1.33737	0.247498	0.999699
MIMAT0000136	16	mmu-miR-125b-5p	miRNA	0.309208	10.9818	1.32082	0.250444	0.999699
MIMAT0000376	2	mmu-miR-298-5p	miRNA	-0.754983	2.57441	1.30885	0.252603	0.999699
MIMAT0003507	X	mmu-miR-500-3p	miRNA	0.462048	1.80003	1.3044	0.25341	0.999699
MIMAT0000525	13	mmu-let-7f-5p	miRNA	-0.340564	14.0814	1.28367	0.257218	0.999699
MIMAT0004544	11	mmu-miR-193a-5p	miRNA	0.546094	1.59323	1.2742	0.258981	0.999699
MIMAT0014936	7	mmu-miR-3102-3p	miRNA	0.646962	3.95838	1.26715	0.260301	0.999699
MIMAT0009398	11	mmu-miR-1934-5p	miRNA	0.631299	0.332256	1.24488	0.264532	0.999699
MIMAT0017068	8	mmu-miR-181c-3p	miRNA	-0.599231	3.79527	1.243	0.264894	0.999699
MIMAT0017056	X	mmu-miR-223-5p	miRNA	0.57632	0.873838	1.22648	0.268092	0.999699
MIMAT0003183	12	mmu-miR-376c-3p	miRNA	0.542243	1.51473	1.22473	0.268435	0.999699
MIMAT0004632	1	mmu-miR-29c-5p	miRNA	0.450502	4.53466	1.18627	0.276084	0.999699
MIMAT0017053	11	mmu-miR-212-5p	miRNA	-0.708354	0.285992	1.18206	0.276938	0.999699
MIMAT0003185	12	mmu-miR-369-5p	miRNA	0.448482	1.55507	1.17485	0.278407	0.999699
MIMAT0017051	9	mmu-miR-100-3p	miRNA	0.672825	0.638061	1.1739	0.278601	0.999699
MIMAT0027879	19	mmu-miR-6988-3p	miRNA	-0.69341	-0.23421	1.15116	0.283307	0.999699
MIMAT0000584	5	mmu-miR-339-5p	miRNA	0.33244	4.68309	1.13691	0.286305	0.999699
MIMAT0004616	4	mmu-miR-30c-1-3p	miRNA	-0.386342	4.22078	1.13464	0.286787	0.999699
MIMAT0000652	5	mmu-miR-25-3p	miRNA	-0.289659	9.04946	1.13348	0.287034	0.999699
MIMAT0000157	18	mmu-miR-145a-5p	miRNA	0.383068	7.72808	1.12964	0.287852	0.999699
MIMAT0014828	11	mmu-miR-3061-5p	miRNA	-0.493411	1.5859	1.11617	0.290745	0.999699
MIMAT0000542	4	mmu-miR-34a-5p	miRNA	0.357594	3.39111	1.07792	0.299164	0.999699
MIMAT0000124	3	mmu-miR-15b-5p	miRNA	-0.42401	3.82665	1.07624	0.299541	0.999699
MIMAT0000658	7	mmu-miR-210-3p	miRNA	-0.356255	4.27153	1.07512	0.299793	0.999699
MIMAT0000704	X	mmu-miR-361-5p	miRNA	0.309204	5.61948	1.07067	0.300795	0.999699
MIMAT0000165	16	mmu-miR-155-5p	miRNA	-0.431429	5.03579	1.06877	0.301223	0.999699
MIMAT0000521	13	mmu-let-7a-5p	miRNA	-0.271958	12.2922	1.05755	0.303774	0.999699
MIMAT0017032	12	mmu-miR-329-5p	miRNA	0.448743	1.94742	1.05142	0.30518	0.999699
MIMAT0004629	11	mmu-miR-22-5p	miRNA	0.311389	6.59534	1.0449	0.306685	0.999699
MIMAT0000742	18	mmu-miR-378a-5p	miRNA	0.335551	8.07286	1.03745	0.308416	0.999699
MIMAT0003726	7	mmu-miR-675-3p	miRNA	-0.879037	0.473078	1.01134	0.314582	0.999699
MIMAT0004625	14	mmu-miR-16-1-3p	miRNA	-0.322573	2.57274	1.00226	0.316765	0.999699
MIMAT0000213	9	mmu-miR-184-3p	miRNA	0.650249	0.164215	0.996823	0.318081	0.999699
MIMAT0029866	10	mmu-miR-1191b-5p	miRNA	0.426738	2.50049	0.993888	0.318794	0.999699
MIMAT0009437	7	mmu-miR-1964-3p	miRNA	-0.357808	2.30773	0.968874	0.324961	0.999699
MIMAT0004644	12	mmu-miR-337-5p	miRNA	0.423185	3.21089	0.956121	0.328166	0.999699
MIMAT0004820	11	mmu-miR-744-3p	miRNA	-0.310769	2.09287	0.944257	0.331185	0.999699
MIMAT0003151	18	mmu-miR-378a-3p	miRNA	0.27603	15.2691	0.939194	0.332485	0.999699
MIMAT0000674	8	mmu-miR-181c-5p	miRNA	-0.414086	8.25479	0.928829	0.335168	0.999699
MIMAT0003129	12	mmu-miR-485-3p	miRNA	0.487546	0.317319	0.927051	0.33563	0.999699
MIMAT0017000	11	mmu-miR-195a-3p	miRNA	-0.357237	3.42818	0.915579	0.338638	0.999699
MIMAT0004187	11	mmu-miR-744-5p	miRNA	0.350146	7.90972	0.88236	0.347556	0.999699
MIMAT0000128	1	mmu-miR-30a-5p	miRNA	0.231996	15.0508	0.85717	0.354532	0.999699
MIMAT0000221	9	mmu-miR-191-5p	miRNA	0.221422	11.2115	0.846368	0.357582	0.999699
MIMAT0027791	13	mmu-miR-6945-3p	miRNA	0.463925	0.992581	0.845033	0.357961	0.999699
MIMAT0031407	11	mmu-miR-8103	miRNA	0.454588	0.937177	0.8262	0.363374	0.999699
MIMAT0000142	13	mmu-miR-9-5p	miRNA	-0.495089	3.83009	0.824829	0.363772	0.999699
MIMAT0000144	11	mmu-miR-132-3p	miRNA	-0.437145	3.73454	0.821737	0.364673	0.999699
MIMAT0004853	13	mmu-miR-874-3p	miRNA	0.614352	0.655286	0.818849	0.365517	0.999699
MIMAT0000517	19	mmu-miR-192-5p	miRNA	-0.331291	8.74799	0.818478	0.365626	0.999699
MIMAT0017061	X	mmu-miR-222-5p	miRNA	-0.462412	0.0693425	0.80511	0.36957	0.999699
MIMAT0004542	9	mmu-miR-191-3p	miRNA	-0.295563	1.87395	0.804027	0.369892	0.999699
MIMAT0000595	12	mmu-miR-345-5p	miRNA	0.304355	4.08965	0.800701	0.370884	0.999699
MIMAT0000580	15	mmu-miR-148b-3p	miRNA	0.26301	7.54837	0.771332	0.379805	0.999699
MIMAT0000766	6	mmu-miR-335-5p	miRNA	0.279001	3.88019	0.764052	0.382064	0.999699
MIMAT0017256	4	mmu-miR-700-5p	miRNA	0.442549	0.342325	0.748808	0.386854	0.999699
MIMAT0004943	6	mmu-miR-653-5p	miRNA	0.274754	3.68661	0.748134	0.387068	0.999699
MIMAT0000649	14	mmu-miR-17-5p	miRNA	0.284921	4.41979	0.745141	0.388019	0.999699
MIMAT0000514	1	mmu-miR-30c-5p	miRNA	0.251013	13.1401	0.739033	0.389971	0.999699
MIMAT0014856	13	mmu-miR-3074-5p	miRNA	-0.45287	1.18383	0.729638	0.393001	0.999699
MIMAT0017246	10	mmu-miR-677-3p	miRNA	-0.46638	0.422528	0.728374	0.393411	0.999699
MIMAT0027789	13	mmu-miR-6944-3p	miRNA	0.360277	1.63742	0.716839	0.397183	0.999699
MIMAT0000672	2	mmu-miR-199b-5p	miRNA	0.276994	5.2127	0.715937	0.39748	0.999699
MIMAT0031417	8	mmu-miR-8111	miRNA	0.303388	3.20077	0.697196	0.403727	0.999699
MIMAT0017036	15	mmu-miR-148b-5p	miRNA	0.256354	3.68169	0.695974	0.40414	0.999699
MIMAT0004529	16	mmu-miR-125b-2-3p	miRNA	0.233004	6.99232	0.692565	0.405293	0.999699
MIMAT0004630	1	mmu-miR-26b-3p	miRNA	0.261841	3.39198	0.68444	0.408062	0.999699
MIMAT0000214	16	mmu-miR-185-5p	miRNA	-0.412683	3.9377	0.681074	0.409217	0.999699
MIMAT0003511	X	mmu-miR-450b-5p	miRNA	-0.352616	3.29593	0.679751	0.409672	0.999699
MIMAT0004618	15	mmu-miR-196a-2-3p	miRNA	0.266533	4.85965	0.678675	0.410043	0.999699
MIMAT0000648	11	mmu-miR-10a-5p	miRNA	-0.315632	12.3502	0.675111	0.411275	0.999699
MIMAT0003509	X	mmu-miR-501-3p	miRNA	0.26453	4.16288	0.667448	0.413943	0.999699
MIMAT0004624	14	mmu-miR-15a-3p	miRNA	-0.384986	0.889796	0.654104	0.418649	0.999699
MIMAT0001092	12	mmu-miR-376b-3p	miRNA	0.53509	0.99133	0.641481	0.423175	0.999699
MIMAT0019346	1	mmu-miR-1843b-3p	miRNA	0.301175	4.24249	0.636367	0.42503	0.999699
MIMAT0000539	14	mmu-miR-92a-3p	miRNA	-0.20043	11.8788	0.631475	0.426815	0.999699
MIMAT0001632	11	mmu-miR-451a	miRNA	-0.441598	9.22417	0.629025	0.427713	0.999699
MIMAT0000234	X	mmu-miR-201-5p	miRNA	-1.05321	0.0127655	0.617626	0.431931	0.999699
MIMAT0004670	13	mmu-miR-7a-1-3p	miRNA	0.290873	3.11428	0.6158	0.432612	0.999699
MIMAT0001093	12	mmu-miR-411-3p	miRNA	0.362333	1.65654	0.609305	0.435049	0.999699
MIMAT0004520	10	mmu-let-7i-3p	miRNA	0.233567	3.57199	0.605935	0.436323	0.999699
MIMAT0014880	19	mmu-miR-3086-5p	miRNA	0.458042	0.254433	0.605298	0.436564	0.999699
MIMAT0004643	10	mmu-miR-331-5p	miRNA	-0.356631	0.447715	0.602061	0.437793	0.999699
MIMAT0000220	9	mmu-miR-190a-5p	miRNA	0.245893	4.15529	0.595132	0.440441	0.999699
MIMAT0000548	X	mmu-miR-322-5p	miRNA	-0.328756	7.75579	0.593474	0.441079	0.999699
MIMAT0031420	1	mmu-miR-8114	miRNA	-0.299636	1.35439	0.585027	0.444349	0.999699
MIMAT0003711	X	mmu-miR-652-3p	miRNA	-0.277224	4.26247	0.570606	0.450018	0.999699
MIMAT0020607	11	mmu-miR-5100	miRNA	-0.294617	1.77625	0.562771	0.453146	0.999699
MIMAT0003453	11	mmu-miR-497a-5p	miRNA	-0.215289	6.75381	0.553912	0.456724	0.999699
MIMAT0020621	15	mmu-miR-5113	miRNA	-0.367076	0.521727	0.552528	0.457287	0.999699
MIMAT0003742	4	mmu-miR-455-3p	miRNA	0.275342	3.392	0.547596	0.459302	0.999699
MIMAT0000127	1	mmu-miR-29b-3p	miRNA	0.246294	6.4102	0.539574	0.462609	0.999699
MIMAT0000659	11	mmu-miR-212-3p	miRNA	-0.375875	1.04761	0.538869	0.462902	0.999699
MIMAT0000246	18	mmu-miR-122-5p	miRNA	0.836269	2.52811	0.515881	0.472604	0.999699
MIMAT0004536	15	mmu-miR-151-5p	miRNA	0.183674	9.8465	0.515486	0.472774	0.999699
MIMAT0017271	16	mmu-miR-193b-5p	miRNA	0.410723	0.442809	0.515246	0.472877	0.999699
MIMAT0000609	X	mmu-miR-351-5p	miRNA	-0.271066	6.76111	0.503421	0.478001	0.999699
MIMAT0016982	1	mmu-miR-128-1-5p	miRNA	0.2593	2.20042	0.498928	0.479972	0.999699
MIMAT0019136	16	mmu-miR-1306-5p	miRNA	0.290734	1.1747	0.49509	0.481665	0.999699
MIMAT0000238	1	mmu-miR-205-5p	miRNA	0.583637	0.684447	0.494666	0.481853	0.999699
MIMAT0016981	16	mmu-miR-99a-3p	miRNA	0.201806	4.73689	0.484489	0.486396	0.999699
MIMAT0003112	6	mmu-miR-489-3p	miRNA	-0.312454	0.583985	0.478293	0.489197	0.999699
MIMAT0000152	8	mmu-miR-140-3p	miRNA	-0.233202	8.24633	0.474475	0.490936	0.999699
MIMAT0000530	11	mmu-miR-21a-5p	miRNA	0.200903	11.2884	0.474429	0.490957	0.999699
MIMAT0000515	15	mmu-miR-30d-5p	miRNA	0.170998	12.7601	0.469989	0.492992	0.999699
MIMAT0003173	X	mmu-miR-547-3p	miRNA	-1.05056	-0.0298044	0.461802	0.496783	0.999699
MIMAT0003473	18	mmu-miR-133a-5p	miRNA	0.179531	10.1211	0.456484	0.499272	0.999699
MIMAT0000239	1	mmu-miR-206-3p	miRNA	-0.593324	7.35818	0.445318	0.504567	0.999699
MIMAT0000664	17	mmu-miR-219a-5p	miRNA	0.421518	0.391472	0.439565	0.507333	0.999699
MIMAT0017040	1	mmu-miR-350-5p	miRNA	0.248919	2.95194	0.437619	0.508274	0.999699
MIMAT0000673	1	mmu-miR-181b-5p	miRNA	-0.18662	11.3975	0.432513	0.510758	0.999699
MIMAT0001342	9	mmu-miR-425-3p	miRNA	0.255435	1.85392	0.430158	0.511911	0.999699
MIMAT0004869	X	mmu-miR-421-3p	miRNA	-0.201034	4.76982	0.414315	0.519788	0.999699
MIMAT0000249	4	mmu-miR-30e-3p	miRNA	-0.177305	8.59171	0.411905	0.521004	0.999699
MIMAT0000567	12	mmu-miR-329-3p	miRNA	0.37065	0.0614585	0.406953	0.52352	0.999699
MIMAT0004750	9	mmu-miR-425-5p	miRNA	0.173362	6.48067	0.397704	0.528277	0.999699
MIMAT0000154	11	mmu-miR-142a-5p	miRNA	-0.248038	8.70001	0.394557	0.529914	0.999699
MIMAT0019345	1	mmu-miR-1843b-5p	miRNA	0.200174	6.83082	0.387536	0.533597	0.999699
MIMAT0017083	1	mmu-miR-133b-5p	miRNA	-0.57981	-0.0753983	0.386058	0.534379	0.999699
MIMAT0003737	12	mmu-miR-666-5p	miRNA	0.358141	0.0790831	0.384296	0.535313	0.999699
MIMAT0000740	12	mmu-miR-376a-3p	miRNA	0.423552	-0.0911246	0.38274	0.53614	0.999699
MIMAT0000162	11	mmu-miR-152-3p	miRNA	0.166618	6.16635	0.37824	0.538547	0.999699
MIMAT0004540	3	mmu-miR-186-3p	miRNA	0.315644	0.255978	0.373683	0.541003	0.999699
MIMAT0000533	10	mmu-miR-26a-5p	miRNA	0.146939	16.0635	0.366583	0.544873	0.999699
MIMAT0000667	15	mmu-miR-33-5p	miRNA	-0.209217	1.76923	0.36352	0.546558	0.999699
MIMAT0000160	7	mmu-miR-150-5p	miRNA	-0.262046	7.80649	0.36039	0.54829	0.999699
MIMAT0020632	8	mmu-miR-3473d	miRNA	0.227937	1.75242	0.34821	0.555128	0.999699
MIMAT0003741	2	mmu-miR-674-3p	miRNA	-0.188583	3.75491	0.34014	0.559748	0.999699
MIMAT0000211	6	mmu-miR-182-5p	miRNA	-0.507693	4.73816	0.339749	0.559974	0.999699
MIMAT0001420	12	mmu-miR-433-3p	miRNA	0.276272	1.10394	0.331795	0.564604	0.999699
MIMAT0000518	11	mmu-miR-196a-5p	miRNA	0.165938	10.0533	0.33079	0.565194	0.999699
MIMAT0000155	11	mmu-miR-142a-3p	miRNA	-0.20541	5.49183	0.324702	0.568796	0.999699
MIMAT0004669	9	mmu-miR-125b-1-3p	miRNA	0.199889	4.87442	0.317423	0.573161	0.999699
MIMAT0049851	18	mmu-miR-12191-3p	miRNA	-0.332314	0.168047	0.317217	0.573285	0.999699
MIMAT0005292	13	mmu-miR-582-3p	miRNA	-0.207648	2.37164	0.314543	0.574905	0.999699
MIMAT0000379	11	mmu-miR-301a-3p	miRNA	0.153832	6.72448	0.312652	0.576057	0.999699
MIMAT0014805	12	mmu-miR-1843a-5p	miRNA	0.192939	7.43256	0.310931	0.57711	0.999699
MIMAT0000129	1	mmu-miR-30a-3p	miRNA	0.143008	9.90677	0.310082	0.57763	0.999699
MIMAT0017049	5	mmu-miR-25-5p	miRNA	0.289414	0.405159	0.30788	0.578984	0.999699
MIMAT0004790	X	mmu-miR-503-3p	miRNA	-0.235436	1.38614	0.297742	0.585302	0.999699
MIMAT0000651	14	mmu-miR-19a-3p	miRNA	-0.175615	3.12194	0.29657	0.586041	0.999699
MIMAT0003475	19	mmu-miR-146b-5p	miRNA	0.179814	8.27872	0.295207	0.586903	0.999699
MIMAT0000148	12	mmu-miR-136-5p	miRNA	0.21688	7.03734	0.288254	0.591342	0.999699
MIMAT0003128	12	mmu-miR-485-5p	miRNA	0.2912	1.44424	0.285118	0.593366	0.999699
MIMAT0017080	12	mmu-miR-379-3p	miRNA	0.241248	1.19048	0.279345	0.597131	0.999699
MIMAT0000384	13	mmu-let-7d-3p	miRNA	0.142267	7.56462	0.275795	0.599471	0.999699
MIMAT0036462	7	mmu-miR-9769-3p	miRNA	-0.279698	0.379328	0.274789	0.600138	0.999699
MIMAT0000556	11	mmu-miR-324-3p	miRNA	0.173001	2.8341	0.274416	0.600385	0.999699
MIMAT0000904	1	mmu-miR-215-5p	miRNA	-0.316666	0.138057	0.273986	0.60067	0.999699
MIMAT0000671	X	mmu-miR-224-5p	miRNA	0.256175	2.42373	0.269013	0.603995	0.999699
MIMAT0004519	9	mmu-let-7g-3p	miRNA	-0.209799	1.32939	0.266065	0.605984	0.999699
MIMAT0004656	12	mmu-miR-345-3p	miRNA	-0.158223	4.87082	0.265027	0.606688	0.999699
MIMAT0005860	8	mmu-miR-1199-5p	miRNA	-0.243253	2.74551	0.255162	0.613464	0.999699
MIMAT0004899	3	mmu-miR-92b-3p	miRNA	-0.297991	3.9654	0.253871	0.614362	0.999699
MIMAT0017353	1	mmu-miR-664-5p	miRNA	0.191503	3.31383	0.253312	0.614753	0.999699
MIMAT0000130	15	mmu-miR-30b-5p	miRNA	0.168136	9.86444	0.251706	0.615876	0.999699
MIMAT0000210	1	mmu-miR-181a-5p	miRNA	-0.127246	14.4525	0.251399	0.616092	0.999699
MIMAT0001546	X	mmu-miR-450a-5p	miRNA	-0.203215	4.81056	0.249097	0.617712	0.999699
MIMAT0000653	16	mmu-miR-28a-5p	miRNA	0.156624	7.28262	0.24804	0.618459	0.999699
MIMAT0009434	5	mmu-miR-1961	miRNA	-0.246341	0.426549	0.246424	0.619604	0.999699
MIMAT0000138	2	mmu-miR-126a-3p	miRNA	-0.188601	10.7862	0.243057	0.622007	0.999699
MIMAT0000650	14	mmu-miR-17-3p	miRNA	-0.16523	2.38298	0.242201	0.622621	0.999699
MIMAT0000237	19	mmu-miR-204-5p	miRNA	-0.228201	6.34284	0.23644	0.626789	0.999699
MIMAT0000225	11	mmu-miR-195a-5p	miRNA	-0.161925	6.70818	0.233938	0.628619	0.999699
MIMAT0016991	11	mmu-miR-152-5p	miRNA	0.147357	4.38621	0.233332	0.629064	0.999699
MIMAT0000559	7	mmu-miR-326-3p	miRNA	0.166076	3.23705	0.229047	0.632231	0.999699
MIMAT0027919	3	mmu-miR-7007-3p	miRNA	0.437344	0.250572	0.226618	0.634043	0.999699
MIMAT0019339	15	mmu-miR-28c	miRNA	0.207452	1.07441	0.212733	0.644634	0.999699
MIMAT0000590	12	mmu-miR-342-3p	miRNA	-0.16863	3.69314	0.211455	0.64563	0.999699
MIMAT0009408	15	mmu-miR-1943-5p	miRNA	0.156063	3.28917	0.210069	0.646713	0.999699
MIMAT0017075	X	mmu-miR-361-3p	miRNA	0.139129	5.32031	0.208413	0.648014	0.999699
MIMAT0027729	10	mmu-miR-6914-3p	miRNA	0.219732	0.749972	0.207985	0.648352	0.999699
MIMAT0000743	12	mmu-miR-379-5p	miRNA	0.160214	2.91992	0.207013	0.649118	0.999699
MIMAT0004935	4	mmu-miR-872-3p	miRNA	0.162533	5.11947	0.204289	0.651281	0.999699
MIMAT0000386	5	mmu-miR-106b-5p	miRNA	-0.142077	4.69466	0.203019	0.652295	0.999699
MIMAT0000233	4	mmu-miR-200b-3p	miRNA	0.313767	0.316635	0.201823	0.653253	0.999699
MIMAT0001421	12	mmu-miR-434-5p	miRNA	0.203766	5.44262	0.199199	0.655368	0.999699
MIMAT0005295	12	mmu-miR-376c-5p	miRNA	-0.313628	-0.245144	0.197557	0.6567	0.999699
MIMAT0004781	X	mmu-miR-532-3p	miRNA	-0.146235	2.17041	0.193854	0.659728	0.999699
MIMAT0000217	X	mmu-miR-188-5p	miRNA	0.219911	1.55264	0.191938	0.661309	0.999699
MIMAT0000745	12	mmu-miR-380-3p	miRNA	0.29337	0.752867	0.191044	0.662049	0.999699
MIMAT0004666	15	mmu-miR-33-3p	miRNA	-0.242235	0.132599	0.189813	0.663072	0.999699
MIMAT0003739	12	mmu-miR-673-5p	miRNA	-0.173227	3.03922	0.186327	0.665991	0.999699
MIMAT0019348	11	mmu-miR-378b	miRNA	0.121817	8.04049	0.184891	0.667203	0.999699
MIMAT0003732	12	mmu-miR-668-3p	miRNA	-0.232071	0.60084	0.184363	0.667651	0.999699
MIMAT0001090	12	mmu-miR-409-3p	miRNA	-0.184081	2.85982	0.182839	0.668945	0.999699
MIMAT0003782	X	mmu-miR-676-3p	miRNA	-0.136621	6.2782	0.182535	0.669204	0.999699
MIMAT0004577	12	mmu-miR-299a-3p	miRNA	0.233789	2.72189	0.18023	0.671176	0.999699
MIMAT0017084	2	mmu-miR-181b-2-3p	miRNA	-0.167343	1.90446	0.18008	0.671304	0.999699
MIMAT0000137	2	mmu-miR-126a-5p	miRNA	-0.161009	12.5548	0.180028	0.671349	0.999699
MIMAT0014829	11	mmu-miR-3061-3p	miRNA	-0.17816	3.81823	0.177222	0.673772	0.999699
MIMAT0003485	4	mmu-miR-455-5p	miRNA	0.167724	1.80756	0.175684	0.675109	0.999699
MIMAT0025138	14	mmu-miR-378c	miRNA	0.109647	12.3893	0.17466	0.676003	0.999699
MIMAT0009457	7	mmu-miR-1839-3p	miRNA	0.152683	2.27059	0.167451	0.682387	0.999699
MIMAT0000706	X	mmu-miR-362-5p	miRNA	-0.206811	0.180728	0.164311	0.685218	0.999699
MIMAT0000660	1	mmu-miR-181a-1-3p	miRNA	-0.135704	4.29829	0.164128	0.685384	0.999699
MIMAT0017060	X	mmu-miR-221-5p	miRNA	-0.157431	1.12356	0.157149	0.691795	0.999699
MIMAT0016998	9	mmu-miR-190a-3p	miRNA	-0.205597	0.406293	0.156606	0.6923	0.999699
MIMAT0000121	9	mmu-let-7g-5p	miRNA	-0.0936323	10.6391	0.156361	0.69253	0.999699
MIMAT0017276	12	mmu-miR-493-5p	miRNA	-0.260245	1.06326	0.15507	0.693737	0.999699
MIMAT0003450	1	mmu-miR-488-3p	miRNA	0.290767	0.788083	0.152732	0.695938	0.999699
MIMAT0004684	X	mmu-miR-362-3p	miRNA	0.123746	2.94613	0.151832	0.696791	0.999699
MIMAT0014843	12	mmu-miR-3068-3p	miRNA	0.115363	4.79935	0.151177	0.697413	0.999699
MIMAT0025167	10	mmu-miR-378d	miRNA	0.122351	5.26092	0.149866	0.698663	0.999699
MIMAT0009458	1	mmu-miR-1981-5p	miRNA	-0.150616	2.27802	0.14959	0.698928	0.999699
MIMAT0004934	4	mmu-miR-872-5p	miRNA	0.123306	5.86967	0.148133	0.700326	0.999699
MIMAT0004653	12	mmu-miR-342-5p	miRNA	-0.235579	0.124176	0.147378	0.701054	0.999699
MIMAT0001081	6	mmu-miR-196b-5p	miRNA	0.100671	7.24958	0.146646	0.701761	0.999699
MIMAT0004631	6	mmu-miR-29a-5p	miRNA	0.179552	3.69839	0.145391	0.702979	0.999699
MIMAT0004621	15	mmu-let-7b-3p	miRNA	0.143183	4.41065	0.141819	0.706479	0.999699
MIMAT0004534	18	mmu-miR-145a-3p	miRNA	0.103604	6.62709	0.139341	0.708937	0.999699
MIMAT0003734	12	mmu-miR-667-3p	miRNA	0.139313	1.1466	0.138748	0.709529	0.999699
MIMAT0017066	14	mmu-miR-92a-1-5p	miRNA	-0.121277	1.81307	0.1343	0.714014	0.999699
MIMAT0000555	11	mmu-miR-324-5p	miRNA	0.154117	2.79071	0.132981	0.715361	0.999699
MIMAT0019349	9	mmu-miR-101c	miRNA	-0.108028	4.97268	0.132688	0.715661	0.999699
MIMAT0009456	7	mmu-miR-1839-5p	miRNA	0.124405	7.30981	0.131893	0.716477	0.999699
MIMAT0004659	11	mmu-miR-10a-3p	miRNA	-0.164511	2.17231	0.126551	0.722036	0.999699
MIMAT0000534	1	mmu-miR-26b-5p	miRNA	0.0868861	11.2867	0.126251	0.722351	0.999699
MIMAT0000538	4	mmu-miR-31-5p	miRNA	-0.207739	1.10965	0.125763	0.722866	0.999699
MIMAT0000578	12	mmu-miR-337-3p	miRNA	0.209434	1.97948	0.122898	0.725912	0.999699
MIMAT0017023	X	mmu-miR-98-3p	miRNA	-0.136363	1.50852	0.12228	0.726575	0.999699
MIMAT0003186	12	mmu-miR-369-3p	miRNA	0.137832	2.7501	0.118032	0.731178	0.999699
MIMAT0000161	15	mmu-miR-151-3p	miRNA	-0.0903727	10.424	0.114739	0.734812	0.999699
MIMAT0000147	10	mmu-miR-135a-5p	miRNA	-0.425753	1.32968	0.110434	0.739651	0.999699
MIMAT0001418	12	mmu-miR-431-5p	miRNA	-0.153903	3.51239	0.110387	0.739704	0.999699
MIMAT0000663	11	mmu-miR-218-5p	miRNA	-0.174712	3.49745	0.103226	0.747992	0.999699
MIMAT0000665	X	mmu-miR-223-3p	miRNA	0.151628	5.16693	0.103213	0.748008	0.999699
MIMAT0004837	15	mmu-miR-615-5p	miRNA	0.165487	1.11867	0.102859	0.748425	0.999699
MIMAT0000236	12	mmu-miR-203-3p	miRNA	-0.113218	5.32328	0.102528	0.748816	0.999699
MIMAT0004623	13	mmu-let-7f-1-3p	miRNA	-0.103441	3.08967	0.10125	0.750335	0.999699
MIMAT0000158	11	mmu-miR-146a-5p	miRNA	0.165225	6.31798	0.100161	0.751637	0.999699
MIMAT0004704	6	mmu-miR-335-3p	miRNA	0.106653	2.85143	0.0977036	0.754603	0.999699
MIMAT0000522	15	mmu-let-7b-5p	miRNA	-0.0854793	8.97212	0.0976397	0.754681	0.999699
MIMAT0009413	16	mmu-miR-1947-5p	miRNA	-0.109957	2.25379	0.0958305	0.756892	0.999699
MIMAT0024857	9	mmu-miR-6236	miRNA	0.229116	4.63333	0.0956451	0.75712	0.999699
MIMAT0003490	4	mmu-miR-700-3p	miRNA	0.228159	0.0552624	0.0956144	0.757157	0.999699
MIMAT0000654	4	mmu-miR-32-5p	miRNA	0.12196	2.61499	0.093377	0.759927	0.999699
MIMAT0003498	7	mmu-miR-708-3p	miRNA	-0.109986	3.14329	0.092166	0.761441	0.999699
MI0021908	3	mmu-let-7j	miRNA_primary_transcript	0.094559	2.10591	0.0892771	0.765098	0.999699
MIMAT0025078	2	mmu-miR-133c	miRNA	-0.0997888	2.21816	0.0867898	0.768299	0.999699
MIMAT0027829	16	mmu-miR-6964-3p	miRNA	0.159354	0.906287	0.0851476	0.770439	0.999699
MIMAT0000208	2	mmu-miR-10b-5p	miRNA	0.0813313	14.6541	0.0848709	0.770802	0.999699
MIMAT0003127	16	mmu-miR-484	miRNA	-0.0844119	5.93372	0.0809703	0.775987	0.999699
MIMAT0000540	5	mmu-miR-93-5p	miRNA	-0.0836541	8.10633	0.0809301	0.776041	0.999699
MIMAT0000549	X	mmu-miR-322-3p	miRNA	-0.110608	5.44612	0.0796843	0.777726	0.999699
MIMAT0024861	5	mmu-miR-6240	miRNA	0.258911	3.78595	0.079332	0.778205	0.999699
MIMAT0017351	1	mmu-miR-1981-3p	miRNA	0.0898798	2.91489	0.076452	0.782164	0.999699
MIMAT0000565	8	mmu-miR-328-3p	miRNA	-0.089279	8.25975	0.0764173	0.782213	0.999699
MIMAT0004667	2	mmu-miR-199b-3p	miRNA	-0.0908439	10.8458	0.0726944	0.787453	0.999699
MIMAT0000230	1	mmu-miR-199a-3p	miRNA	-0.0908276	11.8462	0.0724148	0.787853	0.999699
MIMAT0000535	6	mmu-miR-29a-3p	miRNA	0.0751718	10.9314	0.0687371	0.793184	0.999699
MIMAT0005859	X	mmu-miR-1198-5p	miRNA	-0.0770723	4.55091	0.0675163	0.794988	0.999699
MIMAT0004532	12	mmu-miR-136-3p	miRNA	0.098977	7.33194	0.0630302	0.801769	0.999699
MIMAT0004538	2	mmu-miR-10b-3p	miRNA	0.0826215	2.98403	0.0620672	0.803258	0.999699
MIMAT0000125	13	mmu-miR-23b-3p	miRNA	-0.0734498	9.19711	0.0619533	0.803435	0.999699
MIMAT0009460	10	mmu-miR-1982-3p	miRNA	0.140209	0.0930817	0.0601325	0.806287	0.999699
MIMAT0000139	12	mmu-miR-127-3p	miRNA	0.0919791	10.6909	0.058297	0.809208	0.999699
MIMAT0004661	16	mmu-miR-28a-3p	miRNA	0.07304	5.28339	0.0577055	0.81016	0.999699
MIMAT0000516	6	mmu-miR-148a-3p	miRNA	0.0937264	9.87902	0.0569628	0.811362	0.999699
MIMAT0000529	14	mmu-miR-20a-5p	miRNA	-0.078792	4.72136	0.0568156	0.811602	0.999699
MIMAT0004524	15	mmu-miR-30b-3p	miRNA	0.0853713	2.37959	0.0564938	0.812126	0.999699
MIMAT0000219	13	mmu-miR-24-3p	miRNA	0.103957	9.44354	0.0548214	0.814877	0.999699
MIMAT0000537	8	mmu-miR-27a-3p	miRNA	-0.0747483	13.2753	0.0547013	0.815076	0.999699
MIMAT0017281	2	mmu-miR-511-3p	miRNA	-0.0953549	2.09858	0.0545757	0.815284	0.999699
MIMAT0004622	16	mmu-let-7c-1-3p	miRNA	0.105339	1.16288	0.0542268	0.815865	0.999699
MIMAT0000523	15	mmu-let-7c-5p	miRNA	-0.057439	11.9886	0.0539236	0.816371	0.999699
MIMAT0003168	12	mmu-miR-543-3p	miRNA	0.117477	0.283237	0.0523929	0.818951	0.999699
MIMAT0000377	12	mmu-miR-299a-5p	miRNA	0.155435	1.322	0.0516741	0.820175	0.999699
MIMAT0000133	4	mmu-miR-101a-3p	miRNA	-0.0553259	12.8942	0.0499384	0.823171	0.999699
MIMAT0003130	8	mmu-miR-486a-5p	miRNA	0.0690199	15.6869	0.0488978	0.824992	0.999699
MIMAT0003727	X	mmu-miR-374b-5p	miRNA	-0.0641216	3.2511	0.0474387	0.827582	0.999699
MIMAT0049832	12	mmu-miR-203b-3p	miRNA	-0.127163	0.354362	0.0472544	0.827912	0.999699
MIMAT0014943	8	mmu-miR-486b-5p	miRNA	0.0670975	15.6744	0.0465477	0.829183	0.999699
MIMAT0017058	10	mmu-miR-26a-2-3p	miRNA	-0.0824965	1.7324	0.0463214	0.829593	0.999699
MIMAT0028417	2	mmu-miR-7224-3p	miRNA	-0.149396	0.476266	0.0460172	0.830145	0.999699
MIMAT0000215	3	mmu-miR-186-5p	miRNA	0.0544311	9.70035	0.0438948	0.83405	0.999699
MIMAT0017017	X	mmu-let-7f-2-3p	miRNA	0.0711352	4.00348	0.0428677	0.835975	0.999699
MIMAT0005443	2	mmu-miR-181a-2-3p	miRNA	0.0543141	10.5793	0.0396831	0.842102	0.999699
MIMAT0000216	18	mmu-miR-187-3p	miRNA	-0.0945655	0.847164	0.0377571	0.845932	0.999699
MIMAT0004528	17	mmu-miR-125a-3p	miRNA	0.0919938	1.09995	0.0367729	0.847928	0.999699
MIMAT0003733	12	mmu-miR-665-3p	miRNA	-0.112389	0.354704	0.0350415	0.851509	0.999699
MIMAT0000212	6	mmu-miR-183-5p	miRNA	0.198032	1.91302	0.0349803	0.851637	0.999699
MIMAT0000135	17	mmu-miR-125a-5p	miRNA	-0.0588816	10.2975	0.034474	0.852702	0.999699
MIMAT0004642	7	mmu-miR-330-5p	miRNA	-0.0682574	2.55026	0.0339045	0.85391	0.999699
MIMAT0004530	12	mmu-miR-127-5p	miRNA	0.0898469	3.72919	0.0336378	0.854479	0.999699
MIMAT0003781	X	mmu-miR-676-5p	miRNA	-0.0553604	4.49572	0.0336079	0.854543	0.999699
MIMAT0004786	12	mmu-miR-540-5p	miRNA	0.0740116	2.62011	0.033548	0.854672	0.999699
MIMAT0000528	14	mmu-miR-18a-5p	miRNA	0.0768263	1.31136	0.0334017	0.854985	0.999699
MIMAT0004828	7	mmu-miR-708-5p	miRNA	-0.083003	2.54432	0.0318766	0.858299	0.999699
MIMAT0031410	1	mmu-miR-3535	miRNA	-0.0551173	2.36667	0.0314241	0.859298	0.999699
MIMAT0004647	11	mmu-miR-338-5p	miRNA	-0.0923198	2.58874	0.0312845	0.859607	0.999699
MIMAT0004824	12	mmu-miR-673-3p	miRNA	0.105547	2.61753	0.0312806	0.859616	0.999699
MIMAT0000656	7	mmu-miR-139-5p	miRNA	-0.0626686	5.3772	0.03069	0.860934	0.999699
MIMAT0014935	7	mmu-miR-3102-3p.2-3p	miRNA	0.0882023	1.78891	0.0287331	0.865397	0.999699
MIMAT0003454	11	mmu-miR-423-3p	miRNA	0.0488035	7.49285	0.0286495	0.865591	0.999699
MIMAT0027935	4	mmu-miR-7015-3p	miRNA	0.0760383	0.623389	0.0280167	0.86707	0.999699
MIMAT0020606	12	mmu-miR-5099	miRNA	0.0492317	6.28045	0.0270536	0.869353	0.999699
MIMAT0005849	7	mmu-miR-1191a	miRNA	-0.0787463	1.11702	0.0259139	0.872111	0.999699
MIMAT0000381	9	mmu-miR-34c-5p	miRNA	0.0547051	3.15624	0.023984	0.876926	0.999699
MIMAT0000224	1	mmu-miR-194-5p	miRNA	0.0455556	5.93442	0.0227762	0.880041	0.999699
MIMAT0004894	5	mmu-miR-574-3p	miRNA	-0.0537301	4.14779	0.0212166	0.88419	0.999699
MIMAT0000545	X	mmu-miR-98-5p	miRNA	0.0398134	7.69927	0.0195907	0.888686	0.999699
MIMAT0017206	8	mmu-miR-486a-3p	miRNA	0.0541902	8.73514	0.0194743	0.889015	0.999699
MIMAT0014827	11	mmu-miR-3060-3p	miRNA	0.0958201	0.192107	0.0184277	0.89202	0.999699
MIMAT0001091	12	mmu-miR-410-3p	miRNA	0.0631778	5.73947	0.0174577	0.894883	0.999699
MIMAT0004628	11	mmu-miR-21a-3p	miRNA	0.0409851	5.0849	0.0174282	0.894972	0.999699
MIMAT0004620	13	mmu-let-7a-1-3p	miRNA	-0.0399374	5.48932	0.0173586	0.89518	0.999699
MIMAT0005439	15	mmu-let-7c-2-3p	miRNA	-0.0396991	5.49071	0.0171651	0.895763	0.999699
MIMAT0017011	15	mmu-miR-30d-3p	miRNA	-0.0379181	5.64781	0.0167035	0.897166	0.999699
MIMAT0014918	6	mmu-miR-3098-3p	miRNA	0.108599	-0.313675	0.0164724	0.897876	0.999699
MIMAT0029906	10	mmu-miR-7688-5p	miRNA	0.0818953	0.442656	0.0162645	0.898519	0.999699
MIMAT0000708	X	mmu-miR-363-3p	miRNA	0.0609125	0.642057	0.0161092	0.899002	0.999699
MIMAT0003171	X	mmu-miR-542-5p	miRNA	-0.076291	0.602516	0.0159336	0.899551	0.999699
MIMAT0000151	8	mmu-miR-140-5p	miRNA	-0.0538072	4.15244	0.0159133	0.899615	0.999699
MIMAT0000746	12	mmu-miR-381-3p	miRNA	-0.0660899	7.46427	0.0152783	0.901628	0.999699
MIMAT0004522	13	mmu-miR-27b-5p	miRNA	0.042921	5.02104	0.0152707	0.901652	0.999699
MIMAT0000582	11	mmu-miR-338-3p	miRNA	0.0658179	6.93474	0.014011	0.905776	0.999699
MIMAT0027997	7	mmu-miR-7046-3p	miRNA	-0.0721177	0.778188	0.0139084	0.90612	0.999699
MIMAT0009441	8	mmu-miR-1968-5p	miRNA	0.0501847	1.40694	0.0134658	0.907619	0.999699
MIMAT0000134	14	mmu-miR-124-3p	miRNA	-0.192899	0.209036	0.0132113	0.908492	0.999699
MIMAT0005438	1	mmu-miR-30c-2-3p	miRNA	-0.0332998	6.82238	0.0128025	0.909913	0.999699
MIMAT0000229	1	mmu-miR-199a-5p	miRNA	0.0425472	8.45609	0.0116941	0.913885	0.999699
MIMAT0003451	10	mmu-miR-677-5p	miRNA	0.0396449	2.82849	0.0116911	0.913896	0.999699
MIMAT0004649	5	mmu-miR-339-3p	miRNA	-0.0377552	4.37388	0.0110492	0.916284	0.999699
MIMAT0004526	4	mmu-miR-101a-5p	miRNA	-0.0340294	3.72084	0.0107391	0.917463	0.999699
MIMAT0000247	18	mmu-miR-143-3p	miRNA	0.0265182	15.3825	0.0106393	0.917846	0.999699
MIMAT0027343	11	mmu-miR-6516-5p	miRNA	-0.0361972	1.80196	0.0105736	0.9181	0.999699
MIMAT0014944	8	mmu-miR-486b-3p	miRNA	0.0401552	8.24117	0.0103615	0.918922	0.999699
MIMAT0000141	2	mmu-miR-130a-3p	miRNA	-0.0299628	7.23992	0.0095757	0.922047	0.999699
MIMAT0003167	12	mmu-miR-540-3p	miRNA	0.055803	2.6563	0.00944078	0.922596	0.999699
MIMAT0001422	12	mmu-miR-434-3p	miRNA	0.0407577	8.95623	0.00932372	0.923076	0.999699
MIMAT0004862	17	mmu-miR-877-3p	miRNA	0.045409	0.753481	0.00931891	0.923096	0.999699
MIMAT0017052	7	mmu-miR-210-5p	miRNA	-0.0415669	1.44972	0.00865138	0.925893	0.999699
MIMAT0000159	1	mmu-miR-149-5p	miRNA	0.0351911	9.64364	0.00804697	0.928522	0.999699
MIMAT0000383	13	mmu-let-7d-5p	miRNA	-0.0228618	9.87192	0.00798722	0.928787	0.999699
MIMAT0000588	12	mmu-miR-341-3p	miRNA	0.0530168	4.81013	0.00756078	0.930709	0.999699
MIMAT0000122	10	mmu-let-7i-5p	miRNA	-0.0231929	11.4601	0.00692672	0.933671	0.999699
MIMAT0000616	19	mmu-miR-101b-3p	miRNA	0.027192	9.86375	0.0067681	0.934433	0.999699
MIMAT0004523	6	mmu-miR-29b-1-5p	miRNA	-0.0499571	0.0457942	0.00642176	0.936129	0.999699
MIMAT0000150	8	mmu-miR-138-5p	miRNA	-0.0429187	4.95348	0.00615102	0.937487	0.999699
MIMAT0004664	1	mmu-miR-214-5p	miRNA	-0.0305386	3.58421	0.0060921	0.937787	0.999699
MIMAT0000140	1	mmu-miR-128-3p	miRNA	-0.022663	9.40025	0.00573522	0.939633	0.999699
MIMAT0014842	12	mmu-miR-3068-5p	miRNA	-0.0392109	1.1623	0.0056227	0.940227	0.999699
MIMAT0003740	2	mmu-miR-674-5p	miRNA	0.0277227	2.12745	0.00473826	0.945121	0.999699
MIMAT0027975	5	mmu-miR-7035-3p	miRNA	0.0260494	2.95622	0.00445053	0.946811	0.999699
MIMAT0000132	17	mmu-miR-99b-5p	miRNA	0.0188603	10.0939	0.0038403	0.950587	0.999699
MIMAT0003170	12	mmu-miR-541-5p	miRNA	0.0214504	6.67922	0.00327497	0.954364	0.999699
MIMAT0004617	6	mmu-miR-148a-5p	miRNA	-0.0223816	3.25207	0.00290384	0.957025	0.999699
MIMAT0000164	12	mmu-miR-154-5p	miRNA	0.0199365	1.61841	0.00281996	0.95765	0.999699
MIMAT0000661	1	mmu-miR-214-3p	miRNA	0.0195593	5.15103	0.00266769	0.958808	0.999699
MIMAT0002889	X	mmu-miR-532-5p	miRNA	0.0134359	6.18231	0.00239783	0.960945	0.999699
MIMAT0005440	8	mmu-miR-24-2-5p	miRNA	0.0193699	7.05192	0.0022176	0.96244	0.999699
MIMAT0000569	7	mmu-miR-330-3p	miRNA	-0.0224305	0.513134	0.00210216	0.96343	0.999699
MIMAT0014873	17	mmu-miR-3082-3p	miRNA	0.016272	2.1072	0.00209238	0.963515	0.999699
MIMAT0004940	2	mmu-miR-511-5p	miRNA	-0.0253905	0.858047	0.00202473	0.96411	0.999699
MIMAT0028043	8	mmu-miR-7068-3p	miRNA	-0.0169464	5.58801	0.0019822	0.964488	0.999699
MIMAT0000513	14	mmu-miR-19b-3p	miRNA	-0.0112468	7.25218	0.00185896	0.965609	0.999699
MIMAT0017079	12	mmu-miR-377-5p	miRNA	-0.0195293	0.267167	0.000884219	0.976278	0.999699
MIMAT0004821	5	mmu-miR-671-3p	miRNA	0.00910578	5.16724	0.000865563	0.976529	0.999699
MIMAT0027991	6	mmu-miR-7043-3p	miRNA	-0.0161618	-0.0722013	0.00065275	0.979617	0.999699
MIMAT0014806	12	mmu-miR-1843a-3p	miRNA	-0.00998635	2.74071	0.000619006	0.980151	0.999699
MIMAT0000670	X	mmu-miR-222-3p	miRNA	0.00767554	4.96576	0.000601155	0.980439	0.999699
MIMAT0014917	6	mmu-miR-3098-5p	miRNA	-0.0112155	0.805133	0.000553236	0.981235	0.999699
MIMAT0017170	6	mmu-miR-196b-3p	miRNA	0.0120445	0.357716	0.00046111	0.982868	0.999699
MIMAT0027943	4	mmu-miR-7019-3p	miRNA	-0.00816778	1.17144	0.000448441	0.983105	0.999699
MIMAT0000747	12	mmu-miR-382-5p	miRNA	-0.0104153	1.34851	0.000442196	0.983223	0.999699
MIMAT0000146	12	mmu-miR-134-5p	miRNA	-0.00726745	2.39833	0.000350102	0.985072	0.999699
MIMAT0000669	X	mmu-miR-221-3p	miRNA	-0.0052398	6.06802	0.000318894	0.985752	0.999699
MIMAT0000126	13	mmu-miR-27b-3p	miRNA	-0.0053737	13.9472	0.000299929	0.986183	0.999699
MIMAT0000153	6	mmu-miR-141-3p	miRNA	-0.00782173	1.06324	0.000169572	0.98961	0.999699
MIMAT0004747	12	mmu-miR-411-5p	miRNA	0.00541695	8.80399	0.000154378	0.990087	0.999699
MIMAT0000531	11	mmu-miR-22-3p	miRNA	0.00309473	17.1428	0.000147768	0.990301	0.999699
MIMAT0004861	17	mmu-miR-877-5p	miRNA	-0.00296089	2.23094	4.4854e-05	0.994656	0.999699
MIMAT0000248	4	mmu-miR-30e-5p	miRNA	-0.0014141	12.6638	2.64537e-05	0.995896	0.999699
MIMAT0027723	10	mmu-miR-6911-3p	miRNA	-0.00236961	0.454285	2.19045e-05	0.996266	0.999699
MIMAT0004636	5	mmu-miR-93-3p	miRNA	0.00211892	0.902216	1.96167e-05	0.996466	0.999699
MIMAT0000532	8	mmu-miR-23a-3p	miRNA	-0.000892503	8.41242	5.14002e-06	0.998191	0.999699
MIMAT0004746	12	mmu-miR-409-5p	miRNA	0.000228542	1.55225	1.64899e-07	0.999676	0.999699
MIMAT0000378	12	mmu-miR-300-3p	miRNA	0.000151294	5.42886	1.41867e-07	0.999699	0.999699
MIMAT0000580	15	mmu-miR-148b-3p	miRNA	0.0174657	7.52989	0.00175657	0.966569	0.988049
MIMAT0000142	13	mmu-miR-9-5p	miRNA	0.0267025	3.59903	0.000903981	0.976014	0.993945
MIMAT0000214	16	mmu-miR-185-5p	miRNA	0.0203923	3.73229	0.000856026	0.976659	0.993945
MIMAT0004656	12	mmu-miR-345-3p	miRNA	-0.00863025	4.73683	0.000466186	0.982774	0.996241
MIMAT0014873	17	mmu-miR-3082-3p	miRNA	-0.00727475	2.02828	0.000355998	0.984946	0.996241
MIMAT0004940	2	mmu-miR-511-5p	miRNA	-0.00854696	0.793529	0.000257749	0.987191	0.996241
MIMAT0000669	X	mmu-miR-221-3p	miRNA	-0.00600711	5.99207	0.000242406	0.987578	0.996241
MIMAT0003172	X	mmu-miR-542-3p	miRNA	-0.0085964	2.26795	9.95657e-05	0.992039	0.997155
MIMAT0000237	19	mmu-miR-204-5p	miRNA	-0.00311024	6.19595	3.26376e-05	0.995442	0.997155
MIMAT0004664	1	mmu-miR-214-5p	miRNA	-0.00153842	3.50223	1.28209e-05	0.997143	0.997155
MIMAT0000747	12	mmu-miR-382-5p	miRNA	-0.00169883	1.28567	1.27129e-05	0.997155	0.997155
